# Supplementary material for: Functional CFTR may be required for Prevotella melaninogenica regulation of epithelial cell defense against Staphylococcus aureus
Source: J Cyst Fibros. Author manuscript; Available in PMC 2026 Jan 22. (PMC12821323; doi:10.1016/j.jcf.2025.11.002)
Supplement: Supplementary Table 1 [file NIHMS2129011-supplement-Supplementary_Table_1.xlsx]

## Sheet: WTBE vs CFBE
gene	DESC	WTBE_avg	WTBE(Pmel)_avg	CFBE_avg	CFBE(Pmel)_avg	log2FoldChange	padj
LINC02154	long intergenic non-protein coding RNA 2154	4360	4120	16.1	23.4	-8.09	3.4e-201
OAS1	2'-5'-oligoadenylate synthetase 1	3830	4330	126	113	-4.92	3.4e-201
IFI6	interferon alpha inducible protein 6	17000	14200	1370	1280	-3.64	1.25e-197
ZFAT	zinc finger and AT-hook domain containing	4390	4430	880	878	-2.32	7.41e-197
XAF1	XIAP associated factor 1	4520	4380	226	230	-4.32	1.6e-173
IFI35	interferon induced protein 35	2560	2560	424	402	-2.6	7.61e-163
SAMD9	sterile alpha motif domain containing 9	15700	16600	2010	1730	-2.97	6.8e-156
ZFP36L1	ZFP36 ring finger protein like 1	7700	7950	29700	29600	1.95	1.11e-147
LIPG	lipase G, endothelial type	6420	6940	16400	17100	1.36	1.09e-132
IL24	interleukin 24	720	940	10400	12200	3.86	6.93e-131
PKP1	plakophilin 1	362	315	3400	3230	3.23	3.66e-130
MX1	MX dynamin like GTPase 1	9760	10800	1510	1390	-2.69	5.85e-126
ELOVL2	ELOVL fatty acid elongase 2	750	768	3360	3400	2.16	3.58e-122
SEC23A	SEC23 homolog A, COPII coat complex component	2860	3060	8920	9230	1.64	1.46e-120
KISS1	KiSS-1 metastasis suppressor	208	175	3240	3410	3.96	7.21e-118
KIF1A	kinesin family member 1A	12600	13700	2350	2380	-2.43	6.3e-117
IDI1	isopentenyl-diphosphate delta isomerase 1	1000	1090	6010	5350	2.59	8.96e-116
CALHM2	calcium homeostasis modulator family member 2	1470	1270	97	87.4	-3.92	4.88e-113
TNS4	tensin 4	404	346	5720	6190	3.82	1.13e-111
GPHN	gephyrin	1830	1840	7240	7450	1.98	6.42e-111
RDH11	retinol dehydrogenase 11	7930	8030	18200	18400	1.2	1.83e-107
CIP2A	cellular inhibitor of PP2A	2990	3060	7060	7180	1.24	4.66e-106
GDA	guanine deaminase	1360	1560	15	11	-6.49	1.39e-105
MED6	mediator complex subunit 6	1800	1830	5510	5820	1.62	2.89e-103
PLEK2	pleckstrin 2	2980	2940	10100	10600	1.76	1.43e-99
CCN2	cellular communication network factor 2	11400	10900	2620	2780	-2.13	6.84e-99
IL32	interleukin 32	1650	2310	6050	7980	1.88	1.27e-98
ZSCAN18	zinc finger and SCAN domain containing 18	58	95.3	1230	1180	4.39	9.17e-96
PCDHGA8	protocadherin gamma subfamily A, 8	1600	1520	96	114	-4.05	1.07e-94
PSMB4	proteasome 20S subunit beta 4	8880	8020	27700	29000	1.64	5.52e-94
CFTR	CF transmembrane conductance regulator	16400	21500	10.1	18.2	-10.7	1.36e-93
LNCAROD	lncRNA activating regulator of DKK1	6630	6530	412	352	-4.01	1.96e-93
SLC39A9	solute carrier family 39 member 9	8900	8900	20400	20600	1.2	2.36e-93
IFITM1	interferon induced transmembrane protein 1	3320	2940	366	328	-3.18	3.08e-92
LCP1	lymphocyte cytosolic protein 1	4310	4580	23000	23800	2.41	9.97e-92
SAMD12	sterile alpha motif domain containing 12	3900	4170	1210	1220	-1.69	2.91e-89
KRT6A	keratin 6A	2260	1870	3.51	8.17	-9.37	7.71e-88
MPZL1	myelin protein zero like 1	3200	3620	9470	9380	1.56	7.42e-87
PSG8	pregnancy specific beta-1-glycoprotein 8	1610	1690	119	116	-3.76	7.52e-87
OAS2	2'-5'-oligoadenylate synthetase 2	3660	4190	109	80.1	-5.08	1.42e-85
NET1	neuroepithelial cell transforming 1	3120	2840	11400	10800	1.87	2.86e-85
MAGED2	MAGE family member D2	6880	7240	22700	22300	1.72	6.05e-85
HLA-F	major histocompatibility complex, class I, F	4160	4250	1370	1470	-1.6	7.61e-85
PCSK9	proprotein convertase subtilisin/kexin type 9	84.2	117	1330	1230	4	3.07e-84
ZMYND8	zinc finger MYND-type containing 8	11200	10200	3800	3520	-1.56	7.71e-84
ACTN1	actinin alpha 1	49800	47200	231000	244000	2.21	1.45e-83
PRPF8	pre-mRNA processing factor 8	71100	65400	33100	34900	-1.1	4.15e-83
ABCA12	ATP binding cassette subfamily A member 12	2340	2710	217	172	-3.43	1.15e-80
ENSG00000289405.3	MIR30D and MIR30B host gene	1540	1400	122	108	-3.68	1.99e-80
LINC02577	long intergenic non-protein coding RNA 2577	777	737	6.68	3.71	-7.11	1.99e-80
NUP153	nucleoporin 153	8580	9310	16900	17100	0.977	4.75e-78
FAM83A	family with sequence similarity 83 member A	166	124	2650	2790	4.03	6.83e-78
UBQLN2	ubiquilin 2	4340	4300	11100	11500	1.36	3.44e-77
EIF2S1	eukaryotic translation initiation factor 2 subunit alpha	12900	13600	38000	40600	1.56	9.12e-77
FLT1	fms related receptor tyrosine kinase 1	1100	1150	186	180	-2.57	1.28e-76
IL7R	interleukin 7 receptor	2300	3090	157	166	-3.87	6.89e-76
CXCL16	C-X-C motif chemokine ligand 16	14400	14400	4580	5150	-1.66	3.43e-75
PODXL2	podocalyxin like 2	1000	1040	3210	3400	1.68	4.97e-75
GATA3	GATA binding protein 3	2960	2500	8450	8480	1.52	1.43e-74
TRABD2A	TraB domain containing 2A	934	873	94.9	93.1	-3.29	4.44e-74
YDJC	YdjC chitooligosaccharide deacetylase homolog	1860	1860	4180	4300	1.17	8.67e-74
FGD1	FYVE, RhoGEF and PH domain containing 1	2120	2010	5430	5500	1.36	9.04e-74
ENSG00000275993.4	novel protein, similar to salt-inducible kinase 1 SIK1	3200	3440	7330	7270	1.19	3.8e-73
ETHE1	ETHE1 persulfide dioxygenase	744	811	3390	3460	2.19	5.65e-73
TAF2	TATA-box binding protein associated factor 2	7880	8210	3020	3120	-1.38	1.54e-71
MX2	MX dynamin like GTPase 2	3480	3610	177	152	-4.3	8.38e-71
RAD21	RAD21 cohesin complex component	32200	30500	10700	10600	-1.59	3.49e-70
OLR1	oxidized low density lipoprotein receptor 1	4680	8380	744	1210	-2.65	6.15e-70
SCD	stearoyl-CoA desaturase	10400	11500	28300	26600	1.45	1.4e-69
LRATD2	LRAT domain containing 2	11000	9900	31800	31200	1.54	3.79e-68
ERG28	ergosterol biosynthesis 28 homolog	2960	2850	7210	7110	1.28	1.2e-67
ULBP2	UL16 binding protein 2	2300	2380	562	629	-2.03	2.97e-67
OAS3	2'-5'-oligoadenylate synthetase 3	20900	23000	6310	6490	-1.73	3.44e-67
COX16	cytochrome c oxidase assembly factor COX16	1670	1470	6600	6570	1.98	4.86e-67
CRIP1	cysteine rich protein 1	4030	3760	1010	1090	-1.99	1.54e-66
RBM8A	RNA binding motif protein 8A	6700	7080	14700	14900	1.14	1.59e-66
APOL1	apolipoprotein L1	6420	6200	2070	2170	-1.63	2.91e-66
UBQLN4	ubiquilin 4	3280	3420	7880	7620	1.26	6.32e-66
MRPL9	mitochondrial ribosomal protein L9	2690	2780	6550	6940	1.28	1.43e-65
ZNF677	zinc finger protein 677	21.1	20.9	970	1030	5.6	4.39e-65
ALDH16A1	aldehyde dehydrogenase 16 family member A1	2100	2220	5460	6120	1.38	6.93e-65
APH1A	aph-1 homolog A, gamma-secretase subunit	5780	5880	14000	14400	1.27	1.36e-64
IGFBP4	insulin like growth factor binding protein 4	23800	21300	8950	9140	-1.41	2.46e-64
DHCR7	7-dehydrocholesterol reductase	7500	7910	20000	19800	1.42	3.5e-64
SLC25A11	solute carrier family 25 member 11	8340	8980	3440	3180	-1.28	3.78e-64
PROSER2	proline and serine rich 2	919	1200	4660	4870	2.34	7.49e-64
PODXL	podocalyxin like	9310	10600	44300	45800	2.25	1.27e-63
DCAF5	DDB1 and CUL4 associated factor 5	4410	4410	10300	9860	1.23	1.72e-63
SLC25A23	solute carrier family 25 member 23	2100	1910	5030	4900	1.26	1.8e-63
RNF6	ring finger protein 6	11200	12000	4420	4730	-1.35	3.12e-63
LAMP3	lysosomal associated membrane protein 3	6740	8460	784	771	-3.1	3.25e-63
ERH	ERH mRNA splicing and mitosis factor	10000	8960	35500	36200	1.83	4.63e-63
HLA-DPB1	major histocompatibility complex, class II, DP beta 1	320	372	1190	1180	1.91	4.82e-63
TFG	trafficking from ER to golgi regulator	7540	7290	17200	18000	1.19	6.98e-63
RSAD2	radical S-adenosyl methionine domain containing 2	4820	5090	361	284	-3.73	8.63e-62
BRAT1	BRCA1 associated ATM activator 1	9380	9130	4400	4500	-1.09	1.47e-61
FLNC	filamin C	95000	92200	26800	26600	-1.83	1.58e-61
VTI1B	vesicle transport through interaction with t-SNAREs 1B	5960	6350	16500	16700	1.47	2.24e-61
SLC2A3	solute carrier family 2 member 3	9060	6000	901	974	-3.33	1.68e-60
USP12	ubiquitin specific peptidase 12	6480	6630	2380	2410	-1.45	1.99e-60
CHMP4C	charged multivesicular body protein 4C	1300	1410	3210	3350	1.31	4.36e-60
ZNF496	zinc finger protein 496	3000	3430	6180	6260	1.04	4.87e-60
LINC02582	long intergenic non-protein coding RNA 2582	492	576	5.73	11.4	-6.39	5.88e-60
RNF24	ring finger protein 24	7070	7180	3100	2930	-1.19	7.67e-60
LMNB2	lamin B2	26300	25100	52500	52100	0.996	7.75e-60
DAPK1	death associated protein kinase 1	8350	7760	737	692	-3.5	1.8e-59
PYGB	glycogen phosphorylase B	26400	25600	13800	13900	-0.938	2.6e-59
ADD2	adducin 2	2320	3040	9280	8800	2	2.82e-59
NSMAF	neutral sphingomyelinase activation associated factor	1740	2230	4230	4310	1.28	7.58e-59
CHST15	carbohydrate sulfotransferase 15	2100	2280	6540	6500	1.64	4.14e-58
SH3KBP1	SH3 domain containing kinase binding protein 1	3640	3600	7080	7070	0.958	4.87e-58
SEMA3B	semaphorin 3B	3620	2950	479	452	-2.92	1.14e-57
MAL	mal, T cell differentiation protein	55.8	107	831	765	3.89	4.07e-57
CDC73	cell division cycle 73	1860	1890	4540	4390	1.28	5.18e-57
MYH9	myosin heavy chain 9	71000	68000	208000	219000	1.55	6.66e-57
PPP2R1A	protein phosphatase 2 scaffold subunit Aalpha	19000	18500	37400	39000	0.979	7.1e-57
NME1	NME/NM23 nucleoside diphosphate kinase 1	6380	6770	13800	14700	1.11	1.11e-56
IFI27	interferon alpha inducible protein 27	1770	1280	21.5	16.9	-6.37	1.42e-56
RUSC1	RUN and SH3 domain containing 1	2440	2530	5040	5260	1.05	1.62e-56
GASK1B	golgi associated kinase 1B	1000	983	159	110	-2.66	1.83e-56
KLF6	KLF transcription factor 6	2220	2330	7420	7450	1.74	2.08e-56
FBXO2	F-box protein 2	3600	3760	667	578	-2.43	2.45e-56
FDPS	farnesyl diphosphate synthase	4980	5200	14900	14600	1.58	2.98e-56
AEBP1	AE binding protein 1	5.92	8.8	1150	1320	7.58	9.47e-56
ARRB2	arrestin beta 2	5060	5550	2540	2800	-0.996	1.95e-55
CSF1R	colony stimulating factor 1 receptor	2920	3130	675	673	-2.12	3.25e-55
BST2	bone marrow stromal cell antigen 2	1000	886	29.2	28.3	-5.12	3.84e-55
TNFRSF12A	TNF receptor superfamily member 12A	19500	19900	9720	10100	-1	4.82e-55
NEK7	NIMA related kinase 7	3220	3630	8290	8250	1.36	5.61e-55
ENSG00000304219.1	novel transcript	664	592	80.6	65.1	-3.04	1.72e-54
DDRGK1	DDRGK domain containing 1	14100	15000	6870	7240	-1.04	2.44e-54
SLC22A17	solute carrier family 22 member 17	1600	1620	505	518	-1.66	2.58e-54
SUCLG2	succinate-CoA ligase GDP-forming subunit beta	446	441	2310	2360	2.36	3.69e-54
TBC1D23	TBC1 domain family member 23	2560	2500	5230	5320	1.03	4.23e-54
FAM163A	family with sequence similarity 163 member A	43.6	41.2	653	625	3.91	4.27e-54
MRFAP1L2	Morf4 family associated protein 1 like 2	1300	1280	407	391	-1.68	4.98e-54
DHRS2	dehydrogenase/reductase 2	6170	7980	384	400	-4	1.13e-53
ZYX	zyxin	21900	22800	46100	48200	1.07	2.05e-53
PPP2R5E	protein phosphatase 2 regulatory subunit B'epsilon	5960	6330	12400	12500	1.06	2.15e-53
ITGB6	integrin subunit beta 6	612	621	3060	3060	2.32	2.98e-53
PAQR5	progestin and adipoQ receptor family member 5	2100	1890	320	340	-2.72	4.38e-53
MCL1	MCL1 apoptosis regulator, BCL2 family member	12800	13000	25100	26100	0.97	5.3e-53
QPCTL	glutaminyl-peptide cyclotransferase like	919	837	2720	2950	1.57	7.74e-53
H19	H19 imprinted maternally expressed transcript	17000	11200	249	186	-6.09	1.62e-52
NAA50	N-alpha-acetyltransferase 50, NatE catalytic subunit	10100	10900	21800	22700	1.12	1.63e-52
B2M	beta-2-microglobulin	54200	52000	24200	25400	-1.16	2.57e-52
GNAO1	G protein subunit alpha o1	1230	1170	277	264	-2.15	3.66e-52
PUM3	pumilio RNA binding family member 3	3060	3510	7290	8000	1.25	4.38e-52
SYT13	synaptotagmin 13	772	623	39.9	36.4	-4.28	4.69e-52
ALPP	alkaline phosphatase, placental	116000	100000	25100	23700	-2.2	4.86e-52
TMEM184A	transmembrane protein 184A	11400	13200	2560	2520	-2.15	5.21e-52
TCF3	transcription factor 3	5840	5920	12200	12000	1.06	5.8e-52
NUF2	NUF2 component of NDC80 kinetochore complex	1650	1520	3570	3780	1.12	7.15e-52
ZNF687	zinc finger protein 687	2270	2210	5010	4860	1.14	8.07e-52
PLEKHO1	pleckstrin homology domain containing O1	454	472	1580	1500	1.8	1.29e-51
LHX2	LIM homeobox 2	2200	2260	425	359	-2.37	1.3e-51
SNAI2	snail family transcriptional repressor 2	1070	1170	3280	2980	1.62	1.41e-51
GABARAPL1	GABA type A receptor associated protein like 1	6760	7390	1970	2230	-1.78	2.07e-51
MN1	MN1 proto-oncogene, transcriptional regulator	494	541	2840	2690	2.52	2.31e-51
DNPH1	2'-deoxynucleoside 5'-phosphate N-hydrolase 1	376	387	1410	1330	1.9	2.71e-51
POGK	pogo transposable element derived with KRAB domain	2880	2740	5750	5750	0.994	6.04e-51
TTLL5	tubulin tyrosine ligase like 5	4200	4260	7850	7820	0.904	1.23e-50
TSTD1	thiosulfate sulfurtransferase like domain containing 1	71.6	78.6	645	631	3.16	4e-50
CDH24	cadherin 24	4090	4170	1750	1690	-1.22	6.35e-50
VCL	vinculin	16600	17200	28400	28500	0.776	1.42e-49
KCNC3	potassium voltage-gated channel subfamily C member 3	1700	1530	133	145	-3.67	1.56e-49
PBK	PDZ binding kinase	1620	1620	4010	4060	1.31	3.22e-49
GAREM1	GRB2 associated regulator of MAPK1 subtype 1	540	543	58.2	62.6	-3.22	4.07e-49
ZDHHC20	zinc finger DHHC-type palmitoyltransferase 20	4520	4520	9750	9280	1.11	1e-48
ILF2	interleukin enhancer binding factor 2	12400	13000	30200	31500	1.28	1.02e-48
PSMD4	proteasome 26S subunit ubiquitin receptor, non-ATPase 4	6540	6920	11600	12100	0.83	1.04e-48
CRTAP	cartilage associated protein	4760	4530	9770	9740	1.04	2.18e-48
RTP4	receptor transporter protein 4	478	377	43.8	42.5	-3.45	3.14e-48
AUTS2	activator of transcription and developmental regulator AUTS2	814	626	1.09	1.87	-9.31	4.13e-48
ROBO1	roundabout guidance receptor 1	230	264	1750	1620	2.92	4.55e-48
AJAP1	adherens junctions associated protein 1	672	655	3.65	2.91	-7.99	6.68e-48
PI4KB	phosphatidylinositol 4-kinase beta	3860	3940	8620	9440	1.16	1.16e-47
DPYSL5	dihydropyrimidinase like 5	4690	4330	512	452	-3.2	1.25e-47
RPS27	ribosomal protein S27	23600	23000	55800	56700	1.24	1.72e-47
CMPK2	cytidine/uridine monophosphate kinase 2	2060	2150	298	303	-2.79	2.26e-47
DLST	dihydrolipoamide S-succinyltransferase	8280	9090	12900	13200	0.641	2.26e-47
ACSS1	acyl-CoA synthetase short chain family member 1	4370	3830	777	646	-2.49	2.36e-47
CACNG8	calcium voltage-gated channel auxiliary subunit gamma 8	142	146	856	818	2.59	2.49e-47
FBH1	F-box DNA helicase 1	1170	1180	2670	2560	1.19	2.6e-47
LARP4B	La ribonucleoprotein 4B	2960	2850	6280	6470	1.09	2.96e-47
ZNF532	zinc finger protein 532	2840	3160	6350	5820	1.16	5.01e-47
POLR1G	RNA polymerase I subunit G	4400	5060	10500	11200	1.26	5.93e-47
NRCAM	neuronal cell adhesion molecule	2500	2270	358	361	-2.8	6.12e-47
DSCC1	DNA replication and sister chromatid cohesion 1	3080	3070	1130	1170	-1.44	6.19e-47
FAM50B	family with sequence similarity 50 member B	234	232	867	916	1.9	8.67e-47
ATG3	autophagy related 3	4180	3830	8000	8050	0.933	8.76e-47
MUC16	mucin 16, cell surface associated	1360	561	1.56	1.62	-9.77	1.24e-46
CACNG6	calcium voltage-gated channel auxiliary subunit gamma 6	180	141	1670	1490	3.21	1.37e-46
PARP14	poly(ADP-ribose) polymerase family member 14	9670	9800	3030	3310	-1.67	1.42e-46
FDFT1	farnesyl-diphosphate farnesyltransferase 1	5800	6030	18400	18100	1.67	1.75e-46
SLC44A1	solute carrier family 44 member 1	5400	5500	11400	11100	1.08	2.03e-46
IRF6	interferon regulatory factor 6	4550	5060	8510	8600	0.903	2.38e-46
RAB3GAP2	RAB3 GTPase activating non-catalytic protein subunit 2	2860	3090	4970	4990	0.796	2.69e-46
NXPE3	neurexophilin and PC-esterase domain family member 3	718	679	1900	1790	1.4	2.76e-46
TUBB	tubulin beta class I	77600	76200	166000	178000	1.1	1.54e-45
FAIM	Fas apoptotic inhibitory molecule	974	947	2530	2430	1.38	1.65e-45
SYTL5	synaptotagmin like 5	1330	1120	71.4	74.5	-4.23	2.04e-45
DTNA	dystrobrevin alpha	666	669	2210	2090	1.73	2.64e-45
ANPEP	alanyl aminopeptidase, membrane	97.2	109	1410	1300	3.85	4.77e-45
SMYD2	SET and MYND domain containing 2	1630	1630	4060	4010	1.32	6.32e-45
SULT2B1	sulfotransferase family 2B member 1	1130	936	24.8	15.3	-5.53	7.1e-45
RASGRF1	Ras protein specific guanine nucleotide releasing factor 1	3740	3050	1160	1130	-1.69	9.24e-45
RANBP1	RAN binding protein 1	11600	11600	18300	19200	0.66	1.73e-44
TSPYL4	TSPY like 4	2420	2320	773	704	-1.65	2.71e-44
RBPMS	RNA binding protein, mRNA processing factor	352	341	1180	1190	1.75	2.84e-44
TAGLN	transgelin	1120	979	12100	12400	3.44	4.8e-44
IVNS1ABP	influenza virus NS1A binding protein	3970	3570	8970	8690	1.17	5.96e-44
STC1	stanniocalcin 1	1760	1590	195	253	-3.17	6.4e-44
H2BC12	H2B clustered histone 12	1620	1280	8940	8490	2.47	9.17e-44
SLC12A4	solute carrier family 12 member 4	11200	10800	4130	4150	-1.44	9.17e-44
HSH2D	hematopoietic SH2 domain containing	590	610	103	88.6	-2.52	1.6e-43
RSU1	Ras suppressor protein 1	740	750	2850	2880	1.95	1.81e-43
NUP62	nucleoporin 62	13400	13700	19900	20600	0.574	2.03e-43
SLC12A7	solute carrier family 12 member 7	12000	13300	4900	5100	-1.29	2.04e-43
S100A3	S100 calcium binding protein A3	218	238	1040	1070	2.25	2.44e-43
CPEB4	cytoplasmic polyadenylation element binding protein 4	3040	3030	542	463	-2.49	2.65e-43
NUP153-AS1	NUP153 antisense RNA 1	204	318	776	953	1.92	6.93e-43
TTC19	tetratricopeptide repeat domain 19	2800	2920	986	991	-1.51	7.49e-43
KIF20A	kinesin family member 20A	6170	5960	11200	10800	0.859	7.65e-43
PMF1	polyamine modulated factor 1	1870	2010	3680	3760	0.978	7.95e-43
FHL1	four and a half LIM domains 1	966	1080	115	100	-3.07	9.94e-43
SEPHS1	selenophosphate synthetase 1	2020	1800	5680	5600	1.5	9.99e-43
TFPT	TCF3 fusion partner	1320	1350	2810	2950	1.1	1.23e-42
TPRA1	transmembrane protein adipocyte associated 1	2400	2590	4120	4440	0.779	1.43e-42
RRAGB	Ras related GTP binding B	208	246	1190	1180	2.54	1.52e-42
CTNNB1	catenin beta 1	12800	12400	28000	28000	1.14	1.6e-42
TGFB1I1	transforming growth factor beta 1 induced transcript 1	1080	1060	2820	2900	1.38	2.04e-42
NR3C2	nuclear receptor subfamily 3 group C member 2	1660	1290	258	257	-2.68	2.09e-42
BTBD2	BTB domain containing 2	3420	3140	7710	7550	1.17	2.49e-42
DESI2	desumoylating isopeptidase 2	3360	3440	7060	7040	1.08	4.1e-42
YME1L1	YME1 like 1 ATPase	4300	4360	10800	11000	1.33	5.34e-42
MCC	MCC regulator of WNT signaling pathway	2700	2290	681	641	-1.98	5.67e-42
BMP7	bone morphogenetic protein 7	790	964	25.3	25.4	-5.02	8.44e-42
RIOX1	ribosomal oxygenase 1	1700	1820	3430	3480	1.01	9.72e-42
CDK8	cyclin dependent kinase 8	5480	5370	2210	2490	-1.31	1.35e-41
VIM	vimentin	1730	1830	6280	6490	1.86	1.58e-41
PAK3	p21 (RAC1) activated kinase 3	23.6	12.9	521	487	4.66	1.73e-41
NSDHL	NAD(P) dependent steroid dehydrogenase-like	2630	2780	5250	5180	0.998	1.92e-41
MPRIP	myosin phosphatase Rho interacting protein	38400	36000	17400	17200	-1.14	2.47e-41
ABHD12	abhydrolase domain containing 12, lysophospholipase	8930	8980	5330	5140	-0.745	3.99e-41
EPN2	epsin 2	5800	6000	1690	2030	-1.78	5.75e-41
TPTEP1	TPTE pseudogene 1	456	516	8.06	2.11	-5.87	5.93e-41
SLC27A2	solute carrier family 27 member 2	1070	908	310	318	-1.79	8.33e-41
LINC00839	long intergenic non-protein coding RNA 839	22	37.1	534	605	4.62	1.19e-40
SERPINB6	serpin family B member 6	3100	3000	6600	6520	1.09	1.46e-40
MCM8	minichromosome maintenance 8 homologous recombination repair factor	15800	16700	9000	9030	-0.819	1.69e-40
TPM3	tropomyosin 3	22100	21700	44900	46000	1.02	1.7e-40
ZNF71	zinc finger protein 71	423	463	1650	1750	1.96	1.7e-40
SDCBP	syndecan binding protein	5260	5740	9210	9080	0.808	1.98e-40
PTGS2	prostaglandin-endoperoxide synthase 2	126	109	627	740	2.33	2.71e-40
ADIRF	adipogenesis regulatory factor	4.14	4.9	461	469	6.85	2.97e-40
MRM2	mitochondrial rRNA methyltransferase 2	11800	11400	5740	5910	-1.04	3.05e-40
EIF2B2	eukaryotic translation initiation factor 2B subunit beta	3980	4060	7260	7500	0.867	3.8e-40
SRGAP1	SLIT-ROBO Rho GTPase activating protein 1	3280	3260	988	934	-1.73	4.23e-40
EIF2D	eukaryotic translation initiation factor 2D	1000	1150	2800	2940	1.49	6.3e-40
FILIP1L	filamin A interacting protein 1 like	838	1010	2960	2750	1.83	6.51e-40
ABT1	activator of basal transcription 1	1560	1610	3380	3420	1.12	6.62e-40
SCIN	scinderin	492	500	8.12	5.65	-6.12	8.19e-40
GET4	guided entry of tail-anchored proteins factor 4	14000	14600	7870	8090	-0.836	9.55e-40
PDGFRB	platelet derived growth factor receptor beta	508	500	2.87	3.56	-7.35	1.12e-39
PLEKHA4	pleckstrin homology domain containing A4	6520	6900	2470	2400	-1.4	1.13e-39
GNAI2	G protein subunit alpha i2	15600	15000	27800	27400	0.836	1.98e-39
BCAT2	branched chain amino acid transaminase 2	2460	2330	5680	6180	1.2	3.1e-39
NUP58	nucleoporin 58	18000	20600	7330	7730	-1.3	3.24e-39
RIOX2	ribosomal oxygenase 2	1040	1310	2840	2870	1.45	3.6e-39
NIT2	nitrilase family member 2	974	971	2240	2460	1.2	4.2e-39
KANK1	KN motif and ankyrin repeat domains 1	487	633	48	49.9	-3.38	4.59e-39
DEPDC7	DEP domain containing 7	894	726	2240	2290	1.33	5.06e-39
LYRM4	LYR motif containing 4	1320	1290	2600	2750	0.986	5.43e-39
CDC25B	cell division cycle 25B	38400	36300	21900	22300	-0.811	5.83e-39
CDK1	cyclin dependent kinase 1	5710	6240	12500	12900	1.13	6.55e-39
GDI1	GDP dissociation inhibitor 1	16800	16900	7950	8600	-1.08	9.6e-39
ENSG00000276170.7	novel transcript, antisense to ARHGAP23	516	557	55.5	47.9	-3.21	1.02e-38
KRT16	keratin 16	1160	1020	325	345	-1.85	1.06e-38
NDUFS2	NADH:ubiquinone oxidoreductase core subunit S2	3000	2930	6140	6250	1.03	1.06e-38
SERPINB5	serpin family B member 5	1620	1730	5320	5460	1.72	1.11e-38
EXD2	exonuclease 3'-5' domain containing 2	1300	1240	4550	4620	1.81	1.19e-38
METTL16	methyltransferase 16, RNA N6-adenosine	3730	4110	1910	1940	-0.966	1.26e-38
RBCK1	RANBP2-type and C3HC4-type zinc finger containing 1	17600	17300	10500	10800	-0.748	1.26e-38
TSPYL1	TSPY like 1	9370	9130	5070	5160	-0.888	1.39e-38
EIF3H	eukaryotic translation initiation factor 3 subunit H	23200	21700	8760	8880	-1.4	1.41e-38
STAT1	signal transducer and activator of transcription 1	20400	22300	11700	11400	-0.807	1.96e-38
SLC1A6	solute carrier family 1 member 6	838	757	111	132	-2.92	2.17e-38
CD70	CD70 molecule	334	368	9.34	13.7	-5.13	2.23e-38
USP4	ubiquitin specific peptidase 4	2220	2520	4800	4860	1.11	2.27e-38
SDC4	syndecan 4	38900	39100	23100	25100	-0.749	2.86e-38
KCND2	potassium voltage-gated channel subfamily D member 2	958	743	24.8	21	-5.28	3.54e-38
KIFC1	kinesin family member C1	6340	6710	12000	12500	0.924	4.06e-38
GDF15	growth differentiation factor 15	886	858	128	101	-2.8	4.23e-38
OCLN	occludin	9320	9620	4510	4830	-1.05	4.59e-38
CDKN2A	cyclin dependent kinase inhibitor 2A	8200	7380	22400	22400	1.45	4.72e-38
PLEKHF1	pleckstrin homology and FYVE domain containing 1	506	573	1750	2090	1.79	5.21e-38
POLR2A	RNA polymerase II subunit A	36700	36600	17800	17900	-1.04	8.89e-38
SERPINH1	serpin family H member 1	15400	14500	29100	29900	0.917	1.01e-37
ACSL5	acyl-CoA synthetase long chain family member 5	556	650	76.4	66.9	-2.87	1.07e-37
AK3	adenylate kinase 3	2400	2310	5750	5510	1.26	1.11e-37
EIF3K	eukaryotic translation initiation factor 3 subunit K	9680	9550	17500	18900	0.858	1.16e-37
MYBL2	MYB proto-oncogene like 2	32100	32200	61900	63100	0.946	1.42e-37
TOMM70	translocase of outer mitochondrial membrane 70	5070	4940	9030	9410	0.832	1.52e-37
ATF5	activating transcription factor 5	4940	4870	8510	8920	0.785	1.6e-37
ZXDB	zinc finger X-linked duplicated B	1360	1400	3290	3190	1.27	2.02e-37
SRSF5	serine and arginine rich splicing factor 5	7550	8180	15200	16200	1.01	2.16e-37
MED30	mediator complex subunit 30	1220	1230	460	494	-1.4	2.62e-37
SLPI	secretory leukocyte peptidase inhibitor	1180	1600	27.3	39.1	-5.45	2.96e-37
BMP2	bone morphogenetic protein 2	679	1020	107	139	-2.66	3.86e-37
APOL3	apolipoprotein L3	850	821	162	140	-2.4	3.92e-37
MYBBP1A	MYB binding protein 1a	19200	17900	10500	11200	-0.87	5.28e-37
TOMM40	translocase of outer mitochondrial membrane 40	16500	17700	27100	28900	0.715	5.89e-37
RBM17	RNA binding motif protein 17	1960	2010	4200	4240	1.1	5.96e-37
LRPAP1	LDL receptor related protein associated protein 1	9070	8820	3730	3630	-1.28	7.51e-37
CPS1	carbamoyl-phosphate synthase 1	284	265	1100	1040	1.96	8.63e-37
ARSI	arylsulfatase family member I	1630	1700	650	583	-1.33	9.37e-37
METRNL	meteorin like, glial cell differentiation regulator	5740	5520	2730	2630	-1.07	1.23e-36
MSX1	msh homeobox 1	952	1010	233	218	-2.03	1.45e-36
MEF2D	myocyte enhancer factor 2D	2030	1930	3600	3730	0.827	2.59e-36
MAFK	MAF bZIP transcription factor K	19400	21000	5590	6110	-1.79	2.67e-36
SYNJ2BP	synaptojanin 2 binding protein	3790	3730	8930	8490	1.24	2.69e-36
DPP4	dipeptidyl peptidase 4	551	549	32.6	51.1	-4.09	2.9e-36
TBC1D20	TBC1 domain family member 20	12700	11900	6370	6790	-1	3.39e-36
DDT	D-dopachrome tautomerase	1480	1560	3460	3520	1.22	3.79e-36
NQO1	NAD(P)H quinone dehydrogenase 1	1880	2050	3300	3380	0.807	5.14e-36
ZNF736	zinc finger protein 736	13.9	15.5	662	566	5.63	5.18e-36
RSRC1	arginine and serine rich coiled-coil 1	2020	2080	4220	3870	1.06	5.37e-36
OSBPL10	oxysterol binding protein like 10	1150	1150	2710	2810	1.24	5.44e-36
FAM171B	family with sequence similarity 171 member B	2200	1970	785	704	-1.49	5.45e-36
MRPL4	mitochondrial ribosomal protein L4	3590	3780	6350	6930	0.824	5.8e-36
ADAP1	ArfGAP with dual PH domains 1	11400	10600	4020	4160	-1.51	6.53e-36
ASAP1	ArfGAP with SH3 domain, ankyrin repeat and PH domain 1	31500	35300	13700	14500	-1.19	6.65e-36
RPL24	ribosomal protein L24	23400	21500	54800	57200	1.23	7.05e-36
C14orf132	chromosome 14 open reading frame 132	2060	1920	765	683	-1.42	8.11e-36
H2BC5	H2B clustered histone 5	326	286	2240	1960	2.77	8.42e-36
TUBB2A	tubulin beta 2A class IIa	4320	4270	7210	7220	0.739	8.43e-36
PLPP4	phospholipid phosphatase 4	76.6	57.5	470	477	2.62	9.02e-36
H2AC6	H2A clustered histone 6	295	139	2370	2240	3.01	9.67e-36
MT-ND3	mitochondrially encoded NADH:ubiquinone oxidoreductase core subunit 3	11800	11100	29200	28000	1.3	1.05e-35
NBDY	negative regulator of P-body association	1280	1220	4950	4970	1.96	1.05e-35
DDO	D-aspartate oxidase	248	246	6.39	2.04	-5.28	1.06e-35
LAMTOR2	late endosomal/lysosomal adaptor, MAPK and MTOR activator 2	984	1050	2280	2280	1.22	1.08e-35
KRT80	keratin 80	43800	44200	19900	19500	-1.14	1.21e-35
MRPL3	mitochondrial ribosomal protein L3	8560	8330	16400	17200	0.932	1.34e-35
GRHL3	grainyhead like transcription factor 3	2380	2040	748	684	-1.67	1.56e-35
MED23	mediator complex subunit 23	2030	2040	968	968	-1.07	1.93e-35
ATP6V1D	ATPase H+ transporting V1 subunit D	6370	6460	15500	16000	1.28	1.95e-35
MINK1	misshapen like kinase 1	13600	12200	6480	6550	-1.07	1.95e-35
IDH1	isocitrate dehydrogenase (NADP(+)) 1	2320	2390	5570	5030	1.27	2.08e-35
FAM184A	family with sequence similarity 184 member A	280	257	15.6	14.4	-4.14	2.33e-35
TOP3A	DNA topoisomerase III alpha	7480	8070	3650	3970	-1.04	2.56e-35
HS3ST3A1	heparan sulfate-glucosamine 3-sulfotransferase 3A1	580	677	3420	3830	2.56	2.59e-35
OTUD6B-AS1	OTUD6B antisense RNA 1 (head to head)	570	644	1720	1760	1.59	4.09e-35
PSMG3	proteasome assembly chaperone 3	5460	5380	2670	2710	-1.03	4.12e-35
SPIN2B	spindlin family member 2B	198	219	791	832	1.99	4.65e-35
RASL10B	RAS like family 10 member B	212	226	1000	972	2.24	5.19e-35
MAPKAPK2	MAPK activated protein kinase 2	7690	7740	14600	15000	0.924	5.87e-35
TXNDC5	thioredoxin domain containing 5	9300	9400	17100	17800	0.877	7.71e-35
MAP4	microtubule associated protein 4	9350	9280	21500	21000	1.2	8.46e-35
IFIH1	interferon induced with helicase C domain 1	3930	4020	1410	1360	-1.48	1.1e-34
SNX10	sorting nexin 10	618	586	1650	1570	1.42	1.38e-34
TIMM50	translocase of inner mitochondrial membrane 50	7900	8350	13300	13900	0.747	2.05e-34
CARMIL1	capping protein regulator and myosin 1 linker 1	2110	1930	4170	3840	0.983	2.1e-34
MSLN	mesothelin	1240	1110	333	334	-1.9	2.2e-34
PACSIN2	protein kinase C and casein kinase substrate in neurons 2	6280	6330	11200	10900	0.844	2.39e-34
TGFBR1	transforming growth factor beta receptor 1	3860	3870	7490	7070	0.959	2.47e-34
IL1RAPL1	interleukin 1 receptor accessory protein like 1	370	414	13.4	14.4	-4.81	2.76e-34
FAT1	FAT atypical cadherin 1	23200	18800	4940	5000	-2.23	2.82e-34
FOCAD	focadhesin	1240	1070	4010	4340	1.69	2.82e-34
CEND1	cell cycle exit and neuronal differentiation 1	352	366	42.6	37.4	-3.05	2.83e-34
ALDH1A3	aldehyde dehydrogenase 1 family member A3	2000	1990	9700	10000	2.27	2.85e-34
HOXC10	homeobox C10	2240	2070	675	673	-1.74	3.06e-34
RPS21	ribosomal protein S21	14300	12500	31100	31800	1.12	3.33e-34
TBL1X	transducin beta like 1 X-linked	666	696	2060	1980	1.63	3.92e-34
GLO1	glyoxalase I	7320	7420	12500	12900	0.77	4.37e-34
TNNC1	troponin C1, slow skeletal and cardiac type	1210	919	66.8	63.9	-4.18	5.27e-34
NRXN3	neurexin 3	1120	980	147	147	-2.92	6.2e-34
LSM7	LSM7 homolog, U6 small nuclear RNA and mRNA degradation associated	1600	1380	3500	3560	1.13	7.06e-34
OAT	ornithine aminotransferase	3550	3270	7750	7740	1.13	7.64e-34
VARS1	valyl-tRNA synthetase 1	12800	13600	25200	26100	0.971	8.18e-34
MUC4	mucin 4, cell surface associated	158	148	867	922	2.47	9.19e-34
NME4	NME/NM23 nucleoside diphosphate kinase 4	3490	3710	6010	6400	0.785	9.38e-34
IPO5	importin 5	12100	12700	21600	22400	0.836	9.65e-34
NUDT1	nudix hydrolase 1	4400	4780	2170	2240	-1.02	9.74e-34
ATP2C1	ATPase secretory pathway Ca2+ transporting 1	7020	6480	13400	13500	0.936	1.49e-33
CAMTA2	calmodulin binding transcription activator 2	4350	4990	1090	1220	-2	2.01e-33
HNRNPUL1	heterogeneous nuclear ribonucleoprotein U like 1	44000	45800	70800	71200	0.686	2.09e-33
UBE2L6	ubiquitin conjugating enzyme E2 L6	5980	6130	1890	1880	-1.66	2.18e-33
COPA	COPI coat complex subunit alpha	10300	10100	21000	20800	1.03	2.22e-33
EXT1	exostosin glycosyltransferase 1	26900	24900	7140	6960	-1.92	2.55e-33
RPS19	ribosomal protein S19	50800	46500	113000	114000	1.14	2.64e-33
HS3ST3B1	heparan sulfate-glucosamine 3-sulfotransferase 3B1	31.6	62	652	620	4.38	2.98e-33
RAB25	RAB25, member RAS oncogene family	2240	2220	4870	5140	1.12	3.35e-33
IKBKE	inhibitor of nuclear factor kappa B kinase subunit epsilon	627	829	1690	1770	1.43	3.7e-33
KLF8	KLF transcription factor 8	340	337	1360	1370	2	4.12e-33
FOXA1	forkhead box A1	38.2	72.3	914	939	4.59	4.4e-33
PPP1R18	protein phosphatase 1 regulatory subunit 18	5100	4800	11100	12600	1.12	4.6e-33
SLC15A2	solute carrier family 15 member 2	326	230	14.3	15	-4.52	5.75e-33
CHST11	carbohydrate sulfotransferase 11	746	1080	2500	2760	1.74	6.89e-33
SLC38A9	solute carrier family 38 member 9	1720	1820	805	828	-1.1	6.9e-33
PSG4	pregnancy specific beta-1-glycoprotein 4	12800	11500	4810	4620	-1.41	6.94e-33
TMEM140	transmembrane protein 140	380	387	30.4	25.4	-3.64	7.05e-33
NRN1	neuritin 1	208	206	826	842	2	1.05e-32
ZNF708	zinc finger protein 708	106	101	601	563	2.51	1.31e-32
CA2	carbonic anhydrase 2	515	634	2800	2750	2.44	1.46e-32
TRMT10C	tRNA methyltransferase 10C, mitochondrial RNase P subunit	1480	1500	2970	3090	1.01	1.5e-32
MAP4K4	mitogen-activated protein kinase kinase kinase kinase 4	11700	11900	21200	20500	0.86	1.51e-32
CPM	carboxypeptidase M	1220	1220	250	313	-2.28	1.55e-32
HSPB8	heat shock protein family B (small) member 8	4220	3720	1070	979	-1.97	1.55e-32
TMEM215	transmembrane protein 215	41.6	39.8	392	357	3.22	1.69e-32
FNDC10	fibronectin type III domain containing 10	1180	997	2930	2990	1.31	1.88e-32
ZBTB1	zinc finger and BTB domain containing 1	2100	2150	4100	3970	0.966	2.36e-32
CCPG1	cell cycle progression 1	2500	2650	643	624	-1.96	2.37e-32
CPNE8	copine 8	106	82.8	521	461	2.3	2.39e-32
SMARCC1	SWI/SNF related, matrix associated, actin dependent regulator of chromatin subfamily c member 1	8560	8380	18200	18400	1.09	2.43e-32
PITRM1	pitrilysin metallopeptidase 1	2980	3030	6560	6600	1.14	2.68e-32
FAM135A	family with sequence similarity 135 member A	1960	2090	439	455	-2.16	2.69e-32
ALX4	ALX homeobox 4	586	567	147	134	-2	3.41e-32
CHD1L	chromodomain helicase DNA binding protein 1 like	878	907	2290	2280	1.38	3.43e-32
LAMA3	laminin subunit alpha 3	18700	17800	10200	11700	-0.882	3.52e-32
CCT3	chaperonin containing TCP1 subunit 3	20600	21200	37000	39300	0.841	3.59e-32
PPFIA3	PTPRF interacting protein alpha 3	772	849	1810	1770	1.23	4.19e-32
VPS72	vacuolar protein sorting 72 homolog	2300	2400	4310	4380	0.905	4.19e-32
ATRN	attractin	15000	14700	8920	8670	-0.753	4.25e-32
B4GALT5	beta-1,4-galactosyltransferase 5	19000	19200	11900	12000	-0.682	4.28e-32
HMGXB3	HMG-box containing 3	6980	7670	3670	3700	-0.927	4.39e-32
INSIG1	insulin induced gene 1	2660	2540	7130	6510	1.43	4.99e-32
TYMS	thymidylate synthetase	8180	8130	13400	14000	0.709	6.29e-32
INTS1	integrator complex subunit 1	43200	40900	21900	22800	-0.976	7.15e-32
KIF5C	kinesin family member 5C	1960	2190	769	763	-1.35	7.53e-32
ACSL1	acyl-CoA synthetase long chain family member 1	3820	3780	1440	1380	-1.41	7.61e-32
OGFRL1	opioid growth factor receptor like 1	2300	2500	687	688	-1.74	7.84e-32
NMU	neuromedin U	411	468	1090	1020	1.4	8.07e-32
RAB24	RAB24, member RAS oncogene family	1370	1550	433	456	-1.66	8.88e-32
SF3B4	splicing factor 3b subunit 4	6360	6310	12500	13500	0.968	9.17e-32
CEBPB	CCAAT enhancer binding protein beta	8240	7730	4720	5000	-0.804	1.07e-31
ZNF570	zinc finger protein 570	2.47	21.8	277	308	6.8	1.27e-31
AP1B1	adaptor related protein complex 1 subunit beta 1	8460	8660	13300	13700	0.645	2.05e-31
DAP3	death associated protein 3	4260	4000	8450	9290	0.99	2.27e-31
SLIRP	SRA stem-loop interacting RNA binding protein	3320	3100	6770	6970	1.03	3.19e-31
ADNP2	ADNP homeobox 2	2900	3110	4640	4640	0.684	3.24e-31
RPS6	ribosomal protein S6	72400	69300	172000	175000	1.25	3.5e-31
PHLDA2	pleckstrin homology like domain family A member 2	4760	4440	2010	2390	-1.25	4.88e-31
ANP32E	acidic nuclear phosphoprotein 32 family member E	4330	3920	9310	9220	1.1	5.87e-31
SCNN1A	sodium channel epithelial 1 subunit alpha	1070	862	140	170	-2.93	6.33e-31
PRR5L	proline rich 5 like	708	736	85.8	76.7	-3.06	6.42e-31
DUSP4	dual specificity phosphatase 4	4280	4260	12400	12900	1.53	8.96e-31
ENSG00000310123.1	novel transcript	531	457	15.8	23.9	-5.06	8.98e-31
SQLE	squalene epoxidase	8440	8870	18700	17200	1.15	9.06e-31
ELFN1	extracellular leucine rich repeat and fibronectin type III domain containing 1	662	595	76.2	48.1	-3.15	1.03e-30
ENTREP3	endosomal transmembrane epsin interactor 3	2900	2860	5380	5710	0.891	1.23e-30
FARS2	phenylalanyl-tRNA synthetase 2, mitochondrial	504	491	1130	1170	1.16	1.33e-30
UPK3B	uroplakin 3B	690	562	80.4	87.2	-3.09	1.38e-30
LINC03033	long intergenic non-protein coding RNA 3033	430	439	22.4	34.3	-4.26	1.67e-30
OSMR	oncostatin M receptor	19100	18800	9330	9840	-1.03	1.83e-30
GRIN1	glutamate ionotropic receptor NMDA type subunit 1	369	507	54.6	73.1	-2.75	1.9e-30
SMCR8	SMCR8-C9orf72 complex subunit	7700	8230	3810	3880	-1.01	1.91e-30
APEX2	apurinic/apyrimidinic endodeoxyribonuclease 2	6260	5660	16600	16300	1.41	2.62e-30
DLX4	distal-less homeobox 4	1220	1020	351	332	-1.8	2.94e-30
OVCA2	OVCA2 serine hydrolase domain containing	4280	3770	2060	2200	-1.05	3.1e-30
VWA2	von Willebrand factor A domain containing 2	76.6	73.7	515	483	2.75	3.32e-30
ZMYND11	zinc finger MYND-type containing 11	1980	2130	3980	3970	1.01	3.9e-30
LTB	lymphotoxin beta	3.36	34.1	305	880	6.23	4e-30
CDH11	cadherin 11	2780	2420	0	2.21	-14	4.01e-30
NPM2	nucleophosmin/nucleoplasmin 2	5.22	23.8	620	646	6.83	4.02e-30
HPCAL1	hippocalcin like 1	3480	3480	7320	7600	1.07	4.05e-30
H1-2	H1.2 linker histone, cluster member	266	332	1620	1580	2.61	4.78e-30
ZIK1	zinc finger protein interacting with K protein 1	529	614	1600	1580	1.6	4.78e-30
CCDC6	coiled-coil domain containing 6	5820	5970	9790	9430	0.752	4.96e-30
SNRPC	small nuclear ribonucleoprotein polypeptide C	6520	6510	10800	11200	0.727	5.43e-30
UPK2	uroplakin 2	882	625	66.9	56.8	-3.72	5.79e-30
SPSB1	splA/ryanodine receptor domain and SOCS box containing 1	1900	1820	738	723	-1.37	8.89e-30
UFC1	ubiquitin-fold modifier conjugating enzyme 1	1650	1630	3190	3140	0.951	9.13e-30
TSPO	translocator protein	668	535	2230	2300	1.74	9.4e-30
WWP1	WW domain containing E3 ubiquitin protein ligase 1	2130	2290	3890	4270	0.87	9.56e-30
TWSG1	twisted gastrulation BMP signaling modulator 1	2560	2820	4220	4320	0.722	1.17e-29
EFR3A	EFR3 homolog A	13700	12400	5480	5210	-1.32	1.37e-29
DYSF	dysferlin	2220	2000	6640	6970	1.59	1.45e-29
VWA8	von Willebrand factor A domain containing 8	808	924	1840	1800	1.18	1.48e-29
TP53INP2	tumor protein p53 inducible nuclear protein 2	4080	3770	1870	1700	-1.13	1.66e-29
PLOD3	procollagen-lysine,2-oxoglutarate 5-dioxygenase 3	16400	16100	10800	11400	-0.603	1.84e-29
LGALS7B	galectin 7B	758	576	51	59.9	-3.91	2.1e-29
TNFRSF1B	TNF receptor superfamily member 1B	578	660	85.6	102	-2.75	2.33e-29
UBE2V2	ubiquitin conjugating enzyme E2 V2	1960	2000	4340	4210	1.15	2.77e-29
MRPS5	mitochondrial ribosomal protein S5	3540	3760	6330	6530	0.833	2.98e-29
TIMM22	translocase of inner mitochondrial membrane 22	3410	3560	1910	2030	-0.836	3.33e-29
LAP3	leucine aminopeptidase 3	3930	4350	2030	2150	-0.956	3.68e-29
PPOX	protoporphyrinogen oxidase	101	116	453	463	2.18	4.27e-29
AGPAT3	1-acylglycerol-3-phosphate O-acyltransferase 3	3390	3400	5920	5980	0.806	4.29e-29
JOSD1	Josephin domain containing 1	3900	3980	7170	6710	0.878	4.29e-29
AGTRAP	angiotensin II receptor associated protein	1990	2010	1010	1030	-0.976	4.31e-29
LINC03015	long intergenic non-protein coding RNA 3015	1030	931	329	335	-1.65	4.51e-29
CSTB	cystatin B	4440	4520	7860	7990	0.826	4.62e-29
SASH1	SAM and SH3 domain containing 1	1820	1510	318	252	-2.52	4.63e-29
MYEOV	myeloma overexpressed	1100	1150	233	298	-2.24	4.76e-29
CYRIA	CYFIP related Rac1 interactor A	444	404	14.8	15.7	-4.94	5.15e-29
IMPDH2	inosine monophosphate dehydrogenase 2	12400	12800	22100	23800	0.839	5.36e-29
SRP54	signal recognition particle 54	6450	6250	9230	9370	0.517	5.56e-29
FLI1	Fli-1 proto-oncogene, ETS transcription factor	118	170	1060	1370	3.16	5.59e-29
ACTR1B	actin related protein 1B	3370	3090	6150	6250	0.868	5.86e-29
CHST12	carbohydrate sulfotransferase 12	4330	4370	1980	2150	-1.13	6.05e-29
DDX39A	DExD-box helicase 39A	5170	5430	10800	11600	1.07	6.19e-29
PPME1	protein phosphatase methylesterase 1	10800	10900	5460	5640	-0.993	6.88e-29
PALS1	protein associated with LIN7 1, MAGUK p55 family member	6580	6110	18600	18700	1.5	7.3e-29
COBLL1	cordon-bleu WH2 repeat protein like 1	2220	2200	988	943	-1.17	7.34e-29
RFX5	regulatory factor X5	2680	2710	4900	4770	0.868	7.78e-29
SGMS1	sphingomyelin synthase 1	1690	2120	3410	3570	1.01	7.81e-29
ZNF354C	zinc finger protein 354C	5.13	11.8	266	292	5.68	8.03e-29
RBIS	ribosomal biogenesis factor	1380	1270	2910	2870	1.09	9.68e-29
MRPS24	mitochondrial ribosomal protein S24	7170	7450	11400	12500	0.674	9.95e-29
PLA2G4A	phospholipase A2 group IVA	24.8	26.2	268	222	3.44	1.02e-28
CCKBR	cholecystokinin B receptor	335	330	56.2	50	-2.57	1.23e-28
GSTM4	glutathione S-transferase mu 4	366	343	935	949	1.36	1.24e-28
SPTLC2	serine palmitoyltransferase long chain base subunit 2	4060	4170	10000	9900	1.3	1.26e-28
TAB3	TGF-beta activated kinase 1 (MAP3K7) binding protein 3	5260	4900	2730	2580	-0.943	1.78e-28
YY1AP1	YY1 associated protein 1	3360	3480	6160	6300	0.872	1.9e-28
LIPH	lipase H	1890	1650	195	233	-3.3	1.96e-28
ABI1	abl interactor 1	1740	1800	3650	3500	1.06	2.27e-28
HOMER3	homer scaffold protein 3	1800	1810	4110	4090	1.19	2.47e-28
ZFP36L2	ZFP36 ring finger protein like 2	4510	4090	7780	7680	0.787	2.85e-28
UCK2	uridine-cytidine kinase 2	3720	3430	8880	8930	1.25	2.94e-28
FBXO44	F-box protein 44	1300	1510	590	541	-1.14	3.03e-28
TOB2	transducer of ERBB2, 2	3500	3310	7000	7200	0.999	3.33e-28
ZCCHC3	zinc finger CCHC-type containing 3	5610	5540	3750	3730	-0.582	3.8e-28
RPSA	ribosomal protein SA	31800	31200	68200	71800	1.1	4.49e-28
IL17RD	interleukin 17 receptor D	172	136	1200	1100	2.8	4.61e-28
COL9A3	collagen type IX alpha 3 chain	656	624	155	159	-2.08	4.8e-28
NME2	NME/NM23 nucleoside diphosphate kinase 2	13800	14200	24500	26600	0.821	4.84e-28
GJB5	gap junction protein beta 5	2010	2040	881	834	-1.19	5.55e-28
FXR2	FMR1 autosomal homolog 2	10600	11000	5580	5740	-0.932	6.23e-28
MAB21L4	mab-21 like 4	2270	1720	229	159	-3.32	6.44e-28
EIF1B	eukaryotic translation initiation factor 1B	1110	1230	2150	2170	0.95	7.42e-28
TMEM52B	transmembrane protein 52B	745	969	126	155	-2.57	8.19e-28
CDC20	cell division cycle 20	15200	16200	26700	27700	0.812	8.27e-28
IRX2	iroquois homeobox 2	5590	4880	2560	2530	-1.12	8.76e-28
RPS5	ribosomal protein S5	33600	30100	71500	74100	1.09	8.95e-28
NPC2	NPC intracellular cholesterol transporter 2	8050	7500	16200	16600	1.01	8.98e-28
FN3K	fructosamine 3 kinase	272	225	776	757	1.52	1.11e-27
NOP53	NOP53 ribosome biogenesis factor	11200	10500	19500	19700	0.806	1.12e-27
CDC123	cell division cycle 123	1860	1950	4250	4540	1.19	1.16e-27
CSNK2B	casein kinase 2 beta	9620	9410	15900	16800	0.726	1.17e-27
NTN1	netrin 1	3100	3310	1200	1200	-1.37	1.19e-27
COL9A2	collagen type IX alpha 2 chain	505	677	54.6	80.5	-3.21	1.22e-27
KCTD11	potassium channel tetramerization domain containing 11	6060	6290	2720	2720	-1.15	1.39e-27
SUCLG2-DT	SUCLG2 divergent transcript	150	170	601	547	2.03	1.52e-27
FES	FES proto-oncogene, tyrosine kinase	94.3	128	388	403	2.04	1.75e-27
DEK	DEK proto-oncogene	20200	20100	35400	34600	0.805	1.98e-27
CDKAL1	CDK5 regulatory subunit associated protein 1 like 1	1220	1170	2480	2630	1.03	2.19e-27
ISG15	ISG15 ubiquitin like modifier	12100	14800	2550	2440	-2.25	2.2e-27
NEGR1	neuronal growth regulator 1	136	91.9	1490	1350	3.45	2.24e-27
CCDC8	coiled-coil domain containing 8	1140	1210	501	487	-1.18	2.43e-27
JAG2	jagged canonical Notch ligand 2	3180	2490	773	865	-2.04	2.45e-27
TBC1D16	TBC1 domain family member 16	1080	1140	3310	3260	1.63	2.46e-27
CKS1B	CDC28 protein kinase regulatory subunit 1B	6000	5940	10900	11400	0.867	2.91e-27
FAM169A	family with sequence similarity 169 member A	2560	2560	1180	1180	-1.12	2.94e-27
PARP6	poly(ADP-ribose) polymerase family member 6	2320	2340	1170	1210	-0.992	3.38e-27
MARCHF4	membrane associated ring-CH-type finger 4	2220	2260	5640	6470	1.35	3.89e-27
LGALS3BP	galectin 3 binding protein	37400	34900	21700	23200	-0.781	4e-27
PLCB4	phospholipase C beta 4	2440	2150	766	640	-1.68	4e-27
LHX9	LIM homeobox 9	52.2	100	627	552	3.61	4.15e-27
GART	phosphoribosylglycinamide formyltransferase, phosphoribosylglycinamide synthetase, phosphoribosylaminoimidazole synthetase	5780	6200	9960	10600	0.786	4.38e-27
SLC25A15	solute carrier family 25 member 15	750	717	2050	1820	1.45	4.74e-27
TRANK1	tetratricopeptide repeat and ankyrin repeat containing 1	506	459	73.7	62.1	-2.78	4.98e-27
LYPLA1	lysophospholipase 1	2790	2690	5240	5410	0.913	5.28e-27
TPM4	tropomyosin 4	20600	18800	54500	54500	1.41	5.6e-27
SAMHD1	SAM and HD domain containing deoxynucleoside triphosphate triphosphohydrolase 1	15000	14300	6680	6470	-1.16	5.83e-27
PROKR2	prokineticin receptor 2	930	1050	206	204	-2.18	6.15e-27
TMEM183A	transmembrane protein 183A	4730	5210	7400	7520	0.645	6.25e-27
DONSON	DNA replication fork stabilization factor DONSON	1400	1600	3200	3290	1.18	6.33e-27
ALDH3A2	aldehyde dehydrogenase 3 family member A2	3680	4000	1780	1630	-1.05	6.74e-27
LY6D	lymphocyte antigen 6 family member D	1640	1070	63.7	33.9	-4.7	6.78e-27
LINC02967	long intergenic non-protein coding RNA 2967	1520	1620	522	522	-1.54	7.04e-27
TAF5L	TATA-box binding protein associated factor 5 like	2180	2240	3930	4180	0.847	7.23e-27
RHOF	ras homolog family member F, filopodia associated	8250	8190	3670	3800	-1.17	7.61e-27
ZNF584	zinc finger protein 584	1130	1220	2250	2250	0.994	8.43e-27
MEX3A	mex-3 RNA binding family member A	1110	1300	3130	2850	1.5	9.15e-27
RNF167	ring finger protein 167	15200	14300	8400	9030	-0.862	9.55e-27
SERP2	stress associated endoplasmic reticulum protein family member 2	37.8	45.2	282	294	2.89	9.71e-27
MSX2	msh homeobox 2	496	532	28.9	25.7	-4.14	1.19e-26
TCF15	transcription factor 15	456	428	129	137	-1.82	1.26e-26
MAP3K9-DT	MAP3K9 divergent transcript	428	416	1410	1350	1.72	1.49e-26
PPP1R14C	protein phosphatase 1 regulatory inhibitor subunit 14C	1920	1570	615	609	-1.65	1.5e-26
DDX60L	DExD/H-box 60 like	4440	4430	1290	1370	-1.78	1.73e-26
C4orf54	chromosome 4 open reading frame 54	416	394	2.7	5.85	-7.35	2e-26
PAFAH1B3	platelet activating factor acetylhydrolase 1b catalytic subunit 3	3370	3280	6100	6140	0.858	2.11e-26
CYP51A1	cytochrome P450 family 51 subfamily A member 1	7670	8500	12300	11900	0.679	2.28e-26
GAS2L1	growth arrest specific 2 like 1	770	776	1630	1650	1.08	2.32e-26
ZNF470	zinc finger protein 470	89.1	104	547	489	2.6	2.38e-26
PLAT	plasminogen activator, tissue type	1600	1450	4170	5050	1.39	2.54e-26
CBR3	carbonyl reductase 3	116	148	465	460	2.01	2.55e-26
SERINC1	serine incorporator 1	6740	6260	3450	3410	-0.968	2.95e-26
KLK6	kallikrein related peptidase 6	4300	3100	852	747	-2.34	2.98e-26
ZBTB12	zinc finger and BTB domain containing 12	579	611	1510	1590	1.38	3.1e-26
THOC6	THO complex subunit 6	1440	1570	2860	2850	0.995	3.86e-26
PTPRE	protein tyrosine phosphatase receptor type E	2860	2990	1220	1170	-1.23	4.37e-26
NCOA4	nuclear receptor coactivator 4	11000	11800	17700	17300	0.697	4.42e-26
MTHFD1	methylenetetrahydrofolate dehydrogenase, cyclohydrolase and formyltetrahydrofolate synthetase 1	14300	13900	28800	29900	1	4.59e-26
ENSG00000272405.1	novel transcript, antisense to BCAN	756	556	72.2	79	-3.39	4.67e-26
STAT5B	signal transducer and activator of transcription 5B	2180	2360	3570	3830	0.715	4.77e-26
STK35	serine/threonine kinase 35	17700	18000	10600	10600	-0.734	5.22e-26
PSMG3-AS1	PSMG3 antisense RNA 1 (head to head)	613	503	159	139	-1.95	5.38e-26
HNRNPDL	heterogeneous nuclear ribonucleoprotein D like	10600	10600	17600	17900	0.725	5.86e-26
UBA5	ubiquitin like modifier activating enzyme 5	2040	2260	5440	5470	1.41	7.05e-26
WWC1	WW and C2 domain containing 1	20400	19700	9340	9550	-1.13	7.82e-26
GABRE	gamma-aminobutyric acid type A receptor subunit epsilon	688	935	2.57	3.91	-7.93	7.87e-26
PCCB	propionyl-CoA carboxylase subunit beta	1170	1220	2490	2400	1.09	8.36e-26
NEK2	NIMA related kinase 2	2420	2630	4050	4100	0.745	9.29e-26
MRPS2	mitochondrial ribosomal protein S2	9400	9240	5690	6390	-0.724	9.72e-26
PPP1R14A	protein phosphatase 1 regulatory inhibitor subunit 14A	149	121	572	563	1.96	9.76e-26
PTP4A1	protein tyrosine phosphatase 4A1	4720	4710	8680	8520	0.881	1.01e-25
BCAN-AS2	BCAN antisense RNA 2	450	417	48.7	62	-3.21	1.06e-25
CHRD	chordin	735	723	102	121	-2.86	1.1e-25
HDGF	heparin binding growth factor	30400	29400	71500	70900	1.23	1.14e-25
TAS1R3	taste 1 receptor member 3	332	267	11.1	18.5	-4.88	1.18e-25
ACTBL2	actin beta like 2	663	637	76.7	73	-3.11	1.21e-25
RNF213	ring finger protein 213	15100	10800	6060	5170	-1.31	1.21e-25
SNUPN	snurportin 1	227	267	757	780	1.75	1.32e-25
ENAH	ENAH actin regulator	8930	8790	19400	18200	1.12	1.41e-25
LSS	lanosterol synthase	3260	3190	7220	6580	1.14	1.45e-25
AKAP10	A-kinase anchoring protein 10	3140	3200	1650	1580	-0.932	1.55e-25
DNAH11	dynein axonemal heavy chain 11	1010	857	228	105	-2.15	1.56e-25
CEMIP	cell migration inducing hyaluronidase 1	180	280	2060	2330	3.51	1.64e-25
GPSM1	G protein signaling modulator 1	4200	3830	1880	1830	-1.16	1.85e-25
ELOVL5	ELOVL fatty acid elongase 5	4760	4830	7170	7370	0.59	1.98e-25
ARHGAP31	Rho GTPase activating protein 31	582	770	1920	2180	1.72	1.99e-25
APOBEC3G	apolipoprotein B mRNA editing enzyme catalytic subunit 3G	237	300	8.11	12.3	-5	2.05e-25
NUDT3	nudix hydrolase 3	1990	1930	4110	3620	1.05	2.11e-25
HLCS	holocarboxylase synthetase	956	983	2040	1950	1.1	2.19e-25
LIX1L	limb and CNS expressed 1 like	272	242	814	781	1.59	2.25e-25
PTK2	protein tyrosine kinase 2	24400	24000	10700	10700	-1.19	2.25e-25
DCAF6	DDB1 and CUL4 associated factor 6	2100	1920	4310	4100	1.04	2.44e-25
CLCN4	chloride voltage-gated channel 4	1620	1960	506	546	-1.68	2.54e-25
ZNF804A	zinc finger protein 804A	232	285	35	40.8	-2.73	2.71e-25
RAB18	RAB18, member RAS oncogene family	1060	972	2220	1950	1.06	2.95e-25
KRTCAP3	keratinocyte associated protein 3	73.4	64.5	526	544	2.86	3.03e-25
DCTD	dCMP deaminase	5140	5100	3190	3320	-0.684	3.24e-25
TRO	trophinin	418	655	1520	1600	1.86	3.25e-25
SMU1	SMU1 DNA replication regulator and spliceosomal factor	6440	6310	10400	11000	0.698	3.64e-25
SIGIRR	single Ig and TIR domain containing	2800	2480	1200	1310	-1.22	4.13e-25
KDR	kinase insert domain receptor	756	904	1800	2010	1.25	5.18e-25
DUSP1	dual specificity phosphatase 1	1080	1300	362	425	-1.57	5.24e-25
RNF227	ring finger protein 227	496	497	117	108	-2.09	5.52e-25
IFRD2	interferon related developmental regulator 2	3980	4070	7260	8120	0.867	6e-25
ABCD1	ATP binding cassette subfamily D member 1	1500	1220	516	503	-1.54	6.78e-25
GGPS1	geranylgeranyl diphosphate synthase 1	1190	1100	3100	3090	1.38	7.19e-25
C6orf62	chromosome 6 open reading frame 62	11400	10800	24000	23400	1.07	7.42e-25
ZNF347	zinc finger protein 347	112	175	912	865	3.06	7.49e-25
HMGB1	high mobility group box 1	43800	44600	78700	78600	0.843	8.87e-25
RPLP2	ribosomal protein lateral stalk subunit P2	25200	23400	46200	47300	0.877	9.94e-25
IFNGR2	interferon gamma receptor 2	1360	1410	2570	2680	0.913	9.99e-25
PAXIP1-AS2	PAXIP1 antisense RNA 2	552	567	139	182	-1.99	1e-24
FBLIM1	filamin binding LIM protein 1	5020	4520	10400	9950	1.05	1.04e-24
ANKFY1	ankyrin repeat and FYVE domain containing 1	13000	12500	5980	5650	-1.12	1.05e-24
GDI2	GDP dissociation inhibitor 2	5500	5640	12200	12400	1.14	1.16e-24
EXOSC7	exosome component 7	778	731	1730	1730	1.15	1.25e-24
PFDN2	prefoldin subunit 2	2080	2060	4330	4610	1.06	1.26e-24
RBP1	retinol binding protein 1	502	419	1540	1350	1.62	1.26e-24
PRTFDC1	phosphoribosyl transferase domain containing 1	488	498	1360	1360	1.48	1.33e-24
PCMTD1-DT	PCMTD1 divergent transcript	134	162	556	489	2.05	1.36e-24
KNTC1	kinetochore associated 1	3450	3280	2040	2060	-0.764	1.55e-24
PRDX2	peroxiredoxin 2	9090	9040	15000	15600	0.726	1.56e-24
TMEM130	transmembrane protein 130	502	375	47.7	54.2	-3.4	1.6e-24
H2AJ	H2A.J histone	3400	3280	1740	1690	-0.969	1.67e-24
PTPRN2	protein tyrosine phosphatase receptor type N2	170	195	11.8	10.6	-3.87	1.7e-24
GPALPP1	GPALPP motifs containing 1	926	1080	1740	1740	0.915	1.79e-24
LGALS1	galectin 1	8980	7810	26900	26600	1.59	2.17e-24
SSR2	signal sequence receptor subunit 2	7880	7330	15200	16100	0.954	2.18e-24
POMT1	protein O-mannosyltransferase 1	3050	3260	1230	1280	-1.32	2.44e-24
NPAS1	neuronal PAS domain protein 1	790	875	140	163	-2.5	2.55e-24
VAMP5	vesicle associated membrane protein 5	1420	1280	498	495	-1.52	2.87e-24
SREBF2	sterol regulatory element binding transcription factor 2	5460	6680	14000	13500	1.36	2.93e-24
ZNF711	zinc finger protein 711	80.1	138	675	597	3.09	3.13e-24
PSIP1	PC4 and SRSF1 interacting protein 1	8440	7820	16400	16000	0.958	3.25e-24
ADRA1D	adrenoceptor alpha 1D	324	235	16.7	19.1	-4.28	3.57e-24
ZNF526	zinc finger protein 526	1660	1660	2710	2530	0.708	3.59e-24
KCTD14	potassium channel tetramerization domain containing 14	271	329	807	857	1.57	3.76e-24
ENSG00000307976.1	novel transcript, sense intronic to SCOC	244	252	20.3	21	-3.56	3.79e-24
SLC43A3	solute carrier family 43 member 3	6320	6790	12200	14000	0.954	4.2e-24
HGSNAT	heparan-alpha-glucosaminide N-acetyltransferase	675	584	1870	1730	1.47	4.21e-24
TINCR	TINCR ubiquitin domain containing	811	768	2520	2100	1.64	4.43e-24
NFYA	nuclear transcription factor Y subunit alpha	1990	2100	4080	4040	1.04	4.48e-24
MFAP3L	microfibril associated protein 3 like	2020	2160	276	286	-2.88	4.67e-24
MRPS28	mitochondrial ribosomal protein S28	955	898	2000	2060	1.07	5.04e-24
C2CD3	C2 domain containing 3 centriole elongation regulator	5020	4840	2780	2860	-0.849	5.13e-24
MT1E	metallothionein 1E	1420	1160	2.65	3.23	-8.99	5.94e-24
TLL1	tolloid like 1	330	444	10.3	6.82	-5.35	6.55e-24
LINC01629	long intergenic non-protein coding RNA 1629	104	168	526	481	2.32	7.16e-24
PCDHGA12	protocadherin gamma subfamily A, 12	57.4	77.7	583	589	3.36	7.16e-24
GTPBP4	GTP binding protein 4	2830	3030	6920	7650	1.29	7.57e-24
GPR37	G protein-coupled receptor 37	306	236	17.3	20.7	-4.13	7.64e-24
RPSA2	ribosomal protein SA 2	1860	1730	4950	5170	1.42	8.27e-24
GNL3L	G protein nucleolar 3 like	9520	9870	17400	17900	0.872	9.05e-24
ATF7IP	activating transcription factor 7 interacting protein	5900	6140	3620	3920	-0.704	9.35e-24
SACS	sacsin molecular chaperone	778	852	1830	1770	1.24	1e-23
IL1R2	interleukin 1 receptor type 2	58.4	63.3	496	620	3.11	1.05e-23
ASB13	ankyrin repeat and SOCS box containing 13	198	193	712	659	1.86	1.07e-23
GFPT2	glutamine-fructose-6-phosphate transaminase 2	457	708	51.9	63.4	-3.13	1.18e-23
SSBP3	single stranded DNA binding protein 3	1740	1750	842	882	-1.04	1.2e-23
FUOM	fucose mutarotase	653	699	246	219	-1.41	1.23e-23
PLGRKT	plasminogen receptor with a C-terminal lysine	338	317	1030	1030	1.61	1.42e-23
MATN2	matrilin 2	1130	1400	3490	3170	1.62	1.43e-23
MIS18A	MIS18 kinetochore protein A	919	953	1740	1750	0.925	1.62e-23
SLC26A2	solute carrier family 26 member 2	3640	3470	1980	1870	-0.882	1.73e-23
ZNF829	zinc finger protein 829	20.9	20.1	337	340	3.98	1.89e-23
KCTD12	potassium channel tetramerization domain containing 12	1940	1710	569	607	-1.77	1.9e-23
GRID1	glutamate ionotropic receptor delta type subunit 1	336	387	9.56	9.45	-5.26	2.16e-23
GABRB3	gamma-aminobutyric acid type A receptor subunit beta3	292	303	18.4	8.83	-4.09	2.37e-23
SLC39A6	solute carrier family 39 member 6	5160	4780	7820	8240	0.602	2.41e-23
FRMD6	FERM domain containing 6	9080	10500	16200	16700	0.839	2.53e-23
NUDT16	nudix hydrolase 16	1010	1020	1920	1840	0.931	2.53e-23
LRIG1	leucine rich repeats and immunoglobulin like domains 1	144	200	958	978	2.73	2.55e-23
PARM1	prostate androgen-regulated mucin-like protein 1	458	617	44.5	42.1	-3.36	2.64e-23
PARP1	poly(ADP-ribose) polymerase 1	20400	21600	32300	33800	0.671	2.8e-23
DMAC2	distal membrane arm assembly component 2	4430	4740	6970	7100	0.653	2.89e-23
CADM1	cell adhesion molecule 1	4240	4070	8460	8550	0.996	3.1e-23
CBS	cystathionine beta-synthase	70.4	82.3	518	364	2.88	3.26e-23
ENSG00000261512.3	novel transcript	961	857	2320	2310	1.27	3.27e-23
NUMB	NUMB endocytic adaptor protein	5200	5400	10400	9990	1.01	3.43e-23
CLTB	clathrin light chain B	13200	12400	8160	8460	-0.699	3.47e-23
NACAD	NAC alpha domain containing	1090	1020	2320	2470	1.09	3.7e-23
HSPBP1	HSPA (Hsp70) binding protein 1	6090	5990	9970	10800	0.714	3.75e-23
NECAB3	N-terminal EF-hand calcium binding protein 3	3050	2820	1180	1340	-1.38	4.05e-23
ARFGEF3	ARFGEF family member 3	1500	1460	552	473	-1.44	4.08e-23
HM13	histocompatibility minor 13	26800	26700	16300	17600	-0.718	4.47e-23
ENSG00000307578.1	novel transcript	814	929	0	0	-12.2	4.57e-23
FCF1	FCF1 rRNA-processing protein	4450	4900	9790	10100	1.14	4.57e-23
WDR18	WD repeat domain 18	1940	1880	3420	3660	0.813	5.06e-23
DDAH2	DDAH family member 2, ADMA-independent	1870	1710	4360	3970	1.22	5.35e-23
COL6A1	collagen type VI alpha 1 chain	4730	4460	2450	2510	-0.947	5.59e-23
NEMP1	nuclear envelope integral membrane protein 1	5460	5330	3680	3630	-0.571	5.63e-23
DHTKD1	dehydrogenase E1 and transketolase domain containing 1	1460	1340	3780	3470	1.38	5.68e-23
KCNK15	potassium two pore domain channel subfamily K member 15	476	443	119	94.3	-1.99	6.36e-23
PNMA1	PNMA family member 1	4610	4500	6990	7000	0.602	6.79e-23
PCSK1N	proprotein convertase subtilisin/kexin type 1 inhibitor	2730	2500	1330	1410	-1.04	7.58e-23
TYSND1	trypsin like peroxisomal matrix peptidase 1	1390	1280	2610	2800	0.911	7.73e-23
OTUD6B	OTU deubiquitinase 6B	507	574	1360	1330	1.42	7.95e-23
ATF6B	activating transcription factor 6 beta	3100	2880	5440	5490	0.812	8.33e-23
NSFL1C	NSFL1 cofactor	20900	21200	13000	13300	-0.687	9.73e-23
FXYD6	FXYD domain containing ion transport regulator 6	718	644	161	148	-2.16	1.18e-22
PDK4	pyruvate dehydrogenase kinase 4	286	245	59.4	64.8	-2.27	1.18e-22
PPID	peptidylprolyl isomerase D	3440	3220	1530	1840	-1.16	1.26e-22
TSPAN12	tetraspanin 12	468	466	49.4	47.1	-3.24	1.31e-22
GABRQ	gamma-aminobutyric acid type A receptor subunit theta	262	294	7.55	11.2	-5.09	1.37e-22
DIABLO	diablo IAP-binding mitochondrial protein	4090	4020	2300	2490	-0.83	1.39e-22
ZSCAN12	zinc finger and SCAN domain containing 12	1480	1520	2550	2380	0.78	1.41e-22
GLB1L2	galactosidase beta 1 like 2	794	999	2040	2070	1.36	1.43e-22
USP43	ubiquitin specific peptidase 43	3030	3100	1570	1760	-0.948	1.52e-22
PRKRIP1	PRKR interacting protein 1	4620	4600	2950	2920	-0.647	1.55e-22
CADPS2	calcium dependent secretion activator 2	212	225	9.05	12	-4.56	1.56e-22
MEX3D	mex-3 RNA binding family member D	2790	2670	5660	5570	1.02	1.69e-22
PKN1	protein kinase N1	7940	7820	13400	13400	0.754	1.69e-22
TAPBPL	TAP binding protein like	1280	1330	557	592	-1.19	1.89e-22
NAE1	NEDD8 activating enzyme E1 subunit 1	2680	2550	4540	4570	0.762	1.9e-22
NCK2	NCK adaptor protein 2	2700	2540	4460	4470	0.723	1.9e-22
GALNT5	polypeptide N-acetylgalactosaminyltransferase 5	1610	1420	8950	8040	2.48	1.92e-22
ZNF502	zinc finger protein 502	2.17	11.7	301	287	6.99	2e-22
DTX4	deltex E3 ubiquitin ligase 4	1940	1610	422	352	-2.2	2.02e-22
PLEC	plectin	62400	58200	27000	27100	-1.21	2.32e-22
SLC25A44	solute carrier family 25 member 44	2050	2150	4030	4270	0.972	2.35e-22
GPR87	G protein-coupled receptor 87	2880	2740	1550	1450	-0.894	2.54e-22
ROBO3	roundabout guidance receptor 3	384	433	1420	1530	1.88	2.69e-22
PCDHGB7	protocadherin gamma subfamily B, 7	220	188	11.9	16	-4.19	2.74e-22
HPCAL4	hippocalcin like 4	1160	1200	392	430	-1.56	2.77e-22
ARNT	aryl hydrocarbon receptor nuclear translocator	944	1250	2770	2580	1.55	3.09e-22
TAGLN2	transgelin 2	37400	34300	80900	83900	1.12	3.1e-22
APMAP	adipocyte plasma membrane associated protein	21600	20700	11300	11400	-0.941	3.17e-22
TMEM230	transmembrane protein 230	12100	12800	7730	7540	-0.647	3.62e-22
NDC80	NDC80 kinetochore complex component	3080	3120	5170	5200	0.75	3.84e-22
FABP5	fatty acid binding protein 5	820	882	2280	2420	1.48	4.03e-22
RPS25	ribosomal protein S25	19800	17900	38900	41000	0.977	4.13e-22
TSC22D1	TSC22 domain family member 1	2620	2800	6880	7100	1.4	4.24e-22
LAMA1	laminin subunit alpha 1	768	1020	191	209	-2.01	4.52e-22
ARHGAP28	Rho GTPase activating protein 28	450	325	43.6	64	-3.41	4.53e-22
DRAP1	DR1 associated protein 1	8610	8510	15600	16600	0.863	4.6e-22
HERC5	HECT and RLD domain containing E3 ubiquitin protein ligase 5	3400	3730	1000	915	-1.76	4.64e-22
ADGRG2	adhesion G protein-coupled receptor G2	375	363	71.7	70.4	-2.4	4.91e-22
PIM1	Pim-1 proto-oncogene, serine/threonine kinase	4440	4500	7370	7200	0.734	6.01e-22
C3	complement C3	640	866	166	306	-1.95	6.09e-22
AP3D1	adaptor related protein complex 3 subunit delta 1	12800	12700	18800	18900	0.559	6.34e-22
SMYD4	SET and MYND domain containing 4	2500	2450	1380	1390	-0.854	7.35e-22
FLRT2	fibronectin leucine rich transmembrane protein 2	370	295	73.1	53.8	-2.34	7.62e-22
SERINC5	serine incorporator 5	1880	1850	876	816	-1.1	7.78e-22
CEMIP2	cell migration inducing hyaluronidase 2	13400	13000	5810	6240	-1.2	7.79e-22
SCARB2	scavenger receptor class B member 2	7800	7570	3510	3270	-1.15	7.84e-22
ISOC2	isochorismatase domain containing 2	2280	2120	4900	4930	1.11	8.11e-22
MYADM	myeloid associated differentiation marker	6380	6560	14100	15500	1.14	8.11e-22
METTL3	methyltransferase 3, N6-adenosine-methyltransferase complex catalytic subunit	1800	1810	3470	3710	0.948	8.24e-22
EI24	EI24 autophagy associated transmembrane protein	7850	8250	12400	12500	0.655	9.11e-22
ABCB10	ATP binding cassette subfamily B member 10	911	770	1840	1820	1.01	9.14e-22
MAP2	microtubule associated protein 2	1280	1310	415	334	-1.63	9.65e-22
SDHC	succinate dehydrogenase complex subunit C	3080	2770	6980	6640	1.18	9.66e-22
ATP1B2	ATPase Na+/K+ transporting subunit beta 2	1660	2390	328	298	-2.35	1.02e-21
EYA2	EYA transcriptional coactivator and phosphatase 2	730	751	193	199	-1.92	1.04e-21
MGME1	mitochondrial genome maintenance exonuclease 1	6730	6870	3780	3610	-0.832	1.04e-21
TOMM20	translocase of outer mitochondrial membrane 20	5740	5350	9990	9940	0.798	1.05e-21
MTX1	metaxin 1	1720	1820	3140	3360	0.871	1.1e-21
ACBD6	acyl-CoA binding domain containing 6	2120	2150	4120	4200	0.955	1.16e-21
FLAD1	flavin adenine dinucleotide synthetase 1	1920	1780	3380	3200	0.821	1.16e-21
BCL11B	BCL11 transcription factor B	27.6	30.8	207	220	2.9	1.24e-21
SGPP1	sphingosine-1-phosphate phosphatase 1	1130	1140	2110	2070	0.908	1.29e-21
FZD10	frizzled class receptor 10	22.6	24.2	332	335	3.91	1.39e-21
RNF44	ring finger protein 44	5960	6080	3590	3780	-0.734	1.39e-21
ADORA2B	adenosine A2b receptor	2600	2560	948	1030	-1.45	1.43e-21
BLOC1S3	biogenesis of lysosomal organelles complex 1 subunit 3	1200	1180	2230	2220	0.888	1.45e-21
EGR1	early growth response 1	9920	9650	2870	2710	-1.79	1.5e-21
ZNF232	zinc finger protein 232	754	691	251	267	-1.59	1.51e-21
PRSS22	serine protease 22	5920	5520	2220	2450	-1.41	1.56e-21
ZMIZ2	zinc finger MIZ-type containing 2	13800	13400	8960	9540	-0.626	1.56e-21
HACD4	3-hydroxyacyl-CoA dehydratase 4	106	100	418	383	1.97	1.63e-21
ZFP30	ZFP30 zinc finger protein	350	470	989	1200	1.5	1.79e-21
UCHL5	ubiquitin C-terminal hydrolase L5	2120	2130	4070	4080	0.947	1.8e-21
TGFBR3	transforming growth factor beta receptor 3	1200	1140	413	439	-1.54	1.82e-21
PANK2	pantothenate kinase 2	8370	8720	4200	4250	-0.994	1.83e-21
CNKSR2	connector enhancer of kinase suppressor of Ras 2	212	231	1050	1110	2.32	1.92e-21
GOLPH3L	golgi phosphoprotein 3 like	1080	992	2240	2310	1.05	2.2e-21
EHMT2	euchromatic histone lysine methyltransferase 2	5200	4620	9880	10200	0.924	2.25e-21
DHRS7B	dehydrogenase/reductase 7B	1570	1920	689	691	-1.19	2.29e-21
RUVBL1	RuvB like AAA ATPase 1	6760	6930	12000	12400	0.83	2.42e-21
MTARC1	mitochondrial amidoxime reducing component 1	398	420	1010	1060	1.34	2.49e-21
CTSH	cathepsin H	2360	2410	1190	1160	-0.983	2.51e-21
LIMD2	LIM domain containing 2	839	889	1800	2000	1.1	2.65e-21
PEX6	peroxisomal biogenesis factor 6	639	586	1660	1690	1.37	2.65e-21
L1TD1	LINE1 type transposase domain containing 1	918	888	381	388	-1.27	2.74e-21
NOCT	nocturnin	2860	3470	1520	1690	-0.909	2.75e-21
RPN1	ribophorin I	28900	29700	45300	48700	0.647	2.84e-21
PSTPIP2	proline-serine-threonine phosphatase interacting protein 2	1520	1770	4950	5290	1.7	2.87e-21
DCHS1	dachsous cadherin-related 1	586	594	112	95.5	-2.38	3.02e-21
IFIT1	interferon induced protein with tetratricopeptide repeats 1	3760	4030	1090	895	-1.78	3.08e-21
SLC27A6	solute carrier family 27 member 6	186	182	9.45	6.3	-4.29	3.08e-21
FAF2	Fas associated factor family member 2	9320	9210	5900	5840	-0.66	3.12e-21
PDE4A	phosphodiesterase 4A	146	136	593	620	2.03	3.12e-21
ARF4	ADP ribosylation factor 4	9100	9010	16700	16900	0.873	3.16e-21
RSPO4	R-spondin 4	2260	1850	998	1010	-1.17	3.21e-21
SAMM50	SAMM50 sorting and assembly machinery component	2590	2710	4280	4410	0.725	3.39e-21
ANKRD33B	ankyrin repeat domain 33B	10200	9700	4830	4790	-1.08	3.64e-21
ZNF430	zinc finger protein 430	39.2	37.5	255	240	2.72	3.78e-21
NOL7	nucleolar protein 7	4120	4340	6940	6870	0.753	3.81e-21
PPP2CB	protein phosphatase 2 catalytic subunit beta	3270	3460	4910	5070	0.587	3.83e-21
DDX1	DEAD-box helicase 1	8520	8190	14800	14800	0.794	4.04e-21
UBA52	ubiquitin A-52 residue ribosomal protein fusion product 1	18500	17200	30500	32500	0.725	4.44e-21
BUB3	BUB3 mitotic checkpoint protein	7640	7760	11800	12100	0.627	4.45e-21
PTGR1	prostaglandin reductase 1	2990	3020	6070	6150	1.02	4.49e-21
KIF3C	kinesin family member 3C	2080	2300	5300	4820	1.35	4.55e-21
RAP1GAP	RAP1 GTPase activating protein	1830	1720	906	895	-1.01	5.42e-21
SLC2A4RG	SLC2A4 regulator	6410	6350	13600	12900	1.08	5.42e-21
ISCA2	iron-sulfur cluster assembly 2	1270	1150	2470	2530	0.958	5.93e-21
GATAD2B	GATA zinc finger domain containing 2B	3730	3960	6120	6130	0.715	6.07e-21
ATP8A2	ATPase phospholipid transporting 8A2	21500	20200	6190	6930	-1.8	6.44e-21
TADA1	transcriptional adaptor 1	316	349	928	902	1.55	6.44e-21
HLA-A	major histocompatibility complex, class I, A	45200	44000	25400	27200	-0.829	6.46e-21
NPTX2	neuronal pentraxin 2	1330	2340	121	108	-3.46	6.63e-21
ZBP1	Z-DNA binding protein 1	266	188	22.1	14.1	-3.66	6.73e-21
NEPRO	nucleolus and neural progenitor protein	1700	1790	3350	3050	0.98	7.21e-21
PPP2R2B	protein phosphatase 2 regulatory subunit Bbeta	502	558	28.8	21	-4.11	7.43e-21
STAT6	signal transducer and activator of transcription 6	4350	3840	1360	1440	-1.68	8.21e-21
ABAT	4-aminobutyrate aminotransferase	1250	1240	154	138	-3.02	8.31e-21
YES1	YES proto-oncogene 1, Src family tyrosine kinase	5420	5360	9450	8550	0.803	8.74e-21
MSANTD7	Myb/SANT DNA binding domain containing 7	728	821	1430	1370	0.973	8.76e-21
ENSG00000293062.2	novel transcript	524	513	0	0.326	-11.6	8.93e-21
ENSG00000307083.1	novel transcript	444	460	84.4	68	-2.39	8.99e-21
VASP	vasodilator stimulated phosphoprotein	8020	8090	13400	13800	0.745	9.31e-21
LGALS7	galectin 7	274	220	4.7	7.46	-5.83	9.89e-21
SYNJ2	synaptojanin 2	9460	9740	4130	4120	-1.2	9.92e-21
COMMD6	COMM domain containing 6	778	809	1580	1520	1.02	1.04e-20
ENO2	enolase 2	4540	4430	1780	2010	-1.35	1.05e-20
ARRDC4	arrestin domain containing 4	1410	1090	380	386	-1.88	1.1e-20
IQCE	IQ motif containing E	5720	5780	2760	2920	-1.05	1.12e-20
HNRNPH3	heterogeneous nuclear ribonucleoprotein H3	13200	13500	20700	20600	0.651	1.13e-20
C4BPB	complement component 4 binding protein beta	102	117	367	358	1.85	1.21e-20
HLA-B	major histocompatibility complex, class I, B	81700	76200	43400	47000	-0.914	1.23e-20
PCDHA6	protocadherin alpha 6	14.3	56.3	339	308	4.57	1.3e-20
PARP9	poly(ADP-ribose) polymerase family member 9	4740	4680	2170	2060	-1.13	1.35e-20
GNL3	G protein nucleolar 3	5090	5100	8580	9020	0.755	1.36e-20
PIGH	phosphatidylinositol glycan anchor biosynthesis class H	1160	1160	2100	2290	0.865	1.37e-20
STAC2	SH3 and cysteine rich domain 2	608	505	99	97.9	-2.62	1.38e-20
HMGCS1	3-hydroxy-3-methylglutaryl-CoA synthase 1	10100	11000	27000	24200	1.42	1.46e-20
MPC2	mitochondrial pyruvate carrier 2	1260	1280	2850	2700	1.18	1.57e-20
ACAT1	acetyl-CoA acetyltransferase 1	1280	1730	2850	2930	1.15	1.6e-20
BLNK	B cell linker	270	265	13.8	11.1	-4.3	1.62e-20
RIN1	Ras and Rab interactor 1	1040	1110	1950	1930	0.911	1.7e-20
IRX4	iroquois homeobox 4	436	404	104	118	-2.07	1.71e-20
DNAJA4	DnaJ heat shock protein family (Hsp40) member A4	1820	2420	521	636	-1.81	1.93e-20
TRIM22	tripartite motif containing 22	1830	2140	518	290	-1.82	2.03e-20
BANF1	BAF nuclear assembly factor 1	8710	8760	14000	14500	0.68	2.07e-20
TPX2	TPX2 microtubule nucleation factor	34000	34700	51600	52200	0.602	2.12e-20
BPNT1	3'(2'), 5'-bisphosphate nucleotidase 1	1080	1310	2180	2170	1.02	2.18e-20
ADSL	adenylosuccinate lyase	4180	4180	6940	7410	0.729	2.7e-20
EPB41L4B	erythrocyte membrane protein band 4.1 like 4B	1480	1410	378	413	-1.97	2.72e-20
NDRG1	N-myc downstream regulated 1	2920	3470	697	812	-2.06	2.75e-20
TBC1D9B	TBC1 domain family member 9B	10700	11300	7160	7210	-0.579	2.81e-20
RPL29	ribosomal protein L29	25100	23300	46100	47300	0.875	2.84e-20
HECTD4	HECT domain E3 ubiquitin protein ligase 4	4560	4230	1630	1720	-1.49	3.1e-20
ZNF93	zinc finger protein 93	23	26.4	228	210	3.48	3.25e-20
ZFP28	ZFP28 zinc finger protein	50.1	34.2	485	495	3.35	3.42e-20
SLC43A1	solute carrier family 43 member 1	38.7	62.7	283	332	2.89	3.51e-20
MTSS2	MTSS I-BAR domain containing 2	9710	9230	4540	4350	-1.1	3.58e-20
MRPL13	mitochondrial ribosomal protein L13	4030	3780	2030	2090	-0.99	3.59e-20
CST3	cystatin C	21000	18700	12200	12700	-0.783	3.62e-20
STAG1	STAG1 cohesin complex component	3890	4320	7080	7390	0.864	3.77e-20
SRXN1	sulfiredoxin 1	11000	11300	7270	8030	-0.597	3.87e-20
ITGB5	integrin subunit beta 5	4570	4490	11300	10900	1.3	4.06e-20
CCDC57	coiled-coil domain containing 57	1340	1380	475	426	-1.5	5.03e-20
PRPF18	pre-mRNA processing factor 18	398	441	976	929	1.29	5.18e-20
MAD1L1	mitotic arrest deficient 1 like 1	7660	8710	4470	4610	-0.78	5.47e-20
AQP3	aquaporin 3 (Gill blood group)	3400	3200	746	698	-2.19	5.74e-20
USP42	ubiquitin specific peptidase 42	5040	5290	3330	3470	-0.598	5.83e-20
SUMO3	small ubiquitin like modifier 3	9420	8860	16100	16300	0.776	6.07e-20
ATP9A	ATPase phospholipid transporting 9A (putative)	2000	2190	4050	3720	1.03	6.91e-20
TMEM115	transmembrane protein 115	2200	2290	3210	3390	0.551	7.32e-20
AIF1L	allograft inflammatory factor 1 like	16400	16000	9090	9330	-0.859	7.39e-20
F2R	coagulation factor II thrombin receptor	11400	9450	3350	3420	-1.77	7.49e-20
ENSG00000289850.2	novel transcript	2140	2380	284	269	-2.92	7.63e-20
ITGA7	integrin subunit alpha 7	1790	1630	452	405	-1.99	7.97e-20
SCAP	SREBF chaperone	4530	4560	7660	7950	0.757	7.98e-20
TPD52	tumor protein D52	7440	7110	20600	19800	1.47	7.99e-20
RNASET2	ribonuclease T2	1840	1550	866	935	-1.08	8.43e-20
USF1	upstream transcription factor 1	1860	1700	3100	3120	0.743	8.55e-20
FOXB1	forkhead box B1	788	705	148	129	-2.41	8.59e-20
ARID4B	AT-rich interaction domain 4B	2710	2660	5010	4830	0.887	9.26e-20
KIAA1191	KIAA1191	11800	12700	7530	7890	-0.656	9.34e-20
ENTPD6	ectonucleoside triphosphate diphosphohydrolase 6	9350	9130	4880	4850	-0.938	9.62e-20
ZIC1	Zic family member 1	961	948	1850	1840	0.95	9.65e-20
FRG1	FSHD region gene 1	2950	2850	1770	1850	-0.737	1.05e-19
RPS10	ribosomal protein S10	27900	26200	52900	55300	0.924	1.08e-19
RABEP1	rabaptin, RAB GTPase binding effector protein 1	8320	8370	4260	4090	-0.967	1.11e-19
KHSRP	KH-type splicing regulatory protein	20800	21200	36300	36900	0.803	1.15e-19
MAN2B1	mannosidase alpha class 2B member 1	2600	2370	5400	5350	1.05	1.21e-19
CCDC106	coiled-coil domain containing 106	837	880	1720	1740	1.04	1.32e-19
UBB	ubiquitin B	78200	76900	52500	54500	-0.574	1.32e-19
PDCD1LG2	programmed cell death 1 ligand 2	898	1050	1760	1880	0.969	1.37e-19
RHBDF2	rhomboid 5 homolog 2	1080	1020	2810	3250	1.39	1.47e-19
GPBP1	GC-rich promoter binding protein 1	7910	7260	4250	4520	-0.897	1.48e-19
KCNS3	potassium voltage-gated channel modifier subfamily S member 3	338	406	102	124	-1.72	1.54e-19
LMX1B	LIM homeobox transcription factor 1 beta	1140	858	475	442	-1.27	1.55e-19
RPL18A	ribosomal protein L18a	31100	27500	58600	61000	0.913	1.62e-19
CHURC1	churchill domain containing 1	3540	3340	7000	6960	0.985	1.63e-19
SCAMP3	secretory carrier membrane protein 3	2940	3280	4900	5210	0.737	1.65e-19
SMARCA2	SWI/SNF related, matrix associated, actin dependent regulator of chromatin, subfamily a, member 2	2360	2490	5620	4920	1.25	1.83e-19
XRCC6	X-ray repair cross complementing 6	24500	24400	42000	43100	0.776	1.97e-19
RTN2	reticulon 2	595	542	1470	1530	1.3	2.08e-19
H2AX	H2A.X variant histone	12100	11900	18700	19700	0.633	2.09e-19
SKIC2	SKI2 subunit of superkiller complex	3420	3620	6180	6430	0.856	2.12e-19
OTUD4	OTU deubiquitinase 4	4760	4810	2640	2740	-0.847	2.17e-19
USP18	ubiquitin specific peptidase 18	2240	2470	689	682	-1.7	2.17e-19
ATP5F1C	ATP synthase F1 subunit gamma	2510	2280	6700	6390	1.42	2.28e-19
ENSG00000291113.3	novel transcript, antisense to PROP1	4000	4150	1730	1830	-1.21	2.31e-19
PSMD2	proteasome 26S subunit ubiquitin receptor, non-ATPase 2	37900	37400	75100	80900	0.985	2.41e-19
LIAT1	ligand of ATE1	1280	1350	619	603	-1.05	2.44e-19
RIPK1	receptor interacting serine/threonine kinase 1	2210	2460	3790	3620	0.784	2.5e-19
KIAA1549L	KIAA1549 like	208	285	624	612	1.58	2.78e-19
KIF3B	kinesin family member 3B	12200	11700	8500	8230	-0.52	2.93e-19
LINC01638	long intergenic non-protein coding RNA 1638	359	360	77.2	86.4	-2.21	2.96e-19
ZNF444	zinc finger protein 444	1610	1660	2950	2940	0.872	3.34e-19
VDAC3	voltage dependent anion channel 3	3580	3390	5730	5830	0.679	3.4e-19
COQ8A	coenzyme Q8A	864	916	1870	1720	1.11	3.42e-19
NRSN2	neurensin 2	9440	8470	4960	5020	-0.928	3.65e-19
FZD10-AS1	FZD10 antisense divergent transcript	2.7	19.7	264	263	6.63	3.73e-19
B4GALT3	beta-1,4-galactosyltransferase 3	2140	2290	3340	3740	0.64	3.83e-19
SIRPA	signal regulatory protein alpha	3970	4100	2380	2350	-0.737	3.93e-19
PRRG4	proline rich and Gla domain 4	3280	3530	1880	1990	-0.798	3.99e-19
CCNH	cyclin H	3120	3010	1640	1820	-0.925	4.01e-19
RAPGEF2	Rap guanine nucleotide exchange factor 2	4420	3860	1840	1520	-1.27	4.05e-19
DBNL	drebrin like	13600	13900	21600	21900	0.661	4.07e-19
MELTF	melanotransferrin	5620	5480	9830	9500	0.804	4.21e-19
ADRA2C	adrenoceptor alpha 2C	581	637	55.3	46.2	-3.39	4.33e-19
DEDD	death effector domain containing	992	1060	2210	2170	1.15	4.33e-19
DHX33	DEAH-box helicase 33	7510	8350	4410	4500	-0.768	4.8e-19
GMDS	GDP-mannose 4,6-dehydratase	1030	1070	1950	1950	0.919	4.81e-19
RAB13	RAB13, member RAS oncogene family	4460	4290	7620	7590	0.772	4.82e-19
SGSM2	small G protein signaling modulator 2	3400	3100	1940	1890	-0.812	5.63e-19
SDC2	syndecan 2	852	1030	7.78	15.5	-6.82	5.64e-19
SH3BP2	SH3 domain binding protein 2	2880	3040	1300	1440	-1.15	6.07e-19
HEIH	hepatocellular carcinoma up-regulated EZH2-associated long non-coding RNA	2060	2220	916	831	-1.16	6.31e-19
RHOA	ras homolog family member A	17200	16400	31400	32200	0.869	6.52e-19
CLNS1A	chloride nucleotide-sensitive channel 1A	4280	4090	7920	7740	0.887	7.02e-19
RPS16	ribosomal protein S16	53400	48600	96700	102000	0.858	7.2e-19
NUS1	NUS1 dehydrodolichyl diphosphate synthase subunit	4400	4420	2750	3030	-0.676	7.22e-19
ENSG00000294216.1	novel transcript	176	135	8.15	11.8	-4.44	7.51e-19
LSM11	LSM11, U7 small nuclear RNA associated	867	901	425	462	-1.03	7.63e-19
PDSS1	decaprenyl diphosphate synthase subunit 1	161	158	460	499	1.52	7.73e-19
HRH1	histamine receptor H1	1040	1180	542	642	-0.941	8.2e-19
TMEM14C	transmembrane protein 14C	3120	2950	6120	6190	0.971	8.31e-19
PXDN	peroxidasin	11400	10100	33700	33100	1.56	8.69e-19
ELOVL4	ELOVL fatty acid elongase 4	796	897	268	268	-1.57	8.83e-19
IFI44	interferon induced protein 44	1220	1600	204	194	-2.58	8.83e-19
LRCH4	leucine rich repeats and calponin homology domain containing 4	6260	6190	2690	2790	-1.22	9.38e-19
ZNF579	zinc finger protein 579	1700	1720	2820	2950	0.727	1.05e-18
ABLIM3	actin binding LIM protein family member 3	4420	4030	1570	1370	-1.49	1.08e-18
HINT3	histidine triad nucleotide binding protein 3	1020	1060	473	441	-1.1	1.09e-18
ATF6	activating transcription factor 6	2420	2500	4460	4850	0.885	1.1e-18
HENMT1	HEN methyltransferase 1	265	340	62.3	60.7	-2.08	1.1e-18
PPL	periplakin	30600	25600	11300	9940	-1.43	1.16e-18
DAGLB	diacylglycerol lipase beta	6260	6250	3860	4080	-0.698	1.25e-18
RAC2	Rac family small GTPase 2	2480	2380	5180	5760	1.06	1.26e-18
CHRAC1	chromatin accessibility complex subunit 1	10200	10500	6270	6510	-0.702	1.31e-18
TBC1D7	TBC1 domain family member 7	772	825	1650	1670	1.09	1.34e-18
LSM2	LSM2 homolog, U6 small nuclear RNA and mRNA degradation associated	1480	1540	3060	3170	1.04	1.36e-18
MOV10	Mov10 RNA helicase	4330	3680	2190	2040	-0.982	1.37e-18
ZNF420	zinc finger protein 420	220	268	681	578	1.62	1.42e-18
LINC00665	long intergenic non-protein coding RNA 665	1080	1120	2120	2270	0.971	1.47e-18
SLC35F3	solute carrier family 35 member F3	363	271	1180	1280	1.69	1.49e-18
SOAT1	sterol O-acyltransferase 1	2830	3100	6650	7350	1.23	1.51e-18
DOCK3	dedicator of cytokinesis 3	276	240	45.8	45.6	-2.59	1.77e-18
RRAGA	Ras related GTP binding A	3240	3140	5230	5310	0.687	2.07e-18
PCDHGA7	protocadherin gamma subfamily A, 7	160	159	8.85	1.12	-4.22	2.08e-18
C6orf120	chromosome 6 open reading frame 120	2480	2180	1230	1220	-1.01	2.11e-18
MLLT1	MLLT1 super elongation complex subunit	5670	5660	8800	8900	0.635	2.19e-18
AS3MT	arsenite methyltransferase	138	143	685	716	2.31	2.26e-18
CASP4	caspase 4	4700	4630	2460	2830	-0.935	2.27e-18
MREG	melanoregulin	810	859	1860	2100	1.2	2.46e-18
AFAP1L2	actin filament associated protein 1 like 2	3740	3770	5820	5530	0.638	2.51e-18
GNL1	G protein nucleolar 1 (putative)	6770	7130	11600	11300	0.773	2.52e-18
ENSG00000310059.1	novel transcript	263	285	43.6	62.2	-2.59	2.56e-18
GATA5	GATA binding protein 5	234	258	17.4	23.4	-3.74	2.56e-18
ELF1	E74 like ETS transcription factor 1	4240	4240	7510	7260	0.821	2.6e-18
SNX3	sorting nexin 3	7480	6940	4660	4660	-0.68	2.6e-18
TMEM106B	transmembrane protein 106B	3140	2870	1710	1560	-0.876	2.64e-18
PLEKHG1	pleckstrin homology and RhoGEF domain containing G1	276	248	58.4	59.9	-2.24	2.67e-18
APOBEC3C	apolipoprotein B mRNA editing enzyme catalytic subunit 3C	3420	3650	5210	5150	0.609	2.69e-18
MGST1	microsomal glutathione S-transferase 1	112	118	515	543	2.21	2.85e-18
TIPRL	TOR signaling pathway regulator	2080	2080	4330	4830	1.06	3.56e-18
SLX4IP	SLX4 interacting protein	1660	1580	861	881	-0.951	3.58e-18
MIR22HG	MIR22 host gene	1350	1320	687	768	-0.976	3.76e-18
IL36RN	interleukin 36 receptor antagonist	224	185	6.04	5.61	-5.24	3.83e-18
PRDX5	peroxiredoxin 5	11600	10400	5330	5370	-1.11	3.83e-18
STOML2	stomatin like 2	10400	11200	16800	18300	0.695	3.83e-18
ABCG2	ATP binding cassette subfamily G member 2 (JR blood group)	160	197	751	709	2.22	3.91e-18
THEM6	thioesterase superfamily member 6	1600	1500	3860	4150	1.28	4.01e-18
TMEM255A	transmembrane protein 255A	833	655	182	97.4	-2.19	4.01e-18
PLEKHA7	pleckstrin homology domain containing A7	4700	4480	2300	2150	-1.03	4.02e-18
CAP2	cyclase associated actin cytoskeleton regulatory protein 2	722	574	1780	1820	1.3	4.03e-18
SNX8	sorting nexin 8	11800	13200	5310	5220	-1.16	4.2e-18
TCTN3	tectonic family member 3	1670	1840	847	824	-0.978	4.2e-18
RPS27A	ribosomal protein S27a	34200	30900	68700	70100	1.01	4.31e-18
NCSTN	nicastrin	3460	3430	5550	5750	0.686	4.37e-18
THYN1	thymocyte nuclear protein 1	918	1020	1860	1850	1.01	4.52e-18
SDC1	syndecan 1	15400	13900	31600	32500	1.04	4.59e-18
GTF2H4	general transcription factor IIH subunit 4	1040	1110	2160	2280	1.04	4.6e-18
TIAM2	TIAM Rac1 associated GEF 2	1850	1710	506	530	-1.87	4.6e-18
RBMX	RNA binding motif protein X-linked	16000	16800	24700	25600	0.617	4.72e-18
RIPPLY3	ripply transcriptional repressor 3	68.6	72.4	305	336	2.18	4.8e-18
LYSMD1	LysM domain containing 1	254	299	623	677	1.29	4.9e-18
NEDD9	neural precursor cell expressed, developmentally down-regulated 9	5920	6150	12000	11700	1.02	5.01e-18
CLUH	clustered mitochondria homolog	18600	19100	10400	12400	-0.845	5.61e-18
GNB2	G protein subunit beta 2	28600	28300	21300	22000	-0.429	5.74e-18
SMARCD2	SWI/SNF related, matrix associated, actin dependent regulator of chromatin, subfamily d, member 2	6880	6590	10000	10400	0.545	5.74e-18
SERPINB2	serpin family B member 2	53.7	70.7	442	569	3.06	5.84e-18
PRPF19	pre-mRNA processing factor 19	13900	14000	19200	20000	0.466	6.01e-18
METTL13	methyltransferase 13, eEF1A N-terminus and K55	2740	2860	4860	4820	0.83	6.25e-18
ZNF518B	zinc finger protein 518B	3750	3520	1880	1970	-0.993	6.4e-18
KPNA2	karyopherin subunit alpha 2	20900	21000	32800	34600	0.653	6.42e-18
RC3H2	ring finger and CCCH-type domains 2	7980	8830	4170	4090	-0.935	6.44e-18
PHF20L1	PHD finger protein 20 like 1	5890	5900	3660	3490	-0.687	6.52e-18
ZNF875	zinc finger protein 875	856	1020	1790	1750	1.07	6.73e-18
CNOT3	CCR4-NOT transcription complex subunit 3	7840	8160	11800	11800	0.587	6.87e-18
VSIR	V-set immunoregulatory receptor	1430	1600	395	330	-1.86	7.04e-18
DGLUCY	D-glutamate cyclase	1180	1010	338	292	-1.81	7.2e-18
SERPINB1	serpin family B member 1	2120	2310	3730	3850	0.815	7.21e-18
NAXE	NAD(P)HX epimerase	3260	3390	5920	6110	0.86	7.25e-18
PAK1IP1	PAK1 interacting protein 1	1920	2080	3530	3740	0.874	7.41e-18
ABHD17A	abhydrolase domain containing 17A, depalmitoylase	2990	2880	4960	5060	0.731	7.81e-18
PREP	prolyl endopeptidase	3400	3560	2180	2210	-0.642	8.14e-18
WFS1	wolframin ER transmembrane glycoprotein	6520	5430	2510	2390	-1.37	8.42e-18
GRINA	glutamate ionotropic receptor NMDA type subunit associated protein 1	7280	6920	4980	5360	-0.549	8.44e-18
RNF145	ring finger protein 145	15600	13400	5680	5820	-1.46	8.68e-18
CASP8	caspase 8	3540	3670	2070	2270	-0.776	8.92e-18
EMP2	epithelial membrane protein 2	3020	2950	474	498	-2.68	9.15e-18
ZNF649	zinc finger protein 649	994	938	1890	1750	0.927	9.6e-18
MAGI1	membrane associated guanylate kinase, WW and PDZ domain containing 1	838	940	2090	1690	1.32	9.97e-18
SORBS3	sorbin and SH3 domain containing 3	4720	4880	7500	7920	0.667	1e-17
PEX11B	peroxisomal biogenesis factor 11 beta	452	462	1040	1060	1.2	1.01e-17
PRIM2	DNA primase subunit 2	1310	1350	2420	2450	0.886	1.01e-17
PRKCQ	protein kinase C theta	116	114	510	492	2.13	1.09e-17
MIS12	MIS12 kinetochore complex component	2500	2480	1300	1300	-0.94	1.15e-17
ALCAM	activated leukocyte cell adhesion molecule	8580	7740	23400	22400	1.45	1.18e-17
GUCD1	guanylyl cyclase domain containing 1	4740	5120	6860	7100	0.535	1.18e-17
TMCC1	transmembrane and coiled-coil domain family 1	2120	2270	3700	3570	0.806	1.18e-17
TAP1	transporter 1, ATP binding cassette subfamily B member	7820	8350	5310	5640	-0.557	1.21e-17
FLOT1	flotillin 1	9090	9180	13700	14300	0.592	1.25e-17
SLX4	SLX4 structure-specific endonuclease subunit	1900	1890	1070	1030	-0.829	1.28e-17
TSR3	TSR3 ribosome maturation factor	2420	2370	3520	3610	0.542	1.28e-17
OBI1	ORC ubiquitin ligase 1	1480	1530	2590	2540	0.816	1.3e-17
RNF212	ring finger protein 212	314	231	24.3	12.7	-3.73	1.3e-17
SLC25A4	solute carrier family 25 member 4	2640	2680	1500	1510	-0.815	1.31e-17
PLAUR	plasminogen activator, urokinase receptor	6360	7020	10200	11700	0.675	1.32e-17
TAF9B	TATA-box binding protein associated factor 9b	1400	1470	2620	2550	0.907	1.33e-17
KRT34	keratin 34	130	177	9.84	14.5	-3.72	1.34e-17
TOMM40L	translocase of outer mitochondrial membrane 40 like	928	1200	1730	1780	0.901	1.38e-17
TOMM22	translocase of outer mitochondrial membrane 22	6680	6260	10600	11300	0.667	1.41e-17
ZNF594	zinc finger protein 594	1060	883	488	468	-1.11	1.47e-17
SP110	SP110 nuclear body protein	3820	4720	1450	1380	-1.4	1.54e-17
SYNE3	spectrin repeat containing nuclear envelope family member 3	1580	1650	534	610	-1.56	1.54e-17
DDX60	DExD/H-box helicase 60	4010	5040	1030	947	-1.96	1.57e-17
LRRC75A	leucine rich repeat containing 75A	948	916	387	381	-1.29	1.71e-17
MUC3A	mucin 3A, cell surface associated	471	436	97.8	79.4	-2.27	1.72e-17
JMJD4	jumonji domain containing 4	1460	1580	2550	2660	0.804	1.76e-17
PAFAH2	platelet activating factor acetylhydrolase 2	740	721	256	331	-1.53	1.86e-17
COX19	cytochrome c oxidase assembly factor COX19	4920	5830	2370	2300	-1.05	1.9e-17
TMEM11	transmembrane protein 11	4560	4570	2860	2940	-0.67	1.92e-17
RAB43	RAB43, member RAS oncogene family	1300	1090	3480	3490	1.42	1.95e-17
ATL1	atlastin GTPase 1	617	627	1160	1110	0.912	2.08e-17
UTP23	UTP23 small subunit processome component	3120	3640	619	802	-2.33	2.12e-17
GPX1	glutathione peroxidase 1	8670	8300	15900	16500	0.879	2.16e-17
SLX1B	SLX1 homolog B, structure-specific endonuclease subunit	2120	1890	5090	5340	1.26	2.19e-17
RABAC1	Rab acceptor 1	3450	3240	5720	5940	0.729	2.26e-17
TOX2	TOX high mobility group box family member 2	490	680	118	110	-2.05	2.26e-17
WRNIP1	WRN helicase interacting protein 1	4980	4680	8780	8970	0.819	2.45e-17
EXOC2	exocyst complex component 2	1830	1830	3180	3150	0.796	2.6e-17
TGM2	transglutaminase 2	48600	43300	21500	23900	-1.18	2.6e-17
MID1	midline 1	5660	4640	1740	1410	-1.7	2.68e-17
GLMP	glycosylated lysosomal membrane protein	1400	1360	2960	2970	1.09	2.74e-17
SIPA1L1	signal induced proliferation associated 1 like 1	11500	10500	21300	21300	0.888	2.79e-17
ARG2	arginase 2	940	1430	3420	3420	1.86	3.01e-17
CACNA1H	calcium voltage-gated channel subunit alpha1 H	248	289	19.6	26.9	-3.7	3.02e-17
PERP	p53 apoptosis effector related to PMP22	14500	12300	6150	5700	-1.24	3.07e-17
ZNF629	zinc finger protein 629	5620	5500	3740	3850	-0.589	3.07e-17
TLCD2	TLC domain containing 2	1900	1490	703	667	-1.43	3.08e-17
RCL1	RNA terminal phosphate cyclase like 1	1560	1490	2670	2800	0.769	3.12e-17
HNRNPF	heterogeneous nuclear ribonucleoprotein F	25000	25000	39600	40200	0.662	3.18e-17
RTN4	reticulon 4	21800	20700	33800	34900	0.635	3.21e-17
PLPBP	pyridoxal phosphate binding protein	2300	2230	4050	4180	0.815	3.24e-17
SLC19A1	solute carrier family 19 member 1	1520	1780	2490	2740	0.711	3.26e-17
TMED10	transmembrane p24 trafficking protein 10	14400	13900	24400	25300	0.761	3.32e-17
FAHD2A	fumarylacetoacetate hydrolase domain containing 2A	975	1140	1960	2020	1.01	3.37e-17
EPGN	epithelial mitogen	96.5	55.1	813	604	3.06	3.42e-17
PRICKLE1	prickle planar cell polarity protein 1	319	256	11.3	10.1	-4.84	3.56e-17
DTNBP1	dystrobrevin binding protein 1	917	919	1580	1540	0.785	3.64e-17
NEURL1B	neuralized E3 ubiquitin protein ligase 1B	6640	6550	3740	3530	-0.826	3.65e-17
DAB2	DAB adaptor protein 2	2010	1610	861	723	-1.22	3.84e-17
C9orf40	chromosome 9 open reading frame 40	876	758	1580	1580	0.853	3.9e-17
NUDT5	nudix hydrolase 5	1470	1240	3550	3710	1.27	3.95e-17
ENSG00000296507.1	novel transcript	136	113	6.66	9.94	-4.33	4.05e-17
NSG1	neuronal vesicle trafficking associated 1	471	432	76.5	48.1	-2.63	4.12e-17
E2F3	E2F transcription factor 3	2260	2170	4340	4500	0.943	4.13e-17
MAP1B	microtubule associated protein 1B	13200	13000	5960	5150	-1.15	4.2e-17
BMERB1	bMERB domain containing 1	290	336	62.3	88.7	-2.22	4.26e-17
CLDN9	claudin 9	4840	4080	1880	1680	-1.36	4.26e-17
TVP23B	trans-golgi network vesicle protein 23 homolog B	3000	2920	1750	1730	-0.779	4.57e-17
ZFP64	ZFP64 zinc finger protein	2510	2400	4810	5090	0.942	4.6e-17
MIX23	mitochondrial matrix import factor 23	1820	1870	2940	3140	0.686	4.65e-17
PNPLA8	patatin like phospholipase domain containing 8	3680	3590	1980	1880	-0.893	4.72e-17
JAM3	junctional adhesion molecule 3	630	665	1180	1140	0.91	4.73e-17
DYNLT3	dynein light chain Tctex-type 3	2480	2200	1300	1330	-0.928	4.86e-17
GAK	cyclin G associated kinase	6280	6210	3980	4170	-0.655	4.91e-17
ADAMTS9	ADAM metallopeptidase with thrombospondin type 1 motif 9	1820	2170	5980	6490	1.71	5.5e-17
CLDND1	claudin domain containing 1	2440	2660	4210	4540	0.791	6.09e-17
SPECC1	sperm antigen with calponin homology and coiled-coil domains 1	11100	11200	6500	6360	-0.77	6.11e-17
EBPL	EBP like	444	445	1120	1220	1.34	6.24e-17
PPP2R5A	protein phosphatase 2 regulatory subunit B'alpha	1850	1720	3050	3000	0.727	6.56e-17
PARP10	poly(ADP-ribose) polymerase family member 10	2460	2300	860	981	-1.52	6.7e-17
DCAF16	DDB1 and CUL4 associated factor 16	2200	2260	1170	1200	-0.914	6.74e-17
TMEM125	transmembrane protein 125	1580	1330	875	865	-0.856	6.86e-17
SNRPA	small nuclear ribonucleoprotein polypeptide A	7020	6890	10100	10800	0.532	6.98e-17
PIAS3	protein inhibitor of activated STAT 3	2020	2060	3500	3470	0.788	7.23e-17
TKT	transketolase	21800	20400	39700	41800	0.861	7.33e-17
IRF3	interferon regulatory factor 3	8680	9090	12100	12200	0.474	7.5e-17
HCN2	hyperpolarization activated cyclic nucleotide gated potassium and sodium channel 2	1440	1370	714	702	-1.01	7.62e-17
STRADB	STE20 related adaptor beta	1020	971	1900	1960	0.9	7.78e-17
LINC01515	long intergenic non-protein coding RNA 1515	21.6	55.7	248	218	3.53	7.99e-17
SLC66A1	solute carrier family 66 member 1	1980	1950	1210	1220	-0.709	8.12e-17
ZNF551	zinc finger protein 551	1150	992	1960	2060	0.769	8.6e-17
PRPS2	phosphoribosyl pyrophosphate synthetase 2	4700	4800	8320	8160	0.822	8.77e-17
MINDY4	MINDY lysine 48 deubiquitinase 4	238	260	554	622	1.22	9.24e-17
NOTUM	notum, palmitoleoyl-protein carboxylesterase	213	238	42.1	18.9	-2.34	9.85e-17
GAS7	growth arrest specific 7	714	751	124	186	-2.53	1.02e-16
RPAIN	RPA interacting protein	2440	2370	1320	1310	-0.889	1.02e-16
ESPN	espin	432	461	138	169	-1.66	1.03e-16
IQGAP3	IQ motif containing GTPase activating protein 3	2600	2370	4970	5120	0.937	1.03e-16
ENSG00000233461.6	novel transcript	136	146	611	467	2.17	1.05e-16
FZD1	frizzled class receptor 1	2050	1740	556	564	-1.88	1.05e-16
GDNF	glial cell derived neurotrophic factor	195	341	1220	1100	2.64	1.07e-16
PEA15	proliferation and apoptosis adaptor protein 15	20000	20200	32100	32800	0.678	1.15e-16
MFSD11	major facilitator superfamily domain containing 11	1330	1090	508	506	-1.39	1.17e-16
CHCHD2	coiled-coil-helix-coiled-coil-helix domain containing 2	19800	18300	29800	30800	0.595	1.24e-16
ZNF836	zinc finger protein 836	150	164	583	505	1.98	1.27e-16
EMP3	epithelial membrane protein 3 (MAM blood group)	3810	4050	2320	2550	-0.715	1.28e-16
KIT	KIT proto-oncogene, receptor tyrosine kinase	548	544	127	86.6	-2.1	1.29e-16
RAP1GAP2	RAP1 GTPase activating protein 2	7400	6660	3360	3500	-1.14	1.34e-16
TM4SF18-AS1	TM4SF18 antisense RNA 1	128	201	16.3	20.5	-2.97	1.37e-16
TENT5A	terminal nucleotidyltransferase 5A	3380	2880	1150	975	-1.55	1.38e-16
HASPIN	histone H3 associated protein kinase	3200	3590	1960	1940	-0.709	1.42e-16
APP	amyloid beta precursor protein	21600	21300	31200	32000	0.535	1.46e-16
PRKCD	protein kinase C delta	2400	2140	4020	4230	0.749	1.49e-16
MRPL24	mitochondrial ribosomal protein L24	1260	1300	2270	2280	0.857	1.5e-16
NDUFS7	NADH:ubiquinone oxidoreductase core subunit S7	1740	1660	3050	3190	0.808	1.54e-16
PLCE1	phospholipase C epsilon 1	244	198	32	39.6	-2.94	1.68e-16
RAB7A	RAB7A, member RAS oncogene family	21200	21900	34500	35800	0.702	1.7e-16
CCND3	cyclin D3	6430	6150	4170	4370	-0.624	1.71e-16
TMEM200B	transmembrane protein 200B	1700	1660	964	867	-0.822	1.74e-16
CAND2	cullin associated and neddylation dissociated 2 (putative)	392	348	911	847	1.23	1.8e-16
THOC7	THO complex subunit 7	1780	1640	3350	3170	0.916	1.82e-16
KMT2E	lysine methyltransferase 2E (inactive)	9100	8550	5530	5340	-0.719	1.84e-16
MOXD1	monooxygenase DBH like 1	1180	1100	446	406	-1.4	1.85e-16
HELZ2	helicase with zinc finger 2	19200	17900	7430	6900	-1.37	1.86e-16
LINC01002	long intergenic non-protein coding RNA 1002	1890	1710	863	847	-1.13	1.86e-16
TDP2	tyrosyl-DNA phosphodiesterase 2	1660	1710	3030	2980	0.87	1.88e-16
FAT3	FAT atypical cadherin 3	1380	801	95.4	132	-3.85	1.91e-16
AOC1	amine oxidase copper containing 1	168	212	3.15	2.44	-5.95	1.94e-16
RPL21	ribosomal protein L21	80300	74200	43200	44600	-0.896	1.96e-16
LINC01001	long intergenic non-protein coding RNA 1001	600	628	237	188	-1.34	2.03e-16
ERCC2	ERCC excision repair 2, TFIIH core complex helicase subunit	5700	5030	11300	11600	0.985	2.08e-16
DCUN1D5	defective in cullin neddylation 1 domain containing 5	2420	2710	3700	3780	0.614	2.1e-16
BAX	BCL2 associated X, apoptosis regulator	7820	7740	11700	12100	0.59	2.11e-16
SYT1	synaptotagmin 1	2280	2270	820	669	-1.48	2.12e-16
MTIF3	mitochondrial translational initiation factor 3	2700	2360	1270	1230	-1.08	2.19e-16
NPAS2	neuronal PAS domain protein 2	941	971	2460	2810	1.39	2.19e-16
POLR3C	RNA polymerase III subunit C	1640	1780	3950	4010	1.27	2.32e-16
ST3GAL1	ST3 beta-galactoside alpha-2,3-sialyltransferase 1	16000	14600	4910	4450	-1.71	2.38e-16
ATP10A	ATPase phospholipid transporting 10A (putative)	192	179	8.16	19.7	-4.82	2.46e-16
CRLS1	cardiolipin synthase 1	4260	4030	2550	2640	-0.74	2.46e-16
SAMD9L	sterile alpha motif domain containing 9 like	3350	3860	195	137	-4.11	2.48e-16
FUT2	fucosyltransferase 2 (H blood group)	3.48	0.5	142	119	5.33	2.53e-16
TRIM14	tripartite motif containing 14	6440	6800	4220	4260	-0.61	2.54e-16
C19orf33	chromosome 19 open reading frame 33	3070	2460	6890	6860	1.17	2.55e-16
RNF223	ring finger protein 223	1900	1680	1120	1130	-0.763	2.58e-16
ENSG00000290535.2	novel transcript	360	280	19.9	19.2	-4.18	2.62e-16
SDK1	sidekick cell adhesion molecule 1	1500	1330	752	482	-0.999	2.62e-16
CLINT1	clathrin interactor 1	11600	11600	7710	7780	-0.585	2.68e-16
SNRPD2	small nuclear ribonucleoprotein D2 polypeptide	13600	12100	22700	22800	0.742	2.71e-16
SEC23B	SEC23 homolog B, COPII coat complex component	16600	17200	11400	12100	-0.537	2.76e-16
ITGAE	integrin subunit alpha E	1400	1230	629	666	-1.15	2.84e-16
UCP2	uncoupling protein 2	3020	3400	1320	1460	-1.19	2.95e-16
MYO1B	myosin IB	13400	13300	27500	26700	1.04	2.99e-16
KRTAP2-3	keratin associated protein 2-3	240	276	53.6	59.4	-2.16	3.01e-16
CCDC124	coiled-coil domain containing 124	3180	3150	4620	4720	0.538	3.04e-16
RPL18	ribosomal protein L18	45000	41300	74700	79200	0.729	3.13e-16
C1orf35	chromosome 1 open reading frame 35	1220	1270	2040	2030	0.734	3.3e-16
ARHGAP21	Rho GTPase activating protein 21	1610	1310	3410	3330	1.09	3.35e-16
TCEAL3	transcription elongation factor A like 3	3280	3320	2210	2070	-0.57	3.35e-16
LINC02574	long intergenic non-protein coding RNA 2574	216	161	20	27.2	-3.43	3.42e-16
PAQR7	progestin and adipoQ receptor family member 7	3110	2790	1920	1970	-0.7	3.42e-16
DUSP7	dual specificity phosphatase 7	1780	1790	3430	3640	0.945	3.45e-16
YWHAQ	tyrosine 3-monooxygenase/tryptophan 5-monooxygenase activation protein theta	37300	37900	65600	63600	0.814	3.54e-16
ATP2A3	ATPase sarcoplasmic/endoplasmic reticulum Ca2+ transporting 3	1190	1130	297	291	-2	3.69e-16
PALM	paralemmin	1320	1260	2450	2370	0.903	3.7e-16
RASSF5	Ras association domain family member 5	676	698	1580	1610	1.22	3.7e-16
DIAPH3	diaphanous related formin 3	5650	5790	8700	8860	0.623	3.77e-16
STPG4	sperm-tail PG-rich repeat containing 4	114	85.6	0.647	3.29	-6.74	3.83e-16
B3GAT3	beta-1,3-glucuronyltransferase 3	1940	1930	954	1020	-1.03	3.87e-16
KIF11	kinesin family member 11	8220	8240	11300	11200	0.456	3.89e-16
KBTBD6	kelch repeat and BTB domain containing 6	727	745	1550	1560	1.1	3.93e-16
PGBD5	piggyBac transposable element derived 5	704	786	1770	1750	1.33	4e-16
NCOR1	nuclear receptor corepressor 1	15300	15900	8150	7760	-0.907	4.03e-16
ZNF880	zinc finger protein 880	31	25.5	255	262	3.02	4.06e-16
TIPARP	TCDD inducible poly(ADP-ribose) polymerase	1490	1650	3180	3280	1.09	4.07e-16
RSPH3	radial spoke head 3	1720	1540	816	756	-1.07	4.24e-16
VAPA	VAMP associated protein A	7940	7940	12400	12300	0.639	4.27e-16
HMSD	histocompatibility minor serpin domain containing	3.52	4.08	120	102	5.08	4.28e-16
TMPRSS13	transmembrane serine protease 13	1170	1020	151	116	-2.96	4.33e-16
BMS1	BMS1 ribosome biogenesis factor	9940	10700	13800	14300	0.478	4.4e-16
TRAPPC6A	trafficking protein particle complex subunit 6A	249	259	703	703	1.5	4.46e-16
AIDA	axin interactor, dorsalization associated	5900	5400	10100	9690	0.769	4.49e-16
RPL36	ribosomal protein L36	17200	16900	28400	29200	0.729	4.74e-16
CHIC2	cysteine rich hydrophobic domain 2	950	935	519	574	-0.872	4.75e-16
HDDC2	HD domain containing 2	1290	1460	699	668	-0.884	4.84e-16
MTAP	methylthioadenosine phosphorylase	2880	2860	5140	5150	0.839	4.88e-16
BAP1	BRCA1 associated protein 1	4660	4650	7270	7170	0.641	4.89e-16
SNAP47	synaptosome associated protein 47	2820	2640	4490	4560	0.669	4.91e-16
PPM1K	protein phosphatase, Mg2+/Mn2+ dependent 1K	1010	848	408	330	-1.31	5.02e-16
UBE2C	ubiquitin conjugating enzyme E2 C	14600	15400	24400	26200	0.746	5.09e-16
RPL7L1	ribosomal protein L7 like 1	13600	14300	18900	19600	0.465	5.17e-16
ZNF322	zinc finger protein 322	1630	1520	2980	2800	0.868	5.19e-16
TRIM41	tripartite motif containing 41	3000	2890	1400	1460	-1.1	5.24e-16
ZBTB38	zinc finger and BTB domain containing 38	5580	6190	12500	12600	1.16	5.26e-16
PRORP	protein only RNase P catalytic subunit	1240	1260	2660	2640	1.09	5.27e-16
WDR45B	WD repeat domain 45B	7800	7960	5830	6060	-0.422	5.27e-16
CRABP2	cellular retinoic acid binding protein 2	5130	4620	2740	2650	-0.904	5.35e-16
MRPL15	mitochondrial ribosomal protein L15	1840	2020	2980	3050	0.692	5.35e-16
TPT1	tumor protein, translationally-controlled 1	61200	55700	125000	121000	1.03	5.52e-16
TNFRSF19	TNF receptor superfamily member 19	880	801	2610	2380	1.57	5.54e-16
POLD1	DNA polymerase delta 1, catalytic subunit	6180	5380	11900	11900	0.942	5.65e-16
PYGO2	pygopus family PHD finger 2	2540	2590	3840	3800	0.597	5.65e-16
ENSG00000298197.1	novel transcript	411	420	0.343	1.69	-10.3	5.72e-16
AP4S1	adaptor related protein complex 4 subunit sigma 1	782	916	1490	1530	0.931	5.79e-16
GMNN	geminin DNA replication inhibitor	2100	2030	4000	3850	0.928	5.79e-16
CSTF2T	cleavage stimulation factor subunit 2 tau variant	3000	3100	4460	4340	0.574	5.84e-16
NRBP1	nuclear receptor binding protein 1	8120	7900	12500	13000	0.615	5.84e-16
TBRG4	transforming growth factor beta regulator 4	7220	7250	9940	10400	0.461	6.02e-16
WASHC2C	WASH complex subunit 2C	2860	3250	5460	5470	0.935	6.07e-16
MARCHF2	membrane associated ring-CH-type finger 2	264	300	620	531	1.23	6.14e-16
GLRX5	glutaredoxin 5	6220	5300	3010	3010	-1.04	6.16e-16
TNFSF10	TNF superfamily member 10	316	406	24.3	16.6	-3.7	6.16e-16
HID1	HID1 domain containing	1910	2000	982	1030	-0.959	6.48e-16
MZT2A	mitotic spindle organizing protein 2A	1680	1640	2750	2800	0.716	6.48e-16
ADAR	adenosine deaminase RNA specific	18800	19700	26600	25700	0.504	6.58e-16
ATIC	5-aminoimidazole-4-carboxamide ribonucleotide formyltransferase/IMP cyclohydrolase	7670	7770	11500	12400	0.578	6.64e-16
PLEKHG6	pleckstrin homology and RhoGEF domain containing G6	1940	1750	850	790	-1.19	6.68e-16
YPEL3	yippee like 3	1540	1260	576	504	-1.42	6.76e-16
BCL2L12	BCL2 like 12	3820	3620	5810	6050	0.605	6.92e-16
MASTL	microtubule associated serine/threonine kinase like	1120	1220	2740	2830	1.28	6.96e-16
ADAM19	ADAM metallopeptidase domain 19	1650	1700	4550	4910	1.46	7.15e-16
KLHDC7A	kelch domain containing 7A	288	529	12.2	8.08	-4.56	7.32e-16
SOX11	SRY-box transcription factor 11	481	498	160	149	-1.59	7.44e-16
PHYH	phytanoyl-CoA 2-hydroxylase	214	283	579	507	1.43	7.51e-16
ACOT4	acyl-CoA thioesterase 4	211	202	633	639	1.58	7.63e-16
HERC2	HECT and RLD domain containing E3 ubiquitin protein ligase 2	5770	4710	3080	3190	-0.908	8.25e-16
DOK7	docking protein 7	921	805	243	244	-1.92	8.9e-16
IRAK1	interleukin 1 receptor associated kinase 1	27200	28200	40200	41500	0.565	8.99e-16
ZNF568	zinc finger protein 568	29.7	10.3	251	270	3.06	9.1e-16
ANKMY2	ankyrin repeat and MYND domain containing 2	2260	2430	1160	1230	-0.966	9.11e-16
NDUFV1	NADH:ubiquinone oxidoreductase core subunit V1	4830	4600	6780	7200	0.489	9.96e-16
ADAMTS15	ADAM metallopeptidase with thrombospondin type 1 motif 15	1060	1150	2560	2540	1.27	1.08e-15
CA13	carbonic anhydrase 13	357	401	825	751	1.21	1.09e-15
ANKRD20A9P	ankyrin repeat domain 20 family member A9, pseudogene	111	102	5.02	5.15	-4.48	1.11e-15
IRF2BPL	interferon regulatory factor 2 binding protein like	3170	2700	5510	5470	0.798	1.15e-15
SLC9A9	solute carrier family 9 member A9	374	388	19.4	18.2	-4.27	1.16e-15
SERINC2	serine incorporator 2	5570	4390	2320	2290	-1.26	1.19e-15
CTNS	cystinosin, lysosomal cystine transporter	2420	2750	1400	1190	-0.786	1.2e-15
RASSF2	Ras association domain family member 2	442	516	101	72.5	-2.14	1.2e-15
TMOD1	tropomodulin 1	472	527	116	127	-2.02	1.23e-15
INPP5K	inositol polyphosphate-5-phosphatase K	3410	3660	2090	2110	-0.709	1.27e-15
TAF6	TATA-box binding protein associated factor 6	9000	8860	6110	6370	-0.558	1.27e-15
RGS4	regulator of G protein signaling 4	13.6	44.2	165	164	3.62	1.33e-15
C3orf18	chromosome 3 open reading frame 18	39.8	78.6	325	291	3.04	1.41e-15
ROCK2	Rho associated coiled-coil containing protein kinase 2	7220	7540	12100	11100	0.749	1.41e-15
GEMIN5	gem nuclear organelle associated protein 5	6910	7300	4720	4950	-0.55	1.45e-15
SNX24	sorting nexin 24	1880	1770	966	957	-0.953	1.49e-15
LINC00944	long intergenic non-protein coding RNA 944	358	366	73.7	81.4	-2.27	1.5e-15
TGIF1	TGFB induced factor homeobox 1	1680	1570	3100	3110	0.884	1.5e-15
PHC2	polyhomeotic homolog 2	4110	4330	6720	6800	0.709	1.51e-15
IGSF8	immunoglobulin superfamily member 8	2060	1920	3100	3310	0.595	1.53e-15
ENSG00000275464.6	novel protein, similar to PWP2 periodic tryptophan protein homolog (yeast) PWP2	2100	2170	3320	3570	0.66	1.54e-15
ENSG00000302531.1	novel transcript	1.12	3.37	245	256	7.49	1.55e-15
TOM1L2	target of myb1 like 2 membrane trafficking protein	3820	3800	2190	2270	-0.802	1.59e-15
PAPLN-AS1	PAPLN antisense RNA 1	228	226	679	646	1.58	1.64e-15
CSRNP1	cysteine and serine rich nuclear protein 1	3040	3150	1720	1730	-0.824	1.67e-15
SLC3A2	solute carrier family 3 member 2	16800	17600	9450	10100	-0.824	1.79e-15
LYN	LYN proto-oncogene, Src family tyrosine kinase	1780	1820	4460	4100	1.32	1.81e-15
IL1RAP	interleukin 1 receptor accessory protein	3670	3840	1770	1710	-1.05	1.82e-15
STK11	serine/threonine kinase 11	3420	3290	5700	5470	0.733	1.84e-15
COPS3	COP9 signalosome subunit 3	8980	9660	5790	6120	-0.632	1.87e-15
RBM19	RNA binding motif protein 19	3460	3850	2390	2510	-0.535	1.96e-15
CHERP	calcium homeostasis endoplasmic reticulum protein	6700	7080	9690	10500	0.535	1.98e-15
EPDR1	ependymin related 1	34.3	79.4	594	466	4.12	1.99e-15
ARHGAP18	Rho GTPase activating protein 18	3440	2770	1050	1020	-1.71	2.07e-15
EDN1	endothelin 1	349	507	769	944	1.14	2.17e-15
SDF2L1	stromal cell derived factor 2 like 1	858	872	1700	1740	0.985	2.24e-15
AP1M2	adaptor related protein complex 1 subunit mu 2	5820	5410	10800	10900	0.893	2.29e-15
UPF3B	UPF3B regulator of nonsense mediated mRNA decay	3510	3620	2110	2100	-0.734	2.29e-15
EXTL3	exostosin like glycosyltransferase 3	3160	3100	5200	5120	0.715	2.34e-15
HCG18	HLA complex group 18	2030	2030	3650	3710	0.846	2.47e-15
PYGL	glycogen phosphorylase L	13600	12200	30300	30900	1.15	2.5e-15
WIPF1	WAS/WASL interacting protein family member 1	1680	1880	2850	2660	0.765	2.51e-15
ZNF324B	zinc finger protein 324B	323	422	832	844	1.36	2.53e-15
XIST	X inactive specific transcript	0	0	758	596	12.1	2.56e-15
NUP88	nucleoporin 88	10900	10200	6590	7020	-0.725	2.63e-15
TSPYL5	TSPY like 5	2240	2160	1430	1470	-0.637	2.67e-15
PCDHGA2	protocadherin gamma subfamily A, 2	5.38	0.743	133	144	4.65	2.7e-15
TLR3	toll like receptor 3	578	699	102	45.8	-2.51	2.72e-15
CDIP1	cell death inducing p53 target 1	2960	3000	1720	1720	-0.777	2.74e-15
TFB2M	transcription factor B2, mitochondrial	1060	1010	1860	1850	0.816	2.76e-15
COL17A1	collagen type XVII alpha 1 chain	999	1120	217	213	-2.22	2.85e-15
DPH1	diphthamide biosynthesis 1	3200	3590	1830	1960	-0.802	2.85e-15
DMBT1	deleted in malignant brain tumors 1	2.82	4.03	252	80.9	6.42	2.87e-15
DCTN3	dynactin subunit 3	2890	2600	4590	4470	0.669	3.01e-15
ZFYVE26	zinc finger FYVE-type containing 26	3540	3720	9070	8240	1.36	3.02e-15
AMER1	APC membrane recruitment protein 1	634	706	1260	1310	0.984	3.03e-15
GSE1	Gse1 coiled-coil protein	7720	7230	3910	4050	-0.982	3.09e-15
TAB1	TGF-beta activated kinase 1 (MAP3K7) binding protein 1	1600	1680	2450	2500	0.621	3.09e-15
PTPRK	protein tyrosine phosphatase receptor type K	12600	11900	6040	6400	-1.06	3.21e-15
ZNF667-AS1	ZNF667 antisense RNA 1 (head to head)	0	1.06	682	722	11.9	3.22e-15
TRMT6	tRNA methyltransferase 6 non-catalytic subunit	11100	10600	7220	7010	-0.622	3.28e-15
DCBLD2	discoidin, CUB and LCCL domain containing 2	8330	9280	21100	22400	1.34	3.32e-15
DNAJB2	DnaJ heat shock protein family (Hsp40) member B2	11100	11100	6870	6760	-0.694	3.44e-15
IFT46	intraflagellar transport 46	1300	1460	2170	2200	0.732	3.44e-15
FKBP8	FKBP prolyl isomerase 8	7540	6690	12000	11800	0.669	3.53e-15
ENSG00000286058.3	novel transcript	192	130	0	0	-10.1	3.55e-15
SNAPIN	SNAP associated protein	1120	1090	1990	1800	0.832	3.62e-15
ARL8A	ADP ribosylation factor like GTPase 8A	2460	1980	1080	1050	-1.19	3.69e-15
ADO	2-aminoethanethiol dioxygenase	3080	2900	4810	4970	0.641	3.73e-15
PARP8	poly(ADP-ribose) polymerase family member 8	1340	1290	510	536	-1.39	3.73e-15
CSGALNACT1	chondroitin sulfate N-acetylgalactosaminyltransferase 1	548	581	102	86.2	-2.42	3.82e-15
CLIP1	CAP-Gly domain containing linker protein 1	12000	11600	7020	6750	-0.777	3.83e-15
PTPRN	protein tyrosine phosphatase receptor type N	717	659	255	257	-1.5	3.9e-15
MAP2K3	mitogen-activated protein kinase kinase 3	13300	15200	7150	8160	-0.894	4.02e-15
DCHS2	dachsous cadherin-related 2	292	193	7.09	4.44	-5.49	4.03e-15
FAR2	fatty acyl-CoA reductase 2	138	114	5.94	4.94	-4.53	4.04e-15
EIF3L	eukaryotic translation initiation factor 3 subunit L	11800	11600	20000	20800	0.758	4.05e-15
H2BC21	H2B clustered histone 21	304	266	1050	888	1.78	4.2e-15
USP6NL	USP6 N-terminal like	1120	1060	2150	2180	0.935	4.23e-15
RAP2A	RAP2A, member of RAS oncogene family	1680	1680	3450	3390	1.03	4.31e-15
ZFAND2A	zinc finger AN1-type containing 2A	3940	4220	2040	2040	-0.949	4.31e-15
G0S2	G0/G1 switch 2	214	312	1600	1810	2.91	4.32e-15
SDHAP3	SDHA pseudogene 3	3160	3090	1820	1820	-0.796	4.49e-15
FAM181B	family with sequence similarity 181 member B	124	93.3	4.1	1.22	-4.93	4.63e-15
TNFAIP8L1	TNF alpha induced protein 8 like 1	606	652	1250	1270	1.05	4.7e-15
NCOA7	nuclear receptor coactivator 7	3450	3730	1420	1440	-1.28	5.05e-15
FBL	fibrillarin	19000	18500	28800	30800	0.595	5.14e-15
ABI2	abl interactor 2	6500	6650	4440	4470	-0.553	5.17e-15
FGFRL1	fibroblast growth factor receptor like 1	4520	4510	3030	3060	-0.577	5.56e-15
RPS20	ribosomal protein S20	30100	27700	45500	47300	0.598	5.56e-15
ZNF667	zinc finger protein 667	0	0	643	637	11.8	5.63e-15
GOPC	golgi associated PDZ and coiled-coil motif containing	3850	3610	2030	1990	-0.924	5.84e-15
PLIN2	perilipin 2	847	1030	2150	2420	1.35	5.91e-15
SPRY2	sprouty RTK signaling antagonist 2	456	526	1230	1410	1.44	5.95e-15
GRWD1	glutamate rich WD repeat containing 1	8400	10400	11800	12600	0.49	6.01e-15
ANP32B	acidic nuclear phosphoprotein 32 family member B	19500	18600	25500	26600	0.384	6.03e-15
ENSG00000293413.2	novel transcript	910	685	182	245	-2.32	6.04e-15
RFXANK	regulatory factor X associated ankyrin containing protein	2150	1990	3800	4120	0.824	6.16e-15
C1QL2	complement C1q like 2	225	146	13.2	14	-4.09	6.19e-15
HTRA1	HtrA serine peptidase 1	755	708	2430	2170	1.69	7.16e-15
ITPR3-AS1	ITPR3 antisense RNA 1	132	199	2.35	2.17	-5.75	7.25e-15
CYSRT1	cysteine rich tail 1	2480	2410	1280	1370	-0.951	7.28e-15
PBX2	PBX homeobox 2	5200	5130	7900	7850	0.604	7.3e-15
ZNF581	zinc finger protein 581	1160	1290	1970	2150	0.759	7.32e-15
SLC7A7	solute carrier family 7 member 7	150	169	9.87	19.2	-3.9	7.52e-15
UHMK1	U2AF homology motif kinase 1	6500	6300	9500	9500	0.547	7.71e-15
GFM1	G elongation factor mitochondrial 1	3650	3860	6800	7480	0.897	7.77e-15
EEF1AKMT2	EEF1A lysine methyltransferase 2	573	582	1080	1130	0.911	7.79e-15
DZIP1	DAZ interacting zinc finger protein 1	2060	1770	4130	3970	1.01	7.84e-15
COCH	cochlin	795	971	1650	1570	1.05	7.86e-15
NDUFB7	NADH:ubiquinone oxidoreductase subunit B7	2900	2880	4700	4730	0.695	8.13e-15
HTT	huntingtin	11400	10100	5260	5210	-1.11	8.86e-15
SMYD3	SET and MYND domain containing 3	432	387	1090	1110	1.33	9.08e-15
GALR2	galanin receptor 2	309	288	96.5	101	-1.68	9.17e-15
FMNL1	formin like 1	974	990	1540	1600	0.666	9.21e-15
FHOD3	formin homology 2 domain containing 3	1360	1390	2950	3200	1.12	9.42e-15
CELSR2	cadherin EGF LAG seven-pass G-type receptor 2	3060	2540	1410	1250	-1.12	1.01e-14
SLCO1B3	solute carrier organic anion transporter family member 1B3	708	607	194	186	-1.87	1.03e-14
RRP9	ribosomal RNA processing 9, U3 small nucleolar RNA binding protein	1820	2190	3040	3330	0.745	1.06e-14
FGF2	fibroblast growth factor 2	2300	2730	944	940	-1.28	1.07e-14
TRABD	TraB domain containing	1440	1330	2270	2370	0.65	1.09e-14
PSMG2	proteasome assembly chaperone 2	2020	1900	3020	3160	0.577	1.11e-14
TFAP2A	transcription factor AP-2 alpha	4880	4210	13900	13700	1.52	1.11e-14
ENSG00000267260.4	novel transcript	23.2	31.2	212	240	3.21	1.14e-14
RPP38	ribonuclease P/MRP subunit p38	312	367	665	659	1.09	1.14e-14
RASSF10	Ras association domain family member 10	659	681	1330	1140	1.01	1.16e-14
SLC7A4	solute carrier family 7 member 4	132	146	1.44	0	-6.42	1.18e-14
ARID3A	AT-rich interaction domain 3A	3020	2310	758	835	-2	1.21e-14
CALB1	calbindin 1	190	205	0	0.663	-10.1	1.21e-14
CARD11	caspase recruitment domain family member 11	5930	5610	11100	11600	0.903	1.22e-14
GPRIN2	G protein regulated inducer of neurite outgrowth 2	1340	1210	2320	2160	0.788	1.22e-14
MKRN3	makorin ring finger protein 3	182	143	1.36	4.68	-6.99	1.22e-14
TNFRSF6B	TNF receptor superfamily member 6b	176	211	0	0	-10	1.24e-14
MELK	maternal embryonic leucine zipper kinase	6310	6780	9600	9830	0.605	1.29e-14
ALKBH5	alkB homolog 5, RNA demethylase	17000	16000	9700	9900	-0.811	1.31e-14
ARHGEF2	Rho/Rac guanine nucleotide exchange factor 2	3320	3970	6070	7380	0.872	1.31e-14
AP2S1	adaptor related protein complex 2 subunit sigma 1	9520	8910	13600	14400	0.513	1.32e-14
AGAP2-AS1	AGAP2 antisense RNA 1	571	598	1060	1100	0.888	1.38e-14
YBX2	Y-box binding protein 2	1130	1190	377	397	-1.59	1.38e-14
MARVELD1	MARVEL domain containing 1	2980	2480	5710	5550	0.939	1.39e-14
ENSG00000290385.2	novel transcript	480	407	128	105	-1.89	1.5e-14
CRYBG3	crystallin beta-gamma domain containing 3	991	979	1970	2230	0.993	1.51e-14
LAMA5	laminin subunit alpha 5	38800	28900	17500	16000	-1.15	1.52e-14
KIFAP3	kinesin associated protein 3	1050	963	2090	2070	0.993	1.55e-14
SF3A2	splicing factor 3a subunit 2	5760	6030	8830	9790	0.616	1.55e-14
TBC1D22A	TBC1 domain family member 22A	1120	1030	2150	2250	0.944	1.55e-14
FAM110A	family with sequence similarity 110 member A	4390	3890	2510	2550	-0.805	1.56e-14
ORAI2	ORAI calcium release-activated calcium modulator 2	9000	8440	5520	5390	-0.707	1.61e-14
MARCHF8	membrane associated ring-CH-type finger 8	1050	1320	2240	2410	1.09	1.62e-14
ABR	ABR activator of RhoGEF and GTPase	15200	15500	9070	9080	-0.745	1.64e-14
CD164	CD164 molecule	11600	11500	6360	6310	-0.868	1.64e-14
SARDH	sarcosine dehydrogenase	136	117	2.24	4.5	-5.89	1.65e-14
ENSG00000295710.1	novel transcript	94.2	83.4	2.49	1.42	-5.16	1.66e-14
GPR161	G protein-coupled receptor 161	1110	1120	2670	2550	1.26	1.67e-14
R3HDM2	R3H domain containing 2	2380	2090	1180	1230	-1.01	1.68e-14
BAG3	BAG cochaperone 3	6920	6590	4390	4750	-0.654	1.7e-14
TMEM222	transmembrane protein 222	3240	3050	2040	2090	-0.666	1.7e-14
PRELID1	PRELI domain containing 1	15300	15500	11300	11900	-0.432	1.71e-14
COPG2	COPI coat complex subunit gamma 2	1220	1250	2350	2400	0.937	1.75e-14
HAUS1	HAUS augmin like complex subunit 1	1540	1420	3020	3010	0.971	1.75e-14
RBMS3	RNA binding motif single stranded interacting protein 3	351	378	935	873	1.41	1.77e-14
RNPEP	arginyl aminopeptidase	6640	6430	9970	9890	0.586	1.87e-14
INA	internexin neuronal intermediate filament protein alpha	12900	12700	9080	9340	-0.507	1.97e-14
PFDN6	prefoldin subunit 6	2230	2200	4280	4330	0.939	2.05e-14
APEH	acylaminoacyl-peptide hydrolase	6660	5960	11800	11900	0.829	2.1e-14
TP53BP2	tumor protein p53 binding protein 2	5960	6560	8810	9370	0.564	2.13e-14
SFN	stratifin	35100	33000	54100	53400	0.623	2.29e-14
VAV1	vav guanine nucleotide exchange factor 1	640	659	95.8	94.6	-2.75	2.42e-14
DHX16	DEAH-box helicase 16	4400	5180	7920	8450	0.847	2.53e-14
SPC24	SPC24 component of NDC80 kinetochore complex	1740	1730	3140	3140	0.852	2.59e-14
CSNK1E	casein kinase 1 epsilon	7400	7130	11400	11700	0.621	2.68e-14
RPL35A	ribosomal protein L35a	25600	24100	41000	43600	0.683	2.71e-14
LINC00408	long intergenic non-protein coding RNA 408	94.4	86.1	2.55	3.01	-5.31	2.82e-14
SLC36A1	solute carrier family 36 member 1	2210	2620	1190	1240	-0.896	2.83e-14
TFPI2	tissue factor pathway inhibitor 2	8940	10000	3290	3150	-1.44	2.85e-14
MRTFA	myocardin related transcription factor A	3860	3750	5940	6030	0.621	2.88e-14
ENSG00000308579.1	novel transcript	396	332	67	70	-2.56	2.97e-14
MRRF	mitochondrial ribosome recycling factor	3990	4190	2710	2820	-0.56	2.97e-14
LGR5	leucine rich repeat containing G protein-coupled receptor 5	438	389	2210	1880	2.34	2.99e-14
SUPT16H	SPT16 homolog, facilitates chromatin remodeling subunit	27000	26500	41200	41900	0.607	3.05e-14
EPPK1	epiplakin 1	6950	6720	2930	2690	-1.25	3.25e-14
CDYL	chromodomain Y like	2190	2220	4110	3730	0.903	3.26e-14
RBM42	RNA binding motif protein 42	17600	17700	26900	27800	0.607	3.27e-14
SMARCAL1	SWI/SNF related, matrix associated, actin dependent regulator of chromatin, subfamily a like 1	1400	1560	2110	2060	0.592	3.32e-14
SLC30A5	solute carrier family 30 member 5	3440	3800	1950	1710	-0.816	3.33e-14
NXPH4	neurexophilin 4	4640	4590	3070	3110	-0.597	3.41e-14
AHSA1	activator of HSP90 ATPase activity 1	11200	11800	17800	18400	0.677	3.43e-14
PPP1R1C	protein phosphatase 1 regulatory inhibitor subunit 1C	154	185	0	0	-9.8	3.45e-14
SFXN1	sideroflexin 1	9670	9390	6330	6260	-0.612	3.55e-14
TRIM4	tripartite motif containing 4	2440	2520	1240	1320	-0.975	3.59e-14
USF3	upstream transcription factor family member 3	1010	1010	2160	1900	1.11	3.61e-14
SHANK1	SH3 and multiple ankyrin repeat domains 1	84.6	115	1.45	5.68	-5.94	3.94e-14
ZXDA	zinc finger X-linked duplicated A	358	351	720	738	1.01	4.07e-14
ENSG00000303265.1	novel transcript	144	63.7	5.75	9.23	-4.56	4.14e-14
CLIC1	chloride intracellular channel 1	25800	23800	46100	47500	0.837	4.32e-14
ZNF607	zinc finger protein 607	184	256	621	619	1.75	4.35e-14
COMMD7	COMM domain containing 7	5380	5000	3760	3810	-0.519	4.58e-14
YIF1B	Yip1 interacting factor homolog B, membrane trafficking protein	2320	2340	3420	3540	0.56	4.67e-14
RALGDS	ral guanine nucleotide dissociation stimulator	4860	4890	2340	2290	-1.05	4.72e-14
KHDC1	KH domain containing 1	750	729	247	250	-1.6	4.85e-14
IMPDH1	inosine monophosphate dehydrogenase 1	8060	8080	11100	11900	0.459	5.11e-14
C15orf39	chromosome 15 open reading frame 39	6260	6260	3870	4360	-0.695	5.14e-14
CREB3L1	cAMP responsive element binding protein 3 like 1	3270	2700	1110	1030	-1.56	5.22e-14
GUSB	glucuronidase beta	5140	5610	8150	8370	0.667	5.31e-14
CDC42EP5	CDC42 effector protein 5	18.6	25.8	171	179	3.23	5.38e-14
MRPS21	mitochondrial ribosomal protein S21	2120	2040	4480	4440	1.08	5.69e-14
LPCAT1	lysophosphatidylcholine acyltransferase 1	28400	24300	12200	12100	-1.22	5.79e-14
MAN1B1	mannosidase alpha class 1B member 1	5500	5630	3340	3440	-0.723	5.82e-14
CAMKK2	calcium/calmodulin dependent protein kinase kinase 2	2000	2190	2920	2760	0.539	5.93e-14
FBXO8	F-box protein 8	830	647	328	355	-1.34	5.94e-14
EEIG2	EEIG family member 2	672	696	312	279	-1.11	6.07e-14
ST3GAL5	ST3 beta-galactoside alpha-2,3-sialyltransferase 5	340	318	60	39.8	-2.5	6.14e-14
PTGFRN	prostaglandin F2 receptor inhibitor	5370	5270	8140	8060	0.599	6.16e-14
RXRA	retinoid X receptor alpha	8660	7840	4850	4470	-0.837	6.27e-14
ATP6V1A	ATPase H+ transporting V1 subunit A	4700	5150	8080	8470	0.779	6.43e-14
PRECSIT	p53 regulated carcinoma associated Stat3 activating long intergenic non-protein coding transcript	1230	1100	547	484	-1.17	6.52e-14
ADGRG1	adhesion G protein-coupled receptor G1	15400	14200	8260	8390	-0.905	6.6e-14
DARS2	aspartyl-tRNA synthetase 2, mitochondrial	3460	3450	5330	5760	0.621	6.69e-14
CYTH2	cytohesin 2	6080	6250	8700	8790	0.516	6.73e-14
SENP7	SUMO specific peptidase 7	742	696	1300	1150	0.805	6.89e-14
NOP14	NOP14 nucleolar protein	6820	7260	4960	5020	-0.461	6.92e-14
ARL6IP1	ADP ribosylation factor like GTPase 6 interacting protein 1	15200	14200	21000	20900	0.462	6.95e-14
IRF2BP1	interferon regulatory factor 2 binding protein 1	3790	3990	5480	5580	0.533	7.13e-14
ANAPC15	anaphase promoting complex subunit 15	1180	1180	2310	2440	0.975	7.19e-14
RPS29	ribosomal protein S29	8340	7150	15800	16500	0.924	7.26e-14
ZNF292	zinc finger protein 292	6710	5220	2580	2490	-1.38	7.86e-14
SEMA6B	semaphorin 6B	4940	4550	1660	1510	-1.57	8.06e-14
TDRD3	tudor domain containing 3	491	506	969	1020	0.984	8.15e-14
CLTA	clathrin light chain A	11200	10800	16100	16500	0.523	8.18e-14
ARSB	arylsulfatase B	1900	1760	1070	1080	-0.827	8.24e-14
BUD31	BUD31 homolog	10400	11500	6130	6490	-0.755	8.28e-14
MAP3K9	mitogen-activated protein kinase kinase kinase 9	4580	4480	8110	7890	0.824	8.34e-14
CRTC2	CREB regulated transcription coactivator 2	2640	2650	4070	4310	0.627	8.39e-14
TAB2	TGF-beta activated kinase 1 (MAP3K7) binding protein 2	9030	8730	5780	5500	-0.643	8.49e-14
CAPN15	calpain 15	3900	3860	6310	6520	0.693	8.57e-14
ABHD10	abhydrolase domain containing 10, depalmitoylase	849	730	1610	1620	0.922	8.67e-14
MED4	mediator complex subunit 4	1940	1920	3100	3090	0.673	8.8e-14
MSMO1	methylsterol monooxygenase 1	2780	2800	5820	5310	1.06	8.8e-14
LINC01854	long intergenic non-protein coding RNA 1854	139	159	0	0	-9.65	9.01e-14
HYAL2	hyaluronidase 2	1510	1380	2900	2870	0.941	9.1e-14
METRN	meteorin, glial cell differentiation regulator	828	800	1550	1520	0.914	9.1e-14
JTB	jumping translocation breakpoint	2780	2580	5660	5960	1.03	9.21e-14
TCEA1	transcription elongation factor A1	6590	6690	8950	9150	0.442	9.5e-14
MFSD1	major facilitator superfamily domain containing 1	1280	1320	2510	2600	0.97	9.51e-14
LGR6	leucine rich repeat containing G protein-coupled receptor 6	288	235	57.5	59.1	-2.32	9.54e-14
TNIP2	TNFAIP3 interacting protein 2	3840	4000	2250	2350	-0.77	9.56e-14
CDS2	CDP-diacylglycerol synthase 2	10100	10100	6920	6980	-0.543	9.63e-14
CHMP2B	charged multivesicular body protein 2B	2580	2530	4590	4630	0.83	9.9e-14
SGPP2	sphingosine-1-phosphate phosphatase 2	96.2	160	3.81	10.3	-4.68	9.91e-14
FBXO34	F-box protein 34	2420	2550	3620	3590	0.581	1.02e-13
TBX18	T-box transcription factor 18	185	310	912	976	2.3	1.02e-13
YIPF5	Yip1 domain family member 5	4320	4670	3040	3300	-0.505	1.02e-13
APOL6	apolipoprotein L6	7820	6810	4020	3870	-0.961	1.03e-13
PDIA5	protein disulfide isomerase family A member 5	999	1000	1830	1830	0.873	1.06e-13
MVB12A	multivesicular body subunit 12A	926	907	1570	1590	0.762	1.09e-13
VAV2	vav guanine nucleotide exchange factor 2	15200	14100	9280	9060	-0.707	1.24e-13
SMC2	structural maintenance of chromosomes 2	7720	8310	11100	11000	0.525	1.26e-13
FGD3	FYVE, RhoGEF and PH domain containing 3	2580	2160	780	646	-1.73	1.27e-13
POLR1H	RNA polymerase I subunit H	822	826	1640	1780	0.994	1.27e-13
ZNF793	zinc finger protein 793	29	33.3	353	362	3.59	1.28e-13
ZSWIM5	zinc finger SWIM-type containing 5	238	202	43.1	51.8	-2.47	1.3e-13
SHMT1	serine hydroxymethyltransferase 1	5750	5450	3990	4010	-0.528	1.31e-13
ANKRD17	ankyrin repeat domain 17	9680	10100	6290	6460	-0.622	1.32e-13
ADGRG6	adhesion G protein-coupled receptor G6	12800	13300	7040	6750	-0.857	1.39e-13
XPO4	exportin 4	2690	2690	4150	4230	0.622	1.43e-13
H2BC11	H2B clustered histone 11	252	259	1180	1020	2.22	1.46e-13
TMA7	translation machinery associated 7 homolog	5010	4430	8550	8290	0.772	1.48e-13
ZFC3H1	zinc finger C3H1-type containing	1560	1420	730	803	-1.1	1.5e-13
PDGFC	platelet derived growth factor C	2380	2270	922	789	-1.36	1.51e-13
PDZD2	PDZ domain containing 2	1620	1910	630	717	-1.36	1.51e-13
THOC5	THO complex subunit 5	3480	4020	4880	5000	0.485	1.52e-13
VEGFC	vascular endothelial growth factor C	2130	2480	1070	1310	-0.991	1.53e-13
DERL1	derlin 1	10400	10400	7520	7880	-0.468	1.55e-13
SPCS3	signal peptidase complex subunit 3	6780	7050	3780	3960	-0.841	1.55e-13
DNAJC15	DnaJ heat shock protein family (Hsp40) member C15	2720	2400	4930	5020	0.862	1.56e-13
CRLF1	cytokine receptor like factor 1	416	330	79.9	86.2	-2.38	1.58e-13
CYP2S1	cytochrome P450 family 2 subfamily S member 1	2160	2190	1290	1300	-0.743	1.65e-13
CNBP	CCHC-type zinc finger nucleic acid binding protein	20900	20800	30400	31100	0.536	1.71e-13
CCAR2	cell cycle and apoptosis regulator 2	8540	10100	12800	13400	0.582	1.73e-13
PIGC	phosphatidylinositol glycan anchor biosynthesis class C	1180	1270	1820	1870	0.619	1.77e-13
PSMA3	proteasome 20S subunit alpha 3	7040	7180	11100	11800	0.659	1.82e-13
NLGN2	neuroligin 2	8010	7200	4980	4860	-0.686	1.92e-13
SRPK1	SRSF protein kinase 1	6970	7110	11500	11500	0.716	2.02e-13
FNBP1L	formin binding protein 1 like	3040	3330	5210	4960	0.774	2.03e-13
ARMCX6	armadillo repeat containing X-linked 6	1240	1190	2160	2070	0.793	2.05e-13
SURF1	SURF1 cytochrome c oxidase assembly factor	2180	2220	1480	1420	-0.56	2.05e-13
ANO1	anoctamin 1	94.6	98.9	455	562	2.27	2.08e-13
PSMD6	proteasome 26S subunit, non-ATPase 6	3080	3150	5240	5220	0.768	2.18e-13
PRUNE1	prune exopolyphosphatase 1	960	936	2010	1950	1.07	2.2e-13
ENSG00000310400.1	novel transcript	148	240	6.15	3.9	-4.59	2.24e-13
MRPL11	mitochondrial ribosomal protein L11	3740	4030	6040	6330	0.694	2.26e-13
LAMTOR1	late endosomal/lysosomal adaptor, MAPK and MTOR activator 1	3380	3310	4870	4990	0.524	2.29e-13
TRIM27	tripartite motif containing 27	3060	2670	6520	7010	1.09	2.33e-13
SF3B5	splicing factor 3b subunit 5	5860	5770	3650	3900	-0.685	2.34e-13
RALGAPA2	Ral GTPase activating protein catalytic subunit alpha 2	3550	3580	1700	1580	-1.06	2.38e-13
SPINT1	serine peptidase inhibitor, Kunitz type 1	27600	23700	15700	16200	-0.812	2.39e-13
PHYHIPL	phytanoyl-CoA 2-hydroxylase interacting protein like	112	108	5.19	4.95	-4.44	2.4e-13
STOX2	storkhead box 2	544	632	113	107	-2.27	2.41e-13
MRPS12	mitochondrial ribosomal protein S12	3540	3580	5390	5810	0.61	2.44e-13
URB2	URB2 ribosome biogenesis homolog	2380	2690	3780	3900	0.671	2.46e-13
WDR46	WD repeat domain 46	5220	5010	8450	8990	0.695	2.47e-13
MAP9	microtubule associated protein 9	610	678	234	268	-1.39	2.48e-13
JARID2	jumonji and AT-rich interaction domain containing 2	2820	2580	6030	5940	1.1	2.57e-13
EIF4EBP2	eukaryotic translation initiation factor 4E binding protein 2	10400	9490	17400	17000	0.742	2.6e-13
SH3RF2	SH3 domain containing ring finger 2	512	583	1390	1330	1.44	2.61e-13
RPL7	ribosomal protein L7	36400	34400	67400	67200	0.892	2.64e-13
SLC29A4	solute carrier family 29 member 4	1840	1730	846	850	-1.12	2.71e-13
CYB561D2	cytochrome b561 family member D2	489	537	883	926	0.851	2.79e-13
TRPM4	transient receptor potential cation channel subfamily M member 4	297	333	829	931	1.48	2.79e-13
ATXN2L	ataxin 2 like	17200	17000	11100	12000	-0.617	2.8e-13
GNPTG	N-acetylglucosamine-1-phosphate transferase subunit gamma	732	702	1500	1500	1.04	2.8e-13
ZNF492	zinc finger protein 492	1.56	2.34	125	132	6.07	2.83e-13
THSD7A	thrombospondin type 1 domain containing 7A	125	102	1.27	0	-6.64	2.86e-13
ARK2C	arkadia (RNF111) C-terminal like ring finger ubiquitin ligase 2C	225	250	537	497	1.25	2.9e-13
SLC38A2	solute carrier family 38 member 2	18000	17500	8120	8270	-1.15	3.02e-13
FOXA2	forkhead box A2	79.6	87.1	3.72	9.21	-4.38	3.05e-13
TTC13	tetratricopeptide repeat domain 13	558	585	1470	1250	1.4	3.07e-13
CKAP2	cytoskeleton associated protein 2	7980	7730	12400	12100	0.631	3.1e-13
PINK1-AS	PINK1 antisense RNA	1240	1020	646	634	-0.945	3.11e-13
REX1BD	required for excision 1-B domain containing	422	394	808	810	0.936	3.16e-13
ZNF613	zinc finger protein 613	263	328	871	682	1.73	3.19e-13
CMSS1	cms1 ribosomal small subunit homolog	3200	3090	6190	6290	0.95	3.2e-13
ZNF616	zinc finger protein 616	270	250	772	716	1.51	3.23e-13
UBE2M	ubiquitin conjugating enzyme E2 M	11100	11000	14400	14900	0.38	3.29e-13
UTP18	UTP18 small subunit processome component	2200	2460	3730	3990	0.756	3.32e-13
DNAJC6	DnaJ heat shock protein family (Hsp40) member C6	5160	5610	2910	2990	-0.825	3.34e-13
FNIP2	folliculin interacting protein 2	1370	1150	532	457	-1.36	3.34e-13
PCBP4	poly(rC) binding protein 4	1250	1180	2170	2050	0.796	3.34e-13
CLEC11A	C-type lectin domain containing 11A	374	327	130	130	-1.52	3.41e-13
ETV7	ETS variant transcription factor 7	774	832	243	249	-1.67	3.43e-13
STK4	serine/threonine kinase 4	9400	9250	5940	6100	-0.661	3.47e-13
ENSG00000287861.2	novel transcript	330	324	102	131	-1.7	3.51e-13
THBD	thrombomodulin	6380	5270	2650	2710	-1.26	3.7e-13
TTYH3	tweety family member 3	29800	26500	15000	14400	-0.984	3.89e-13
PROS1	protein S	1020	923	2070	1900	1.01	4.07e-13
CAST	calpastatin	35400	31900	18700	17400	-0.92	4.14e-13
SRSF7	serine and arginine rich splicing factor 7	8830	9260	13600	13700	0.624	4.3e-13
HAUS6	HAUS augmin like complex subunit 6	4140	4290	7530	7350	0.864	4.31e-13
IGFL1	IGF like family member 1	964	1060	349	537	-1.47	4.36e-13
PTGS1	prostaglandin-endoperoxide synthase 1	107	128	6.79	9.31	-3.98	4.5e-13
TSEN34	tRNA splicing endonuclease subunit 34	6880	6350	10400	10500	0.597	4.53e-13
PM20D1-AS1	PM20D1 antisense RNA 1	28	20.2	167	163	2.58	4.59e-13
RIT1	Ras like without CAAX 1	844	926	1730	1670	1.03	4.62e-13
RASA3	RAS p21 protein activator 3	1740	1670	3110	3080	0.83	4.65e-13
MIEF1	mitochondrial elongation factor 1	3180	3470	5190	5100	0.712	4.8e-13
SPAG7	sperm associated antigen 7	2760	2970	1620	1610	-0.764	4.84e-13
OGFRP1	opioid growth factor receptor pseudogene 1	222	229	597	564	1.43	4.9e-13
PPA1	inorganic pyrophosphatase 1	8820	7910	16200	16300	0.884	5.02e-13
LNPEP	leucyl and cystinyl aminopeptidase	4910	4630	2730	2690	-0.847	5.11e-13
MLLT3	MLLT3 super elongation complex subunit	82.4	91.5	293	294	1.82	5.11e-13
PRPF3	pre-mRNA processing factor 3	2330	2400	3950	4070	0.76	5.11e-13
TNK1	tyrosine kinase non receptor 1	3580	4240	1550	1510	-1.21	5.13e-13
ATP5PO	ATP synthase peripheral stalk subunit OSCP	4330	3800	7760	7580	0.84	5.14e-13
PFAS	phosphoribosylformylglycinamidine synthase	5870	5720	3090	3420	-0.927	5.18e-13
EIF2S3	eukaryotic translation initiation factor 2 subunit gamma	16200	15600	26100	26700	0.686	5.3e-13
GATA4	GATA binding protein 4	130	134	7.61	5.69	-4.11	5.34e-13
ZKSCAN5	zinc finger with KRAB and SCAN domains 5	3140	3420	2100	2120	-0.583	5.4e-13
TRIO	trio Rho guanine nucleotide exchange factor	39800	36300	23800	23400	-0.74	5.41e-13
MYRF	myelin regulatory factor	1490	1260	682	717	-1.12	5.46e-13
ANTXR2	ANTXR cell adhesion molecule 2	118	176	521	632	2.14	5.56e-13
RPS3	ribosomal protein S3	45900	39800	87600	90600	0.932	5.56e-13
XRCC1	X-ray repair cross complementing 1	5280	5480	7080	7170	0.425	5.82e-13
YTHDF1	YTH N6-methyladenosine RNA binding protein F1	9780	9790	13200	13800	0.436	5.87e-13
PSMG4	proteasome assembly chaperone 4	436	398	1080	1230	1.3	5.89e-13
ARFRP1	ADP ribosylation factor related protein 1	1860	1800	2950	2900	0.665	5.95e-13
ATPAF2	ATP synthase mitochondrial F1 complex assembly factor 2	1300	1490	529	429	-1.31	5.95e-13
SERPINB9	serpin family B member 9	0	1.19	365	400	11	5.97e-13
DECR1	2,4-dienoyl-CoA reductase 1	190	242	644	618	1.76	6.07e-13
MYH15	myosin heavy chain 15	13	32.3	169	172	3.7	6.1e-13
ZSWIM9	zinc finger SWIM-type containing 9	900	889	1780	1650	0.977	6.13e-13
TFPI	tissue factor pathway inhibitor	849	782	110	88.1	-2.96	6.18e-13
PPP1R12C	protein phosphatase 1 regulatory subunit 12C	5600	5450	9350	9800	0.742	6.72e-13
EMID1	EMI domain containing 1	185	191	461	360	1.31	6.78e-13
MRM3	mitochondrial rRNA methyltransferase 3	2200	2300	1400	1460	-0.646	7.14e-13
DHX57	DExH-box helicase 57	2580	2530	3780	3670	0.551	7.15e-13
FIS1	fission, mitochondrial 1	4920	4650	3220	3440	-0.613	7.34e-13
TMEM200C	transmembrane protein 200C	215	239	34.6	33.4	-2.63	7.41e-13
EWSR1	EWS RNA binding protein 1	13900	14900	21200	21400	0.608	7.43e-13
MCCC2	methylcrotonyl-CoA carboxylase subunit 2	6440	5860	3510	3750	-0.874	7.84e-13
CLU	clusterin	8060	9830	3410	3080	-1.24	7.92e-13
ZBTB18	zinc finger and BTB domain containing 18	2000	1820	3560	3480	0.842	7.94e-13
IL17RC	interleukin 17 receptor C	1920	1700	1060	925	-0.86	7.96e-13
CACNA2D3	calcium voltage-gated channel auxiliary subunit alpha2delta 3	89.2	107	401	380	2.2	8.07e-13
ZNF284	zinc finger protein 284	342	341	643	615	0.919	8.08e-13
TOMM6	translocase of outer mitochondrial membrane 6	3520	3380	5430	5890	0.624	8.2e-13
NRBF2	nuclear receptor binding factor 2	1380	1490	2130	2180	0.622	8.28e-13
EHF	ETS homologous factor	274	324	860	887	1.66	8.36e-13
MZT2B	mitotic spindle organizing protein 2B	3930	3570	6040	6100	0.62	8.36e-13
HNRNPM	heterogeneous nuclear ribonucleoprotein M	16300	16900	30900	31100	0.924	8.44e-13
LRWD1	leucine rich repeats and WD repeat domain containing 1	5060	5450	2820	2910	-0.84	8.5e-13
PPP4R4	protein phosphatase 4 regulatory subunit 4	47.2	126	326	391	2.79	8.71e-13
ABHD14A	abhydrolase domain containing 14A	292	296	716	723	1.29	8.75e-13
CDH13	cadherin 13	584	598	1220	1400	1.07	8.88e-13
SLC35B3	solute carrier family 35 member B3	553	527	1060	958	0.931	8.91e-13
B4GALT2	beta-1,4-galactosyltransferase 2	4320	4280	5610	5640	0.377	9e-13
PCDHGB4	protocadherin gamma subfamily B, 4	1940	1630	6.17	1.62	-8.3	9.26e-13
CENPB	centromere protein B	22600	21100	16000	15800	-0.498	9.52e-13
NUCKS1	nuclear casein kinase and cyclin dependent kinase substrate 1	40200	30000	74600	71600	0.89	9.65e-13
GDF6	growth differentiation factor 6	111	151	0	0.28	-9.33	9.72e-13
ZFP3	ZFP3 zinc finger protein	626	628	292	237	-1.1	9.78e-13
AGPAT2	1-acylglycerol-3-phosphate O-acyltransferase 2	10800	10700	7650	8020	-0.498	9.81e-13
SUN2	Sad1 and UNC84 domain containing 2	5720	5510	11000	10900	0.94	9.99e-13
HMGN4	high mobility group nucleosomal binding domain 4	1920	1770	3660	3670	0.934	1e-12
TPD52L2	TPD52 like 2	15800	16700	20700	21000	0.388	1.05e-12
LNCOG	lncRNA osteogenesis associated	368	545	15.6	22	-4.56	1.06e-12
EXOC5	exocyst complex component 5	4510	4640	6850	6690	0.603	1.07e-12
PRKAA2	protein kinase AMP-activated catalytic subunit alpha 2	1110	996	550	478	-1.01	1.07e-12
PGAP4	post-GPI attachment to proteins GalNAc transferase 4	870	800	1640	1600	0.92	1.09e-12
DUSP22	dual specificity phosphatase 22	586	550	1250	1180	1.09	1.15e-12
VPS45	vacuolar protein sorting 45 homolog	1260	1160	2300	2290	0.866	1.15e-12
H2AZ2	H2A.Z variant histone 2	16800	15500	25800	25300	0.618	1.19e-12
MCF2L	MCF.2 cell line derived transforming sequence like	423	419	181	196	-1.22	1.19e-12
GLIS2	GLIS family zinc finger 2	5300	5100	3300	3250	-0.682	1.26e-12
INPP5J	inositol polyphosphate-5-phosphatase J	167	199	436	396	1.38	1.29e-12
NENF	neudesin neurotrophic factor	1380	1340	2360	2330	0.772	1.3e-12
SNW1	SNW domain containing 1	7670	7770	11800	11900	0.62	1.31e-12
MAVS	mitochondrial antiviral signaling protein	23500	22000	14800	14500	-0.661	1.36e-12
EPRS1	glutamyl-prolyl-tRNA synthetase 1	7740	8780	11200	11200	0.529	1.37e-12
PRRC2A	proline rich coiled-coil 2A	38200	38900	55900	57700	0.548	1.38e-12
RFTN1	raftlin, lipid raft linker 1	430	471	953	1050	1.14	1.38e-12
APOC1	apolipoprotein C1	139	146	517	539	1.89	1.48e-12
ZBTB45	zinc finger and BTB domain containing 45	1100	1100	1840	1960	0.739	1.49e-12
CARM1	coactivator associated arginine methyltransferase 1	4480	4740	6650	7240	0.572	1.5e-12
DLGAP5	DLG associated protein 5	5620	5450	8820	8720	0.648	1.5e-12
PCNP	PEST proteolytic signal containing nuclear protein	6820	7150	12500	11900	0.874	1.5e-12
UBAP2L	ubiquitin associated protein 2 like	11800	11800	18000	18500	0.611	1.52e-12
CYB5R3	cytochrome b5 reductase 3	8380	8720	12100	12500	0.535	1.56e-12
CPXM1	carboxypeptidase X, M14 family member 1	79.7	126	354	366	2.15	1.6e-12
LMAN2	lectin, mannose binding 2	15500	15500	11700	12300	-0.411	1.62e-12
PRKAR2A	protein kinase cAMP-dependent type II regulatory subunit alpha	4820	5290	8000	8190	0.73	1.62e-12
SC5D	sterol-C5-desaturase	2520	2440	4120	3990	0.713	1.65e-12
MOB3B	MOB kinase activator 3B	4970	4790	7830	7290	0.657	1.67e-12
KATNAL1	katanin catalytic subunit A1 like 1	833	834	1470	1290	0.821	1.71e-12
SRSF2	serine and arginine rich splicing factor 2	18400	18300	24500	25100	0.416	1.74e-12
PSG5	pregnancy specific beta-1-glycoprotein 5	6060	6540	3330	3350	-0.866	1.77e-12
RYK	receptor like tyrosine kinase	5960	6070	9330	9180	0.645	1.88e-12
COL16A1	collagen type XVI alpha 1 chain	140	156	600	559	2.1	1.9e-12
LINC01165	long intergenic non-protein coding RNA 1165	15	15.2	119	99.3	2.98	1.93e-12
TATDN1	TatD DNase domain containing 1	2780	2670	1350	1340	-1.05	1.94e-12
TMCO1	transmembrane and coiled-coil domains 1	4140	4110	6780	6920	0.715	1.94e-12
NOMO2	NODAL modulator 2	19300	18200	12900	13100	-0.578	1.95e-12
JPT2	Jupiter microtubule associated homolog 2	14000	14600	21400	21700	0.623	1.96e-12
LYPD3	LY6/PLAUR domain containing 3	2000	2210	5220	5600	1.38	1.96e-12
ZNF672	zinc finger protein 672	1920	2000	3190	3140	0.73	1.99e-12
KIAA0232	KIAA0232	2690	2550	1490	1500	-0.853	2.03e-12
APPL1	adaptor protein, phosphotyrosine interacting with PH domain and leucine zipper 1	1860	1750	3070	3000	0.718	2.07e-12
MAFB	MAF bZIP transcription factor B	970	1060	350	321	-1.47	2.11e-12
USP19	ubiquitin specific peptidase 19	3300	3150	4790	4530	0.538	2.12e-12
RPS11	ribosomal protein S11	68800	61000	127000	129000	0.888	2.16e-12
EHD1	EH domain containing 1	22200	22800	14500	15900	-0.617	2.2e-12
RPS9	ribosomal protein S9	29300	27900	43300	45600	0.565	2.25e-12
CIB2	calcium and integrin binding family member 2	550	599	1130	1130	1.04	2.29e-12
SRPRA	SRP receptor subunit alpha	6630	6680	8860	9300	0.418	2.29e-12
COPB1	COPI coat complex subunit beta 1	7280	7610	10100	10300	0.472	2.31e-12
CNKSR3	CNKSR family member 3	668	662	305	271	-1.13	2.37e-12
PPARG	peroxisome proliferator activated receptor gamma	294	331	664	668	1.18	2.37e-12
MRGBP	MRG domain binding protein	4440	4470	6040	5990	0.446	2.38e-12
PRP4K	pre-mRNA processing factor kinase PRP4K	3920	3950	7290	7390	0.892	2.39e-12
XAB2	XPA binding protein 2	3650	3720	5190	5390	0.509	2.44e-12
FECH	ferrochelatase	566	614	1480	1370	1.39	2.45e-12
LSM14B	LSM family member 14B	5300	5180	7980	7920	0.587	2.45e-12
CCDC3	coiled-coil domain containing 3	338	357	89	93.3	-1.92	2.49e-12
CGNL1	cingulin like 1	170	157	22	15.7	-2.95	2.52e-12
SENCR	smooth muscle and endothelial cell enriched migration/differentiation-associated lncRNA	16.8	20.4	137	168	2.99	2.54e-12
SRRM2	serine/arginine repetitive matrix 2	37000	32400	21100	21900	-0.814	2.56e-12
IFRD1	interferon related developmental regulator 1	5840	6170	4010	4400	-0.542	2.57e-12
CMKLR2	chemerin chemokine-like receptor 2	176	117	20.8	33.8	-3.08	2.58e-12
ARF1	ADP ribosylation factor 1	30400	29800	45600	48100	0.587	2.63e-12
FSTL3	follistatin like 3	10200	9010	5970	5890	-0.767	2.71e-12
SDCBP2	syndecan binding protein 2	652	588	327	338	-0.997	2.77e-12
GALM	galactose mutarotase	272	246	644	578	1.24	2.8e-12
BMP5	bone morphogenetic protein 5	146	132	13	5.92	-3.49	2.82e-12
ATN1	atrophin 1	17400	17200	11100	11700	-0.645	2.89e-12
ZNF394	zinc finger protein 394	1880	1890	1180	1190	-0.685	2.9e-12
QRICH1	glutamine rich 1	5090	5280	7040	7380	0.467	2.97e-12
LINC01679	long intergenic non-protein coding RNA 1679	0	0.843	291	322	10.7	3.06e-12
PIGG	phosphatidylinositol glycan anchor biosynthesis class G (EMM blood group)	3060	3280	1820	1740	-0.752	3.19e-12
TMEM14B	transmembrane protein 14B	2820	2520	5080	5100	0.852	3.23e-12
EVPL	envoplakin	7390	6400	4290	4220	-0.785	3.24e-12
PEAR1	platelet endothelial aggregation receptor 1	291	250	20.7	27.4	-3.82	3.29e-12
ENSG00000217455.9	novel transcript	310	254	29	28.7	-3.47	3.45e-12
PHF5A	PHD finger protein 5A	2400	2380	3810	4030	0.661	3.47e-12
GSTM3	glutathione S-transferase mu 3	956	1250	2800	2730	1.55	3.48e-12
TCF7	transcription factor 7	1640	1550	702	773	-1.22	3.48e-12
TMEM120B	transmembrane protein 120B	2360	2640	1260	1330	-0.911	3.48e-12
TMEM179B	transmembrane protein 179B	1920	1910	1150	1220	-0.745	3.51e-12
STK26	serine/threonine kinase 26	1060	1110	1650	1620	0.624	3.54e-12
ZNF750	zinc finger protein 750	135	95	0	1.48	-9.61	3.57e-12
ZNF787	zinc finger protein 787	3500	3710	5750	6150	0.715	3.6e-12
MITD1	microtubule interacting and trafficking domain containing 1	967	996	1690	1800	0.807	3.63e-12
KPNA3	karyopherin subunit alpha 3	4390	4120	6840	7130	0.64	3.64e-12
GLRX2	glutaredoxin 2	507	462	927	978	0.877	3.71e-12
MRNIP	MRN complex interacting protein	1080	1150	424	403	-1.36	3.73e-12
NAF1	nuclear assembly factor 1 ribonucleoprotein	1370	1430	796	850	-0.788	3.8e-12
MICU2	mitochondrial calcium uptake 2	1850	1900	3170	3280	0.777	3.81e-12
WASH6P	WASP family homolog 6, pseudogene	3880	3990	2420	2390	-0.682	3.86e-12
EGLN2	egl-9 family hypoxia inducible factor 2	4980	5100	7520	7810	0.594	3.87e-12
MTO1	mitochondrial tRNA translation optimization 1	2430	2780	1350	1460	-0.844	3.9e-12
GATAD1	GATA zinc finger domain containing 1	3950	3910	2510	2470	-0.653	3.94e-12
MTX3	metaxin 3	1970	2140	1160	1150	-0.761	3.96e-12
CARD10	caspase recruitment domain family member 10	4210	4030	6500	6670	0.627	4.06e-12
NXPH2	neurexophilin 2	109	75.3	470	434	2.11	4.1e-12
BUD13	BUD13 homolog	1700	1910	2560	2580	0.597	4.11e-12
TIMP4	TIMP metallopeptidase inhibitor 4	96.8	138	1.9	3.03	-5.69	4.13e-12
TLCD3A	TLC domain containing 3A	5420	4890	3590	4060	-0.595	4.16e-12
EIF4E3	eukaryotic translation initiation factor 4E family member 3	335	350	119	111	-1.49	4.18e-12
MAPK14	mitogen-activated protein kinase 14	2880	2930	4610	4790	0.677	4.18e-12
DCBLD1	discoidin, CUB and LCCL domain containing 1	908	1020	432	543	-1.07	4.36e-12
SDHD	succinate dehydrogenase complex subunit D	3420	3470	5430	5440	0.665	4.38e-12
HBS1L	HBS1 like translational GTPase	5530	6140	3460	3410	-0.674	4.42e-12
ZNF627	zinc finger protein 627	226	305	562	542	1.32	4.67e-12
C6orf47	chromosome 6 open reading frame 47	2220	2120	3200	3120	0.531	4.7e-12
IRF2BP2	interferon regulatory factor 2 binding protein 2	4460	3930	7230	7840	0.698	4.75e-12
TRPC4AP	transient receptor potential cation channel subfamily C member 4 associated protein	12000	12400	8700	8880	-0.472	4.75e-12
RECK	reversion inducing cysteine rich protein with kazal motifs	373	325	748	670	1	4.8e-12
LOXL1-AS1	LOXL1 antisense RNA 1	302	247	656	600	1.11	4.83e-12
GPSM3	G protein signaling modulator 3	416	432	916	976	1.14	4.92e-12
SLC4A11	solute carrier family 4 member 11	2390	2100	1260	1150	-0.923	4.92e-12
CCDC85B	coiled-coil domain containing 85B	2240	2350	4720	4470	1.07	4.99e-12
SCNM1	sodium channel modifier 1	1540	1540	2630	2780	0.779	5.01e-12
SRP19	signal recognition particle 19	2780	2880	1820	1890	-0.609	5.04e-12
S100A11	S100 calcium binding protein A11	16900	14400	35400	36500	1.06	5.1e-12
FERMT2	FERM domain containing kindlin 2	4230	4440	5790	5860	0.454	5.17e-12
TMEM160	transmembrane protein 160	635	494	1390	1390	1.13	5.17e-12
ZNF428	zinc finger protein 428	1850	1680	2780	2830	0.588	5.17e-12
CIPC	CLOCK interacting pacemaker	2080	2180	3500	3290	0.754	5.2e-12
FCHSD2	FCH and double SH3 domains 2	795	1160	1590	1640	1.01	5.2e-12
ANKLE2	ankyrin repeat and LEM domain containing 2	13400	13700	8070	7350	-0.737	5.21e-12
SLC35A1	solute carrier family 35 member A1	887	851	442	505	-1	5.23e-12
IRF2-DT	IRF2 divergent transcript	177	175	39.4	45.4	-2.16	5.28e-12
ZSWIM7	zinc finger SWIM-type containing 7	722	702	373	388	-0.956	5.29e-12
TIMM23	translocase of inner mitochondrial membrane 23	5200	5490	7890	7900	0.602	5.31e-12
TNFSF9	TNF superfamily member 9	196	205	23	27.3	-3.09	5.34e-12
MSL2	MSL complex subunit 2	2280	2150	3660	3720	0.682	5.39e-12
WNT6	Wnt family member 6	258	164	47.5	39	-2.44	5.45e-12
BACE2	beta-secretase 2	1510	1230	3580	3580	1.24	5.71e-12
ITM2B	integral membrane protein 2B	8960	7660	13500	12800	0.585	5.73e-12
FBXW9	F-box and WD repeat domain containing 9	310	349	675	695	1.13	5.88e-12
LTBR	lymphotoxin beta receptor	8680	9090	4740	5090	-0.874	5.9e-12
CANX	calnexin	61800	61400	46700	48700	-0.403	5.96e-12
PDHB	pyruvate dehydrogenase E1 subunit beta	1780	1710	2840	2770	0.676	6e-12
KIF1C	kinesin family member 1C	28800	27900	17100	16800	-0.759	6.06e-12
ATP5MG	ATP synthase membrane subunit g	6590	6050	11500	11900	0.801	6.07e-12
ADRA1B	adrenoceptor alpha 1B	173	192	36.5	37.9	-2.25	6.08e-12
PLAAT1	phospholipase A and acyltransferase 1	190	203	27.2	36.2	-2.8	6.39e-12
SYBU	syntabulin	170	144	29.5	40.1	-2.53	6.39e-12
STX3	syntaxin 3	6420	6480	3470	3790	-0.888	6.42e-12
MLKL	mixed lineage kinase domain like pseudokinase	449	488	853	948	0.925	6.43e-12
ENSG00000289161.3	novel transcript, antisense to GSDMD	552	512	225	231	-1.3	6.56e-12
DPP3	dipeptidyl peptidase 3	4870	5290	7600	8370	0.639	6.79e-12
CCN1	cellular communication network factor 1	29800	33400	22600	23600	-0.396	6.81e-12
DHX30	DExH-box helicase 30	5280	5830	7570	7900	0.522	6.89e-12
PDCL3	phosducin like 3	2080	2150	3090	3140	0.57	6.91e-12
SIMC1	SUMO interacting motifs containing 1	1580	1750	990	1060	-0.673	6.93e-12
CGAS	cyclic GMP-AMP synthase	2220	2610	1100	1200	-1.01	7.1e-12
DDX21	DExD-box helicase 21	22100	24100	32500	33400	0.558	7.13e-12
RPL14	ribosomal protein L14	24000	22000	43500	45500	0.857	7.17e-12
CERT1	ceramide transporter 1	3480	3500	1680	1820	-1.05	7.29e-12
MARVELD2	MARVEL domain containing 2	3360	3570	2250	2280	-0.575	7.31e-12
MRPL18	mitochondrial ribosomal protein L18	6040	5790	3790	3960	-0.674	7.36e-12
TTLL12	tubulin tyrosine ligase like 12	4280	4680	6550	6850	0.612	7.57e-12
SRF	serum response factor	3520	3720	5940	6220	0.755	7.59e-12
RTF2	replication termination factor 2	9980	9850	14700	14700	0.558	7.75e-12
STK40	serine/threonine kinase 40	9650	9810	6180	6230	-0.646	7.8e-12
UBL5	ubiquitin like 5	2700	2430	4480	4560	0.736	7.88e-12
ENSG00000308783.1	novel transcript	6.41	6.65	153	166	4.81	7.91e-12
CCDC97	coiled-coil domain containing 97	3120	3280	4720	4800	0.602	7.93e-12
RPL17	ribosomal protein L17	32600	30700	52700	54900	0.693	7.93e-12
AREL1	apoptosis resistant E3 ubiquitin protein ligase 1	5080	5090	7780	7690	0.616	7.95e-12
SPATC1L	spermatogenesis and centriole associated 1 like	804	672	271	312	-1.57	8.01e-12
SECISBP2L	SECIS binding protein 2 like	3280	3230	1790	1810	-0.873	8.06e-12
ACHE	acetylcholinesterase (Yt blood group)	1340	1880	447	419	-1.59	8.18e-12
LANCL1	LanC like glutathione S-transferase 1	2170	2250	3940	3620	0.861	8.21e-12
QTRT1	queuine tRNA-ribosyltransferase catalytic subunit 1	1200	1200	1970	2180	0.715	8.21e-12
ACOX1	acyl-CoA oxidase 1	3540	3420	2300	2240	-0.624	8.34e-12
SAMD1	sterile alpha motif domain containing 1	3960	3820	5800	6010	0.551	8.47e-12
LRRC8A	leucine rich repeat containing 8 VRAC subunit A	15800	15600	11400	11900	-0.465	8.72e-12
ZNF571-AS1	ZNF571 antisense RNA 1	0	0	245	285	10.4	8.99e-12
MZT1	mitotic spindle organizing protein 1	1040	1000	1720	1760	0.723	9.07e-12
HS3ST2	heparan sulfate-glucosamine 3-sulfotransferase 2	2380	2950	4910	5700	1.04	9.08e-12
TAF3	TATA-box binding protein associated factor 3	1010	1130	1730	1730	0.768	9.08e-12
HDHD5	haloacid dehalogenase like hydrolase domain containing 5	1180	1260	1880	1970	0.676	9.16e-12
RIPK4	receptor interacting serine/threonine kinase 4	1570	1710	2610	2760	0.737	9.22e-12
ZNF471	zinc finger protein 471	0	0	277	304	10.6	9.43e-12
VWA1	von Willebrand factor A domain containing 1	14300	11100	5670	5700	-1.33	9.44e-12
MRPS31	mitochondrial ribosomal protein S31	1040	1130	1790	1850	0.784	9.48e-12
PLIN3	perilipin 3	7580	7320	12500	12700	0.728	9.68e-12
FOXO3B	forkhead box O3B	1400	1420	674	667	-1.05	9.97e-12
SRSF1	serine and arginine rich splicing factor 1	21000	20800	29000	29800	0.462	1e-11
PALS2	protein associated with LIN7 2, MAGUK p55 family member	2040	2120	3130	3320	0.62	1.02e-11
DDX39B	DExD-box helicase 39B	16800	16500	23300	24600	0.477	1.03e-11
SLC12A6	solute carrier family 12 member 6	1920	2050	1130	1110	-0.761	1.05e-11
CLPP	caseinolytic mitochondrial matrix peptidase proteolytic subunit	2800	3090	4160	4380	0.574	1.06e-11
DIS3	DIS3 homolog, exosome endoribonuclease and 3'-5' exoribonuclease	3420	3510	4680	4850	0.454	1.06e-11
TGS1	trimethylguanosine synthase 1	2000	2030	2980	2990	0.571	1.06e-11
ANAPC16	anaphase promoting complex subunit 16	2700	2760	4170	4000	0.622	1.07e-11
ZNF582	zinc finger protein 582	22.2	29.3	174	183	2.97	1.11e-11
USP51	ubiquitin specific peptidase 51	212	260	819	804	1.95	1.12e-11
ZNF618	zinc finger protein 618	1720	1760	3600	3080	1.06	1.13e-11
PRKAR1B	protein kinase cAMP-dependent type I regulatory subunit beta	11000	10400	6920	6750	-0.666	1.14e-11
GSDMB	gasdermin B	200	165	44.9	61	-2.14	1.15e-11
RBAK	RB associated KRAB zinc finger	4040	4090	2740	2670	-0.563	1.16e-11
GYPC	glycophorin C (Gerbich blood group)	0	0.357	257	284	10.5	1.18e-11
NUP50	nucleoporin 50	5960	5950	9090	9520	0.61	1.18e-11
MICALL1	MICAL like 1	8720	8900	12800	12400	0.548	1.2e-11
IL6	interleukin 6	1010	1900	386	458	-1.38	1.21e-11
ULBP3	UL16 binding protein 3	1760	1940	948	925	-0.892	1.24e-11
DNAJC5	DnaJ heat shock protein family (Hsp40) member C5	11200	11300	14600	14800	0.378	1.25e-11
MBNL3	muscleblind like splicing regulator 3	18	48.5	363	374	4.36	1.25e-11
ENSG00000289075.3	novel transcript	2180	1720	742	602	-1.56	1.26e-11
GEMIN2	gem nuclear organelle associated protein 2	648	639	1180	1260	0.861	1.26e-11
NUDCD2	NudC domain containing 2	2050	1870	1190	1120	-0.789	1.27e-11
SERPINE1	serpin family E member 1	62000	58800	34200	33500	-0.857	1.29e-11
MAGEH1	MAGE family member H1	760	703	1510	1370	0.989	1.31e-11
MOSPD1	motile sperm domain containing 1	1630	1560	956	1130	-0.767	1.31e-11
PDPK1	3-phosphoinositide dependent protein kinase 1	6350	6430	4270	4490	-0.573	1.31e-11
APBB1IP	amyloid beta precursor protein binding family B member 1 interacting protein	256	216	43.3	36.9	-2.56	1.32e-11
MYL9	myosin light chain 9	8740	8090	19800	19300	1.18	1.33e-11
NEFL	neurofilament light chain	230	429	1220	1150	2.4	1.33e-11
SETX	senataxin	9580	8970	6010	5730	-0.672	1.36e-11
SYT14	synaptotagmin 14	2520	2420	5580	4380	1.15	1.37e-11
DUSP12	dual specificity phosphatase 12	962	1030	1710	1930	0.828	1.39e-11
KDM6B	lysine demethylase 6B	5720	7130	2330	2840	-1.29	1.4e-11
PSMF1	proteasome inhibitor subunit 1	30800	28300	19000	20000	-0.693	1.41e-11
ZNF467	zinc finger protein 467	488	327	117	93.7	-2.05	1.47e-11
NOG	noggin	912	826	1790	2070	0.971	1.49e-11
ZNF574	zinc finger protein 574	2660	2960	4390	4690	0.726	1.49e-11
PIH1D1	PIH1 domain containing 1	3740	3630	5910	6070	0.661	1.54e-11
U2AF1	U2 small nuclear RNA auxiliary factor 1	4940	5060	9180	8710	0.895	1.54e-11
ZNF560	zinc finger protein 560	0	1.89	244	264	10.4	1.54e-11
SLC20A1	solute carrier family 20 member 1	4200	4160	5900	6180	0.493	1.58e-11
BAZ1A	bromodomain adjacent to zinc finger domain 1A	8060	7940	12400	12700	0.623	1.6e-11
SETBP1	SET binding protein 1	1020	892	501	428	-1.03	1.6e-11
ZNF22	zinc finger protein 22	2260	2340	3460	3520	0.62	1.6e-11
ZNF395	zinc finger protein 395	2920	2570	6320	5870	1.12	1.63e-11
LMNA	lamin A/C	35500	32600	59200	56200	0.738	1.64e-11
PREX1	phosphatidylinositol-3,4,5-trisphosphate dependent Rac exchange factor 1	1100	1390	516	503	-1.1	1.64e-11
SEMA3D	semaphorin 3D	3180	2630	1040	966	-1.62	1.67e-11
DHRS4-AS1	DHRS4 antisense RNA 1	678	659	1530	1500	1.18	1.68e-11
ENSG00000230551.4	novel transcript	738	452	253	219	-1.54	1.68e-11
MAX	MYC associated factor X	4500	4430	6610	6450	0.553	1.69e-11
PMVK	phosphomevalonate kinase	617	599	1080	1120	0.81	1.7e-11
DLGAP3	DLG associated protein 3	558	571	264	266	-1.08	1.74e-11
GNPNAT1	glucosamine-phosphate N-acetyltransferase 1	3520	3640	5010	5170	0.506	1.74e-11
GET3	guided entry of tail-anchored proteins factor 3, ATPase	3440	3550	5180	5310	0.59	1.76e-11
SYNM	synemin	2820	2870	1880	1780	-0.588	1.76e-11
PPP1R14B	protein phosphatase 1 regulatory inhibitor subunit 14B	10600	9720	16000	16300	0.585	1.77e-11
TMEM181	transmembrane protein 181	4160	3710	2490	2650	-0.738	1.77e-11
TRIM28	tripartite motif containing 28	53000	50800	80100	81800	0.596	1.77e-11
DDI2	DNA damage inducible 1 homolog 2	4780	4350	2490	2490	-0.943	1.79e-11
PSMA6	proteasome 20S subunit alpha 6	8680	8950	13400	14100	0.626	1.82e-11
SUSD6	sushi domain containing 6	2580	2870	4670	4590	0.858	1.82e-11
THAP12	THAP domain containing 12	3330	3400	5300	5360	0.669	1.84e-11
TNFAIP8L3	TNF alpha induced protein 8 like 3	110	118	15.1	10.9	-2.87	1.86e-11
MOB3C	MOB kinase activator 3C	1600	1650	954	927	-0.748	1.91e-11
CYTH3	cytohesin 3	17000	16200	9380	8700	-0.853	1.92e-11
DOLPP1	dolichyldiphosphatase 1	4960	5220	3410	3540	-0.542	1.94e-11
GJB3	gap junction protein beta 3	5260	5110	3650	3850	-0.527	1.95e-11
PHIP	pleckstrin homology domain interacting protein	6840	6100	3620	3280	-0.919	2e-11
WNT7A	Wnt family member 7A	964	873	436	433	-1.15	2e-11
CDKN2AIP	CDKN2A interacting protein	1760	1640	887	954	-0.986	2.04e-11
GFOD1	Gfo/Idh/MocA-like oxidoreductase domain containing 1	1580	1510	3400	3530	1.11	2.04e-11
ALDH1B1	aldehyde dehydrogenase 1 family member B1	3300	3500	5130	5240	0.633	2.06e-11
DEGS1	delta 4-desaturase, sphingolipid 1	4720	4570	8160	7990	0.789	2.06e-11
MBIP	MAP3K12 binding inhibitory protein 1	822	813	1610	1570	0.972	2.06e-11
CPZ	carboxypeptidase Z	640	459	112	81.6	-2.52	2.09e-11
TTC27	tetratricopeptide repeat domain 27	1900	2120	2990	3410	0.66	2.09e-11
ACAT2	acetyl-CoA acetyltransferase 2	4540	4870	7540	7070	0.733	2.14e-11
EVA1A	eva-1 homolog A, regulator of programmed cell death	706	705	329	383	-1.1	2.19e-11
SF3A1	splicing factor 3a subunit 1	12700	14300	17600	18300	0.472	2.2e-11
LAS1L	LAS1 like ribosome biogenesis factor	3800	4110	5230	5440	0.456	2.22e-11
AMIGO2	adhesion molecule with Ig like domain 2	2360	3100	4270	4400	0.857	2.25e-11
EHD2	EH domain containing 2	12600	11400	7010	7120	-0.84	2.25e-11
RPL26L1	ribosomal protein L26 like 1	2460	2520	1510	1520	-0.709	2.25e-11
VPS53	VPS53 subunit of GARP complex	6800	6440	4120	4380	-0.722	2.25e-11
MGAT5	alpha-1,6-mannosylglycoprotein 6-beta-N-acetylglucosaminyltransferase	3460	3770	5190	5190	0.582	2.29e-11
ENSG00000286966.1	novel transcript	567	752	160	181	-1.82	2.38e-11
NFASC	neurofascin	618	585	247	301	-1.32	2.39e-11
PCGF3	polycomb group ring finger 3	3220	3510	2120	2140	-0.599	2.39e-11
HSPH1	heat shock protein family H (Hsp110) member 1	35300	35300	25300	26300	-0.482	2.4e-11
ZNF304	zinc finger protein 304	1030	1090	1640	1680	0.67	2.44e-11
KLF10	KLF transcription factor 10	4400	4730	2460	2620	-0.837	2.49e-11
ALKBH7	alkB homolog 7	410	352	994	1050	1.28	2.5e-11
CREBL2	cAMP responsive element binding protein like 2	2570	2460	1720	1730	-0.577	2.5e-11
SNX4	sorting nexin 4	2260	2240	3690	3600	0.714	2.5e-11
BAG6	BAG cochaperone 6	21800	21800	32100	33400	0.558	2.55e-11
DYNLT2B	dynein light chain Tctex-type 2B	304	260	688	707	1.18	2.57e-11
TSNAX	translin associated factor X	2280	2450	3710	3550	0.702	2.59e-11
ZNF845	zinc finger protein 845	1620	1710	2290	2250	0.504	2.6e-11
IFT57	intraflagellar transport 57	1870	2020	3550	3530	0.924	2.61e-11
CPNE3	copine 3	3240	3660	7960	8170	1.3	2.62e-11
MSRB3	methionine sulfoxide reductase B3	424	476	1060	926	1.32	2.63e-11
TNFSF12	TNF superfamily member 12	193	137	682	687	1.83	2.64e-11
PHACTR4	phosphatase and actin regulator 4	5520	5560	4130	4530	-0.419	2.66e-11
CDK6	cyclin dependent kinase 6	8900	9420	4550	4790	-0.969	2.7e-11
COPE	COPI coat complex subunit epsilon	5610	5520	7950	8110	0.504	2.73e-11
ANTXR1	ANTXR cell adhesion molecule 1	9860	9430	15400	15300	0.643	2.75e-11
[truncated: 17,155 more rows]

## Sheet: WTBE vs WTBE(Pmel)
gene	DESC	WTBE_avg	WTBE(Pmel)_avg	CFBE_avg	CFBE(Pmel)_avg	log2FoldChange	padj
EIF1AXP1	EIF1AX pseudogene 1	152	0	369	297	-9.38	1.1e-08
ZNF891	zinc finger protein 891	75.1	244	215	229	1.7	1.1e-08
NFE2L1	NFE2 like bZIP transcription factor 1	12100	15200	10100	11600	0.332	2.54e-06
OLR1	oxidized low density lipoprotein receptor 1	4680	8380	744	1210	0.842	2.78e-05
IL32	interleukin 32	1650	2310	6050	7980	0.49	0.000148
LTB	lymphotoxin beta	3.36	34.1	305	880	3.03	0.000148
GRWD1	glutamate rich WD repeat containing 1	8400	10400	11800	12600	0.309	0.000911
ZNF570	zinc finger protein 570	2.47	21.8	277	308	3.09	0.00104
P3R3URF-PIK3R3	P3R3URF-PIK3R3 readthrough	0	66.1	0	0	8.54	0.00218
IL6	interleukin 6	1010	1900	386	458	0.91	0.00359
CBFA2T3	CBFA2/RUNX1 partner transcriptional co-repressor 3	270	97.9	72.9	65	-1.46	0.0038
CIART	circadian associated repressor of transcription	240	142	456	441	-0.759	0.00474
LRRC8C-DT	LRRC8C divergent transcript	3.35	86.1	9.89	11.4	4.62	0.00498
CXCL1	C-X-C motif chemokine ligand 1	17	99.2	39.2	111	2.55	0.00622
AGAP13P	ArfGAP with GTPase domain, ankyrin repeat and PH domain 13, pseudogene	51.2	0	57.9	41.4	-7.81	0.00707
IQCJ-SCHIP1	IQCJ-SCHIP1 readthrough	0	92.2	1.94	118	20.8	0.00708
NFKBIA	NFKB inhibitor alpha	3120	4540	5100	5600	0.537	0.0078
NSMAF	neutral sphingomyelinase activation associated factor	1740	2230	4230	4310	0.357	0.0078
SUPV3L1	Suv3 like RNA helicase	2240	2900	2920	3010	0.37	0.0078
HDHD2	haloacid dehalogenase like hydrolase domain containing 2	1370	909	1480	1220	-0.585	0.008
NUP153-AS1	NUP153 antisense RNA 1	204	318	776	953	0.635	0.00821
CXCL8	C-X-C motif chemokine ligand 8	81.8	363	43.7	74.2	2.15	0.00835
TNFAIP3	TNF alpha induced protein 3	1890	3830	1720	2490	1.02	0.00922
H2AC6	H2A clustered histone 6	295	139	2370	2240	-1.08	0.00987
CYP7B1	cytochrome P450 family 7 subfamily B member 1	588	315	1410	1310	-0.911	0.0127
LRP4	LDL receptor related protein 4	223	416	464	486	0.892	0.0131
SPTAN1	spectrin alpha, non-erythrocytic 1	57000	44700	41800	41000	-0.352	0.0142
SPTY2D1	SPT2 chromatin protein domain containing 1	2540	3250	2400	2390	0.354	0.0142
EEPD1	endonuclease/exonuclease/phosphatase family domain containing 1	197	504	439	387	1.35	0.0188
BLOC1S5-TXNDC5	BLOC1S5-TXNDC5 readthrough (NMD candidate)	0	29	120	57.7	19.1	0.021
TRAF3	TNF receptor associated factor 3	3420	4770	4060	4250	0.476	0.0223
ENSG00000285253.1	novel protein	0	28.4	9.97	11.8	7.31	0.0225
ENSG00000310065.1	novel transcript	0	24.7	43.1	48.7	7.12	0.0265
TNFRSF9	TNF receptor superfamily member 9	32.5	185	10.9	20.4	2.5	0.0265
H4C15	H4 clustered histone 15	190	0	328	301	-9.71	0.0319
ZNF516	zinc finger protein 516	1020	593	1300	980	-0.776	0.0319
CYLD	CYLD lysine 63 deubiquitinase	1540	2110	1170	1210	0.448	0.0321
ENSG00000256349.1	novel protein	12.2	0	26.9	105	-5.76	0.0321
PCDHA6	protocadherin alpha 6	14.3	56.3	339	308	1.94	0.0365
ZNF714	zinc finger protein 714	7.12	47.4	43	64.2	2.71	0.0395
CRPPA	CDP-L-ribitol pyrophosphorylase A	232	96.9	170	135	-1.27	0.0432
EMBP1	embigin pseudogene 1	27.8	96.3	90.9	44.1	1.77	0.0455
RNF213	ring finger protein 213	15100	10800	6060	5170	-0.472	0.0455
FCHSD2	FCH and double SH3 domains 2	795	1160	1590	1640	0.539	0.0565
SNTB2	syntrophin beta 2	1800	2760	2600	2120	0.62	0.0616
EDN1	endothelin 1	349	507	769	944	0.534	0.0643
OTUD7A	OTU deubiquitinase 7A	2.85	30.1	8.76	6.39	3.33	0.0646
CHST11	carbohydrate sulfotransferase 11	746	1080	2500	2760	0.538	0.0774
SGMS1	sphingomyelin synthase 1	1690	2120	3410	3570	0.332	0.0824
WAC-AS1	WAC antisense RNA 1 (head to head)	588	428	890	867	-0.453	0.0824
ENSG00000268790.5	novel protein	0	14.4	56.3	12.7	6.36	0.0876
BZW1P2	basic leucine zipper and W2 domains 1 pseudogene 2	1680	2270	2800	2920	0.432	0.0883
POLR1B	RNA polymerase I subunit B	2800	4070	3550	3530	0.538	0.0883
PPP4R4	protein phosphatase 4 regulatory subunit 4	47.2	126	326	391	1.4	0.0883
TOGARAM1	TOG array regulator of axonemal microtubules 1	1660	2320	1570	1410	0.477	0.0883
RGS4	regulator of G protein signaling 4	13.6	44.2	165	164	1.68	0.0898
LINC00654	long intergenic non-protein coding RNA 654	909	1530	439	442	0.754	0.09
MAL	mal, T cell differentiation protein	55.8	107	831	765	0.929	0.09
TRO	trophinin	418	655	1520	1600	0.645	0.09
TOMM40L	translocase of outer mitochondrial membrane 40 like	928	1200	1730	1780	0.37	0.109
ACAT1	acetyl-CoA acetyltransferase 1	1280	1730	2850	2930	0.432	0.116
DGKA	diacylglycerol kinase alpha	2600	1790	1900	1700	-0.535	0.116
TRHDE-AS1	TRHDE antisense RNA 1	16.2	122	3.05	1.61	2.92	0.119
NUCKS1	nuclear casein kinase and cyclin dependent kinase substrate 1	40200	30000	74600	71600	-0.422	0.12
RALGPS1	Ral GEF with PH domain and SH3 binding motif 1	572	857	350	360	0.578	0.125
SCARNA10		21.6	0.713	9.38	9.76	-4.76	0.126
EFNA5	ephrin A5	738	375	1260	1140	-0.982	0.127
POLH	DNA polymerase eta	2150	2970	2920	3160	0.468	0.127
ZNF638	zinc finger protein 638	6660	8020	6270	6360	0.268	0.133
CBLB	Cbl proto-oncogene B	569	364	493	441	-0.641	0.143
TMEM164	transmembrane protein 164	1300	1750	1870	1830	0.429	0.147
CHADL	chondroadherin like	37.4	150	145	88	1.99	0.156
PPIL3	peptidylprolyl isomerase like 3	769	1060	890	951	0.46	0.156
TNIP1	TNFAIP3 interacting protein 1	20600	25900	13500	15500	0.331	0.156
HSPG2	heparan sulfate proteoglycan 2	10300	6830	4760	5260	-0.589	0.161
KPTN	kaptin, actin binding protein	2030	1620	2430	2450	-0.321	0.164
ENSG00000290769.1	novel transcript	0.342	35.5	6.63	3.08	6.34	0.172
ASRGL1	asparaginase and isoaspartyl peptidase 1	1270	1660	1780	1830	0.387	0.173
FEM1B	fem-1 homolog B	2780	3590	3170	3640	0.37	0.173
SART3	spliceosome associated factor 3, U4/U6 recycling protein	5380	6180	4810	4810	0.2	0.173
IKBKE	inhibitor of nuclear factor kappa B kinase subunit epsilon	627	829	1690	1770	0.399	0.182
TNF	tumor necrosis factor	6.29	24.2	47.5	111	1.88	0.182
ZNF316	zinc finger protein 316	5430	6900	5650	5630	0.346	0.182
ZNF554	zinc finger protein 554	209	128	427	367	-0.706	0.182
RHBDD1	rhomboid domain containing 1	927	1310	576	665	0.503	0.192
ARL9	ADP ribosylation factor like GTPase 9	6.09	25.3	45.5	39.2	1.98	0.193
ZNF568	zinc finger protein 568	29.7	10.3	251	270	-1.54	0.193
FZD10-AS1	FZD10 antisense divergent transcript	2.7	19.7	264	263	2.59	0.198
SPTBN2	spectrin beta, non-erythrocytic 2	7220	5480	4530	4210	-0.395	0.198
TMEM268	transmembrane protein 268	908	1330	1230	1330	0.556	0.198
FRG1CP	FSHD region gene 1 family member C, pseudogene	0	20.1	59.9	33.8	6.83	0.201
BRSK1	BR serine/threonine kinase 1	1420	2170	1200	1550	0.606	0.204
CLDN1	claudin 1	8520	12000	6090	6800	0.495	0.204
PTBP3	polypyrimidine tract binding protein 3	11100	13100	13700	14100	0.244	0.204
PTPN4	protein tyrosine phosphatase non-receptor type 4	1260	801	1300	1520	-0.648	0.204
TRAF1	TNF receptor associated factor 1	164	405	209	258	1.3	0.204
RELB	RELB proto-oncogene, NF-kB subunit	1740	2890	2380	3000	0.738	0.209
RIN3	Ras and Rab interactor 3	4960	3910	3420	3340	-0.346	0.209
TMEM175	transmembrane protein 175	553	330	189	192	-0.752	0.213
ENSG00000230551.4	novel transcript	738	452	253	219	-0.706	0.221
ADAMTS17	ADAM metallopeptidase with thrombospondin type 1 motif 17	22.8	176	53.2	38.9	2.94	0.235
ADD2	adducin 2	2320	3040	9280	8800	0.391	0.235
AMIGO2	adhesion molecule with Ig like domain 2	2360	3100	4270	4400	0.395	0.235
CCAR2	cell cycle and apoptosis regulator 2	8540	10100	12800	13400	0.244	0.235
ENSG00000267069.4	novel transcript	5.26	28.1	14.8	20.3	2.36	0.235
LINC01515	long intergenic non-protein coding RNA 1515	21.6	55.7	248	218	1.36	0.235
NODAL	nodal growth differentiation factor	8.61	45.4	22.3	11.4	2.34	0.235
PKIA	cAMP-dependent protein kinase inhibitor alpha	4.34	60.1	60	59.8	3.76	0.235
THOC5	THO complex subunit 5	3480	4020	4880	5000	0.204	0.235
TPR	translocated promoter region, nuclear basket protein	13500	10500	14200	16200	-0.361	0.235
PDCL	phosducin like	2160	2600	2470	2310	0.269	0.241
CHRNA7	cholinergic receptor nicotinic alpha 7 subunit	22	148	176	163	2.72	0.247
CRBN	cereblon	784	1030	1100	1120	0.4	0.249
IER3	immediate early response 3	2060	3150	4630	5570	0.609	0.254
ETS1	ETS proto-oncogene 1, transcription factor	4640	6060	6580	7790	0.383	0.256
LHX6	LIM homeobox 6	130	233	164	242	0.85	0.256
ZNF214	zinc finger protein 214	7.74	47	56.9	30.1	2.52	0.256
CRYZL2P	crystallin zeta like 2, pseudogene	0.764	13.2	72.2	52.4	4.14	0.266
ENSG00000290731.2	novel transcript	8.39	65.1	13	29.2	3.08	0.271
CPLANE1	ciliogenesis and planar polarity effector complex subunit 1	3280	2160	1750	1470	-0.604	0.272
FKBP7	FKBP prolyl isomerase 7	65.7	156	143	111	1.26	0.281
ZBED1	zinc finger BED-type containing 1	1520	1250	1870	1950	-0.271	0.281
BMP2	bone morphogenetic protein 2	679	1020	107	139	0.593	0.286
CORO7-PAM16	CORO7-PAM16 readthrough	22.4	0	4.18	27.9	-6.61	0.286
SLC38A3	solute carrier family 38 member 3	208	352	429	415	0.748	0.286
TARBP1	TAR (HIV-1) RNA binding protein 1	908	644	1760	1980	-0.493	0.286
CAPN5	calpain 5	726	1030	728	692	0.504	0.291
CHD5	chromodomain helicase DNA binding protein 5	76.8	174	461	420	1.16	0.291
CHMP6	charged multivesicular body protein 6	1060	1390	1300	1370	0.386	0.291
CSF2	colony stimulating factor 2	46.3	113	153	247	1.26	0.291
FBXO27	F-box protein 27	1860	2400	2840	2840	0.364	0.291
LINC02783	long intergenic non-protein coding RNA 2783	30.8	2.39	24.9	5.54	-3.68	0.291
LMX1B	LIM homeobox transcription factor 1 beta	1140	858	475	442	-0.415	0.291
RIMS3	regulating synaptic membrane exocytosis 3	464	706	704	685	0.607	0.291
B4GALNT4	beta-1,4-N-acetyl-galactosaminyltransferase 4	1680	1110	922	1290	-0.598	0.297
KLHL22	kelch like family member 22	588	744	955	902	0.348	0.297
CHD2	chromodomain helicase DNA binding protein 2	6000	7280	4390	3890	0.278	0.301
ADD3	adducin 3	2700	3680	5280	5330	0.452	0.308
ATP23	ATP23 metallopeptidase and ATP synthase assembly factor homolog	172	272	222	211	0.658	0.308
FAM95B1	family with sequence similarity 95 member B1	13.4	54.3	18.9	20.8	1.99	0.308
GAN	gigaxonin	1210	1820	1170	1000	0.587	0.308
LINC00511	long intergenic non-protein coding RNA 511	1060	1340	1380	1470	0.345	0.308
ZNF496	zinc finger protein 496	3000	3430	6180	6260	0.194	0.308
DLST	dihydrolipoamide S-succinyltransferase	8280	9090	12900	13200	0.133	0.318
GIN1	gypsy retrotransposon integrase 1	224	390	205	151	0.801	0.318
HOXC6	homeobox C6	566	432	574	586	-0.39	0.318
NOCT	nocturnin	2860	3470	1520	1690	0.278	0.318
PIK3R1	phosphoinositide-3-kinase regulatory subunit 1	1180	2200	719	605	0.905	0.318
RIOX2	ribosomal oxygenase 2	1040	1310	2840	2870	0.334	0.318
SYNGAP1	synaptic Ras GTPase activating protein 1	805	525	574	544	-0.617	0.318
ZNF502	zinc finger protein 502	2.17	11.7	301	287	2.26	0.318
BIRC3	baculoviral IAP repeat containing 3	976	1440	524	644	0.561	0.32
H4C12	H4 clustered histone 12	12.6	103	41.8	113	3.03	0.322
LINC01127	long intergenic non-protein coding RNA 1127	22.9	2.98	112	170	-2.6	0.327
CLSTN2	calsyntenin 2	580	1020	463	572	0.807	0.333
SH2D2A	SH2 domain containing 2A	5.46	30	75.2	78.3	2.39	0.333
SLC2A3	solute carrier family 2 member 3	9060	6000	901	974	-0.593	0.333
VASH1	vasohibin 1	566	310	875	758	-0.86	0.333
CCDC134	coiled-coil domain containing 134	2440	3290	2190	2420	0.429	0.334
DISP3	dispatched RND transporter family member 3	33.7	161	30.9	19.5	2.25	0.334
MIR3659HG	MIR3659 host gene	2.32	21.5	14.5	15.4	3.31	0.334
VRK3	VRK serine/threonine kinase 3	3100	2660	4020	4130	-0.219	0.334
CASTOR3P	CASTOR family member 3, pseudogene	1900	1230	768	698	-0.624	0.335
COL2A1	collagen type II alpha 1 chain	71.4	313	52.4	49.2	2.12	0.335
SLC35F5	solute carrier family 35 member F5	3840	3030	3200	3870	-0.342	0.335
ZSCAN18	zinc finger and SCAN domain containing 18	58	95.3	1230	1180	0.68	0.335
ANKH	ANKH inorganic pyrophosphate transport regulator	1920	2260	1540	1620	0.236	0.336
CCN1	cellular communication network factor 1	29800	33400	22600	23600	0.164	0.336
EPB41L4A	erythrocyte membrane protein band 4.1 like 4A	13.8	68.6	14	11	2.26	0.336
ITGA9	integrin subunit alpha 9	3.12	24.3	27.7	8.67	2.97	0.339
ITGB4	integrin subunit beta 4	30900	22100	26600	26400	-0.483	0.339
ADAMTS6	ADAM metallopeptidase with thrombospondin type 1 motif 6	800	1080	779	758	0.43	0.341
ENSG00000275437.1	novel transcript, sense intronic to CABLES2	32.2	66.7	82.9	77	1.04	0.341
LAMA5	laminin subunit alpha 5	38800	28900	17500	16000	-0.422	0.344
PCAT1	prostate cancer associated transcript 1	62.8	115	173	195	0.866	0.344
POLR3D	RNA polymerase III subunit D	2040	2520	2590	2650	0.306	0.349
MAPK1	mitogen-activated protein kinase 1	7440	8830	11200	11200	0.248	0.353
OXCT1	3-oxoacid CoA-transferase 1	2420	3190	3720	3960	0.402	0.353
ENSG00000306745.1	novel transcript	14.4	98.8	16.6	9.48	2.76	0.358
DNAH17	dynein axonemal heavy chain 17	3.01	47.9	12.5	22.4	3.98	0.359
ENSG00000285547.1	novel protein	118	36.2	45.7	59.6	-1.7	0.359
GATA3	GATA binding protein 3	2960	2500	8450	8480	-0.243	0.359
PDE4C	phosphodiesterase 4C	7.08	72.6	27.9	32.5	3.3	0.359
ENSG00000289423.2	novel transcript	167	283	96.8	122	0.758	0.36
GPRC5B	G protein-coupled receptor class C group 5 member B	2020	2810	3180	3770	0.474	0.36
AGMAT	agmatinase (putative)	482	672	789	836	0.477	0.362
NBPF26	NBPF member 26	266	393	387	421	0.57	0.362
ABCB1	ATP binding cassette subfamily B member 1	1.23	39.4	3.41	0.657	4.83	0.375
CHRM4	cholinergic receptor muscarinic 4	283	425	139	115	0.59	0.375
DEPDC7	DEP domain containing 7	894	726	2240	2290	-0.3	0.375
ENSG00000273046.1	novel transcript	31.2	0	3.16	15.6	-7.1	0.375
ENSG00000282988.2	novel protein	6.52	42.3	192	157	2.69	0.375
GALK2	galactokinase 2	577	757	692	695	0.391	0.375
LINC01629	long intergenic non-protein coding RNA 1629	104	168	526	481	0.674	0.375
LINC02955	long intergenic non-protein coding RNA 2955	2.24	66.4	1.94	3.02	4.87	0.375
LTA	lymphotoxin alpha	4.75	19.9	47.8	78.7	2.18	0.375
NPM2	nucleophosmin/nucleoplasmin 2	5.22	23.8	620	646	1.81	0.375
PODNL1	podocan like 1	89.6	35.2	28.1	39.2	-1.35	0.375
RNA5S1		460	86.3	477	382	-2.42	0.375
ASL	argininosuccinate lyase	1190	1770	2330	2400	0.571	0.383
TRAK1	trafficking kinesin protein 1	1420	1780	1960	1880	0.329	0.383
AP2A2	adaptor related protein complex 2 subunit alpha 2	5980	5050	5780	5580	-0.242	0.384
RRP9	ribosomal RNA processing 9, U3 small nucleolar RNA binding protein	1820	2190	3040	3330	0.268	0.384
TP53I3	tumor protein p53 inducible protein 3	1740	2490	2160	1930	0.515	0.384
ENSG00000272647.3	novel protein	26.2	0.713	6	5.61	-5.08	0.387
SON	SON DNA and RNA binding protein	18600	16400	18000	17900	-0.182	0.387
UNC5B	unc-5 netrin receptor B	126	470	58.6	67.6	1.9	0.389
HOXC5	homeobox C5	37.9	80.6	118	83.5	1.11	0.39
FAAP100	FA core complex associated protein 100	2320	2800	2290	2320	0.271	0.392
SNRK	SNF related kinase	946	779	1130	1130	-0.281	0.392
CD83	CD83 molecule	477	705	998	1180	0.561	0.395
ENTPD2	ectonucleoside triphosphate diphosphohydrolase 2	542	392	695	648	-0.466	0.395
LINC00265	long intergenic non-protein coding RNA 265	904	691	731	639	-0.386	0.395
SLC1A2	solute carrier family 1 member 2	19.3	138	13.8	10.4	2.81	0.395
ZFP14	ZFP14 zinc finger protein	356	212	391	362	-0.749	0.395
SRP9P1	signal recognition particle 9 pseudogene 1	330	426	592	611	0.367	0.398
CACNA1B	calcium voltage-gated channel subunit alpha1 B	42.2	158	15.9	21.3	1.91	0.405
ENSG00000279443.1	TEC	226	138	73.8	97.7	-0.709	0.407
SMIM2-AS1	SMIM2 antisense RNA 1	13.4	38.1	44.6	47.6	1.46	0.407
FAM220A	family with sequence similarity 220 member A	105	367	215	83	1.8	0.409
NKAPD1	NKAP domain containing 1	1770	2270	3010	2960	0.357	0.409
RAE1	ribonucleic acid export 1	4610	5580	5390	5670	0.273	0.409
ARG2	arginase 2	940	1430	3420	3420	0.601	0.412
CDKL2	cyclin dependent kinase like 2	13	80.6	27.6	36.8	2.52	0.413
FLVCR1	FLVCR choline and heme transporter 1	955	1470	1420	1830	0.619	0.413
LINC02806	long intergenic non-protein coding RNA 2806	6.73	23.6	19	17.4	1.83	0.417
SOD2	superoxide dismutase 2	3280	4040	2600	2960	0.304	0.417
ZNF585A	zinc finger protein 585A	393	276	889	1000	-0.523	0.417
ENSG00000272921.1	novel protein	135	0	102	159	-9.21	0.419
ERV3-1	endogenous retrovirus group 3 member 1, envelope	940	650	597	607	-0.532	0.419
LHX9	LIM homeobox 9	52.2	100	627	552	0.948	0.419
OLFM4	olfactomedin 4	3.36	32.8	0.343	0.56	3.29	0.419
PDLIM5	PDZ and LIM domain 5	5530	6690	6170	6110	0.274	0.419
TBCEL	tubulin folding cofactor E like	964	1280	1680	1690	0.411	0.419
C9orf72	C9orf72-SMCR8 complex subunit	338	543	405	413	0.687	0.42
COL11A2	collagen type XI alpha 2 chain	45.8	136	37	58.3	1.57	0.42
PLCD4	phospholipase C delta 4	1.07	10.9	49	77.4	3.47	0.42
ENSG00000288752.3	novel transcript, antisense to RPL30	59.4	108	48.9	54.9	0.86	0.437
PDE8A	phosphodiesterase 8A	1840	2130	2020	2020	0.209	0.437
RAB4B-EGLN2	RAB4B-EGLN2 readthrough (NMD candidate)	1.28	16.1	11.2	13.4	3.68	0.443
WIPF3	WAS/WASL interacting protein family member 3	282	484	406	398	0.775	0.443
LAMC2	laminin subunit gamma 2	20500	23700	17000	20100	0.207	0.445
ENSG00000286546.2	novel transcript, antisense to MACROD2	4.19	0	18.1	13.4	-4.14	0.446
RABEPK	Rab9 effector protein with kelch motifs	2060	2430	2180	2420	0.243	0.446
ABHD1	abhydrolase domain containing 1	14.6	48.5	20	21	1.72	0.448
ACSL6	acyl-CoA synthetase long chain family member 6	7.28	72	30.4	8.58	3.23	0.448
CCDC82	coiled-coil domain containing 82	1420	1700	1560	1560	0.254	0.448
DCAF4	DDB1 and CUL4 associated factor 4	933	1250	1800	2020	0.422	0.448
DDX59	DEAD-box helicase 59	663	811	927	858	0.288	0.448
DUSP14	dual specificity phosphatase 14	5320	6080	4440	4800	0.19	0.448
GBGT1	globoside alpha-1,3-N-acetylgalactosaminyltransferase 1 (FORS blood group)	609	776	902	946	0.346	0.448
ITM2B	integral membrane protein 2B	8960	7660	13500	12800	-0.224	0.448
MSH5	mutS homolog 5	107	244	99	119	1.18	0.448
OGDHL	oxoglutarate dehydrogenase L	304	406	582	594	0.412	0.448
PROSER2	proline and serine rich 2	919	1200	4660	4870	0.379	0.448
SLC19A1	solute carrier family 19 member 1	1520	1780	2490	2740	0.228	0.448
TGFBR3L	transforming growth factor beta receptor 3 like	406	233	373	510	-0.797	0.448
TTC4	tetratricopeptide repeat domain 4	1820	2310	1760	1770	0.347	0.448
PPP1R2	protein phosphatase 1 regulatory inhibitor subunit 2	3380	4260	3620	3790	0.334	0.452
BIRC6	baculoviral IAP repeat containing 6	10100	7490	7220	6590	-0.432	0.457
CCNT2-AS1	CCNT2 antisense RNA 1	109	188	163	229	0.778	0.457
CYP4F2	cytochrome P450 family 4 subfamily F member 2	28.2	209	10.1	14.6	2.88	0.457
ENSG00000264187.1	novel protein	49.6	2.38	22	12.1	-4.44	0.457
ENSG00000287042.4	novel transcript	10.3	34.1	35.4	30.4	1.74	0.457
FAM114A2	family with sequence similarity 114 member A2	748	1090	546	438	0.539	0.457
GSTT2B	glutathione S-transferase theta 2B	733	1070	376	394	0.544	0.457
HERC2	HECT and RLD domain containing E3 ubiquitin protein ligase 2	5770	4710	3080	3190	-0.293	0.457
HSD17B8	hydroxysteroid 17-beta dehydrogenase 8	238	168	445	434	-0.503	0.457
HSPA4L	heat shock protein family A (Hsp70) member 4 like	1800	2350	1160	1080	0.383	0.457
ITGA10	integrin subunit alpha 10	2.12	14.2	9.65	11.7	2.66	0.457
MAST1	microtubule associated serine/threonine kinase 1	139	271	279	296	0.95	0.457
MED14	mediator complex subunit 14	7140	5760	6010	6000	-0.31	0.457
MUC16	mucin 16, cell surface associated	1360	561	1.56	1.62	-1.27	0.457
NCF2	neutrophil cytosolic factor 2	212	590	107	147	1.47	0.457
PKD1P5	polycystin 1, transient receptor potential channel interacting pseudogene 5	134	266	102	97.3	0.98	0.457
PRPSAP1	phosphoribosyl pyrophosphate synthetase associated protein 1	1420	1760	1740	1680	0.299	0.457
RPL7P9	ribosomal protein L7 pseudogene 9	34.2	12.3	49.8	78.9	-1.48	0.457
SEMA3C	semaphorin 3C	3560	4450	2470	2480	0.322	0.457
SNX10-AS1	SNX10 antisense RNA 1	0	5.65	18.8	25.5	4.87	0.457
SPATA3-AS1	SPATA3 antisense RNA 1 (head to head)	7.98	33.8	9.09	20.8	2.07	0.457
STXBP1	syntaxin binding protein 1	6720	8520	4310	4710	0.34	0.457
TPST2	tyrosylprotein sulfotransferase 2	930	731	1290	1140	-0.345	0.457
WDR43	WD repeat domain 43	8200	9510	11300	11200	0.217	0.457
ZFP30	ZFP30 zinc finger protein	350	470	989	1200	0.427	0.457
SERPINA1	serpin family A member 1	156	432	262	307	1.47	0.466
ACVR2B	activin A receptor type 2B	586	883	580	727	0.593	0.47
LCE1B	late cornified envelope 1B	12.5	83.6	6.35	5.95	2.72	0.478
REL	REL proto-oncogene, NF-kB subunit	620	881	819	837	0.504	0.478
RNASEH2A	ribonuclease H2 subunit A	3320	3830	4460	4720	0.206	0.478
SH3GL2	SH3 domain containing GRB2 like 2, endophilin A1	21.8	132	8.68	16.8	2.59	0.478
C18orf32	chromosome 18 open reading frame 32	188	359	270	196	0.921	0.481
CPSF1	cleavage and polyadenylation specific factor 1	6020	5080	5270	5520	-0.247	0.481
LDLR	low density lipoprotein receptor	9590	11200	14200	14800	0.227	0.481
RPS15A	ribosomal protein S15a	19000	16000	23200	23700	-0.247	0.481
ARC	activity regulated cytoskeleton associated protein	126	393	69	105	1.64	0.488
HAAO	3-hydroxyanthranilate 3,4-dioxygenase	128	264	212	206	1.04	0.488
THAP2	THAP domain containing 2	214	92.6	211	152	-1.22	0.489
ABTB2	ankyrin repeat and BTB domain containing 2	1720	2030	1540	1490	0.236	0.492
ADAM15	ADAM metallopeptidase domain 15	8140	7000	8910	9400	-0.217	0.492
AJUBA-DT	AJUBA divergent transcript	66.2	118	102	109	0.825	0.492
DIXDC1	DIX domain containing 1	57.9	137	204	188	1.21	0.492
GAB1	GRB2 associated binding protein 1	886	1060	1230	1360	0.249	0.492
SLC30A3	solute carrier family 30 member 3	638	1180	435	419	0.893	0.492
ZNF362	zinc finger protein 362	1690	1290	1860	1880	-0.388	0.492
SF3A1	splicing factor 3a subunit 1	12700	14300	17600	18300	0.179	0.493
VMA21	vacuolar ATPase assembly factor VMA21	4460	3610	3980	4020	-0.307	0.493
ZNF222	zinc finger protein 222	286	414	382	367	0.533	0.497
SPECC1L	sperm antigen with calponin homology and coiled-coil domains 1 like	5470	6350	5830	5390	0.215	0.503
ENSG00000300370.1	novel transcript	40.6	11	26.3	17.7	-1.86	0.504
CA8	carbonic anhydrase 8	3.12	32.8	12.2	6.84	3.38	0.506
KHDRBS3	KH RNA binding domain containing, signal transduction associated 3	124	566	109	133	2.18	0.506
MYO9B	myosin IXB	7900	6770	7660	7050	-0.221	0.506
NFKBIZ	NFKB inhibitor zeta	120	284	168	213	1.23	0.506
PCNPP3	PEST containing nuclear protein pseudogene 3	0	4.9	17.4	14.5	4.79	0.506
RAB3IP	RAB3A interacting protein	2350	2930	2380	2470	0.318	0.506
TARS1-DT	TARS1 divergent transcript	153	79.2	70.9	50.4	-0.944	0.506
TNFRSF10D	TNF receptor superfamily member 10d	1350	2220	1300	1400	0.714	0.506
ZNF17	zinc finger protein 17	478	622	818	826	0.374	0.506
GRIN2C	glutamate ionotropic receptor NMDA type subunit 2C	4.56	26.9	4.58	0.973	2.54	0.509
SPOCD1	SPOC domain containing 1	3.59	28	74.6	80.3	2.8	0.509
ENSG00000263235.1	novel transcript, sense overlapping TRAP1	30	59.2	57.2	53	1	0.51
MED12	mediator complex subunit 12	5000	4420	3900	4610	-0.179	0.51
PPM1D	protein phosphatase, Mg2+/Mn2+ dependent 1D	1660	2330	1470	1340	0.495	0.51
NEFL	neurofilament light chain	230	429	1220	1150	0.895	0.514
MROH6	maestro heat like repeat family member 6	2840	2300	2320	2470	-0.303	0.515
GMEB1	glucocorticoid modulatory element binding protein 1	1080	1310	803	807	0.27	0.516
ACTR3B	actin related protein 3B	590	446	716	660	-0.396	0.517
BPNT1	3'(2'), 5'-bisphosphate nucleotidase 1	1080	1310	2180	2170	0.282	0.517
RPS6KL1	ribosomal protein S6 kinase like 1	260	393	510	439	0.591	0.517
USP34	ubiquitin specific peptidase 34	6490	5360	6020	5960	-0.274	0.517
YJU2	YJU2 splicing factor homolog	1440	1760	1590	1750	0.287	0.517
CPEB1	cytoplasmic polyadenylation element binding protein 1	19.1	54	31.6	57	1.48	0.518
FBXO10	F-box protein 10	702	910	1060	972	0.364	0.518
TBK1	TANK binding kinase 1	3160	2760	2440	2560	-0.199	0.518
CAMK2N1	calcium/calmodulin dependent protein kinase II inhibitor 1	7060	5630	6090	6070	-0.324	0.519
PTMS	parathymosin	22200	17500	20000	18500	-0.338	0.523
KANK3	KN motif and ankyrin repeat domains 3	91.3	267	42.9	53.3	1.55	0.526
NDUFAF1	NADH:ubiquinone oxidoreductase complex assembly factor 1	370	574	253	320	0.63	0.528
ZNF606	zinc finger protein 606	468	339	642	565	-0.46	0.528
ARNT	aryl hydrocarbon receptor nuclear translocator	944	1250	2770	2580	0.407	0.529
KLHL23	kelch like family member 23	1360	1760	2360	2080	0.368	0.529
GDNF	glial cell derived neurotrophic factor	195	341	1220	1100	0.801	0.531
KCTD1	potassium channel tetramerization domain containing 1	1780	1320	1510	1560	-0.43	0.531
PEDS1	plasmanylethanolamine desaturase 1	7430	6530	5920	6330	-0.186	0.531
ZNF711	zinc finger protein 711	80.1	138	675	597	0.785	0.534
INPP5E	inositol polyphosphate-5-phosphatase E	2640	2020	1360	1430	-0.384	0.536
FCHO2-DT	FCHO2 divergent transcript	4.99	20.9	23.3	9.36	2.07	0.537
NELFE	negative elongation factor complex member E	5480	6270	6960	7320	0.195	0.538
HECTD2	HECT domain E3 ubiquitin protein ligase 2	356	491	313	302	0.467	0.539
PAAF1	proteasomal ATPase associated factor 1	544	801	846	873	0.556	0.539
SPIB	Spi-B transcription factor	6.64	42.7	20.9	24	2.64	0.54
CEP170	centrosomal protein 170	2720	2220	4650	4760	-0.295	0.552
C4orf33	chromosome 4 open reading frame 33	323	129	138	132	-1.35	0.553
CAMK4	calcium/calmodulin dependent protein kinase IV	517	757	295	338	0.549	0.553
CTSF	cathepsin F	931	719	1210	1120	-0.369	0.553
CXCL5	C-X-C motif chemokine ligand 5	50.2	102	76.5	149	0.998	0.553
ENSG00000217825.3	novel transcript	0	3.91	18.1	14.1	4.49	0.553
ENSG00000262879.8	novel transcript	1440	1790	1220	1090	0.314	0.553
ENSG00000269242.1	novel transcript	51	0	64.4	53.6	-7.8	0.553
ENSG00000289626.1	novel transcript, sense intronic to ZFP36L1	0	4.1	87.7	63.1	4.39	0.553
FOXL1	forkhead box L1	1.11	20.6	10.9	10.4	4	0.553
FRMD6	FERM domain containing 6	9080	10500	16200	16700	0.209	0.553
GRPEL1	GrpE like 1, mitochondrial	3800	4570	2780	2830	0.264	0.553
GTF2IRD2B	GTF2I repeat domain containing 2B	594	445	829	869	-0.414	0.553
HIRIP3	HIRA interacting protein 3	1680	2030	1270	1260	0.263	0.553
ITCH	itchy E3 ubiquitin protein ligase	6780	8210	7550	7700	0.276	0.553
ITPR1	inositol 1,4,5-trisphosphate receptor type 1	51.6	189	145	113	1.86	0.553
JAZF1	JAZF zinc finger 1	1270	811	401	409	-0.644	0.553
KIAA1549L	KIAA1549 like	208	285	624	612	0.452	0.553
LEF1	lymphoid enhancer binding factor 1	91.4	221	63	43	1.27	0.553
NR2F1-AS1	NR2F1 antisense RNA 1	22.6	55.1	55.5	82.2	1.24	0.553
PUS1	pseudouridine synthase 1	1360	1590	1740	1910	0.223	0.553
RBMS2	RNA binding motif single stranded interacting protein 2	4240	5030	5280	5750	0.249	0.553
SMPD3	sphingomyelin phosphodiesterase 3	63.8	185	18.2	38.9	1.54	0.553
SPIN2A	spindlin family member 2A	7.82	1.06	58.8	77.6	-2.42	0.553
TBC1D15	TBC1 domain family member 15	2020	2370	1890	1980	0.233	0.553
TMEM125	transmembrane protein 125	1580	1330	875	865	-0.249	0.553
TMEM14A	transmembrane protein 14A	719	547	1150	1070	-0.388	0.553
USP30	ubiquitin specific peptidase 30	526	816	493	496	0.633	0.553
WASF3	WASP family member 3	709	1010	715	765	0.51	0.553
ZNF33B	zinc finger protein 33B	1360	958	1180	1270	-0.514	0.553
ENSG00000288684.1	novel protein	296	142	248	190	-1.06	0.554
ENSG00000304354.1	novel transcript, antisense to HERC6 and HERC5	23.4	161	3.68	3.18	2.79	0.554
GPALPP1	GPALPP motifs containing 1	926	1080	1740	1740	0.227	0.554
HBA1	hemoglobin subunit alpha 1	49.9	154	34.6	35.9	1.63	0.554
MYH15	myosin heavy chain 15	13	32.3	169	172	1.31	0.554
TOP1MT	DNA topoisomerase I mitochondrial	1720	2000	2160	2160	0.221	0.554
SLC29A1	solute carrier family 29 member 1 (Augustine blood group)	3650	4500	6020	6630	0.3	0.558
SMARCB1	SWI/SNF related, matrix associated, actin dependent regulator of chromatin, subfamily b, member 1	5780	5140	7770	7300	-0.168	0.558
WDPCP	WD repeat containing planar cell polarity effector	308	435	427	358	0.495	0.558
WDR37	WD repeat domain 37	463	314	1050	1090	-0.565	0.558
BARX2	BARX homeobox 2	14.6	53.7	35.5	52.1	1.86	0.559
CLMP	CXADR like membrane protein	48.8	85.8	114	126	0.809	0.559
EPRS1	glutamyl-prolyl-tRNA synthetase 1	7740	8780	11200	11200	0.181	0.559
GALC	galactosylceramidase	448	637	491	419	0.506	0.559
TCEAL5	transcription elongation factor A like 5	6.34	19.5	32.2	34.6	1.63	0.559
TRIM59-IFT80	TRIM59-IFT80 readthrough (NMD candidate)	178	312	302	227	0.808	0.559
ZNF473	zinc finger protein 473	1880	2380	3310	3640	0.336	0.559
TBC1D4	TBC1 domain family member 4	1220	1720	3110	3070	0.5	0.565
CSPP1	centrosome and spindle pole associated protein 1	911	1180	1390	1380	0.365	0.567
IZUMO1R	IZUMO1 receptor, JUNO	0.356	19.7	0.533	0.249	5.48	0.569
NFKB1	nuclear factor kappa B subunit 1	2880	3620	3170	3860	0.332	0.569
BMPER	BMP binding endothelial regulator	1640	1300	2330	2610	-0.331	0.57
C3orf18	chromosome 3 open reading frame 18	39.8	78.6	325	291	0.949	0.57
COA6-AS1	COA6 antisense RNA 1	7.36	36.8	21.4	16.1	2.24	0.57
DMAC2L	distal membrane arm assembly component 2 like	853	671	1280	1200	-0.349	0.57
DNAI4	dynein axonemal intermediate chain 4	45.7	107	43.9	40	1.23	0.57
DRAM1	DNA damage regulated autophagy modulator 1	1380	1690	1270	1250	0.295	0.57
ENSG00000254510.4	novel transcript	2.82	14.1	86.3	96.9	2.31	0.57
ENSG00000287725.2	novel protein, TPCN2 - SMIM38 readthrough	13.2	99.6	11.1	28.5	2.88	0.57
FAM107B	family with sequence similarity 107 member B	290	510	1220	1180	0.81	0.57
GBF1	golgi brefeldin A resistant guanine nucleotide exchange factor 1	11000	9340	7170	7950	-0.24	0.57
L3MBTL2-AS1	L3MBTL2 antisense RNA 1	8.1	40	6.6	15.5	2.3	0.57
LINC01189	long intergenic non-protein coding RNA 1189	58.2	120	97.3	97	1.06	0.57
NTM	neurotrimin	0	7.83	214	257	5.17	0.57
PRKDC	protein kinase, DNA-activated, catalytic subunit	23800	18600	27400	27300	-0.357	0.57
RASGRF1	Ras protein specific guanine nucleotide releasing factor 1	3740	3050	1160	1130	-0.293	0.57
RND1	Rho family GTPase 1	86.4	275	38	33.7	1.66	0.57
SCRT1	scratch family transcriptional repressor 1	7.28	57.1	7.72	7.86	2.96	0.57
DUSP19	dual specificity phosphatase 19	14.4	45.6	26.7	32.9	1.62	0.574
LINC03070	long intergenic non-protein coding RNA 3070	0	5.88	22.8	13.5	4.8	0.575
PTEN	phosphatase and tensin homolog	3760	3090	4860	4770	-0.283	0.575
ZNF485	zinc finger protein 485	124	215	194	233	0.78	0.575
ENSG00000291210.2	novel transcript	574	824	567	569	0.522	0.579
ALDH4A1	aldehyde dehydrogenase 4 family member A1	545	793	1410	1290	0.542	0.582
ATP12A	ATPase H+/K+ transporting non-gastric alpha2 subunit	2.79	23.9	7.77	1.27	3.14	0.582
CITED1	Cbp/p300 interacting transactivator with Glu/Asp rich carboxy-terminal domain 1	6.12	34.7	5.29	12.6	2.48	0.582
DYNC1H1	dynein cytoplasmic 1 heavy chain 1	49200	37800	23900	23300	-0.382	0.582
H3C8	H3 clustered histone 8	34	17.3	110	81.8	-1.02	0.582
ITGA2B	integrin subunit alpha 2b	89.5	204	69	86.5	1.19	0.582
MAT1A	methionine adenosyltransferase 1A	7.1	45.2	0.343	3.05	2.65	0.582
PAX8	paired box 8	11.2	60.2	8.86	18.9	2.4	0.582
TTBK2-AS1	TTBK2 antisense RNA 1	14	49	11.4	32.7	1.77	0.582
PRPS1	phosphoribosyl pyrophosphate synthetase 1	4900	5920	5020	5010	0.273	0.584
WNK4	WNK lysine deficient protein kinase 4	288	166	257	242	-0.784	0.584
DOCK10	dedicator of cytokinesis 10	104	202	46.8	34.8	0.962	0.585
LINC00941	long intergenic non-protein coding RNA 941	274	410	488	555	0.575	0.585
NKD1	NKD inhibitor of WNT signaling pathway 1	27.5	149	8.11	10.6	2.41	0.585
ADAMTS7	ADAM metallopeptidase with thrombospondin type 1 motif 7	930	1210	1290	1200	0.375	0.588
AGTPBP1	ATP/GTP binding carboxypeptidase 1	676	873	873	851	0.37	0.588
ARHGAP31	Rho GTPase activating protein 31	582	770	1920	2180	0.402	0.588
ARL14EP	ADP ribosylation factor like GTPase 14 effector protein	500	726	961	892	0.539	0.588
ARPC1B	actin related protein 2/3 complex subunit 1B	12400	10700	13700	13600	-0.218	0.588
BEX1	brain expressed X-linked 1	2360	2800	3700	3630	0.244	0.588
CACFD1	calcium channel flower domain containing 1	1620	1080	634	584	-0.582	0.588
CASC3	CASC3 exon junction complex subunit	7880	9150	8970	9120	0.216	0.588
CCDC69	coiled-coil domain containing 69	380	673	216	251	0.819	0.588
CRTAC1	cartilage acidic protein 1	191	399	160	200	1.06	0.588
CSRNP2	cysteine and serine rich nuclear protein 2	2550	3030	1930	2010	0.248	0.588
ECD	ecdysoneless cell cycle regulator	2240	2670	3620	3980	0.256	0.588
EFEMP2	EGF containing fibulin extracellular matrix protein 2	1860	1440	3090	2880	-0.37	0.588
ENSG00000235105.1	amyotrophic lateral sclerosis 2 (juvenile) chromosome region, candidate 2 (ALS2CR2) pseudogene	4.71	0	13.9	11.7	-4.4	0.588
ENSG00000295221.1	novel transcript	252	134	122	148	-0.914	0.588
FNDC1	fibronectin type III domain containing 1	47.7	126	22.4	18.9	1.4	0.588
GALNT4	polypeptide N-acetylgalactosaminyltransferase 4	94.6	166	182	221	0.806	0.588
HS3ST3B1	heparan sulfate-glucosamine 3-sulfotransferase 3B1	31.6	62	652	620	0.925	0.588
IGF1R	insulin like growth factor 1 receptor	16200	19100	13700	13100	0.236	0.588
IL24	interleukin 24	720	940	10400	12200	0.39	0.588
IRF6	interferon regulatory factor 6	4550	5060	8510	8600	0.154	0.588
IRF7	interferon regulatory factor 7	2420	3570	866	849	0.559	0.588
ITPRIPL1	ITPRIP like 1	1360	1640	1240	1210	0.276	0.588
LINC00524	long intergenic non-protein coding RNA 524	0.51	9.23	20.8	18.7	3.77	0.588
MPZL2	myelin protein zero like 2	2100	1710	3710	3630	-0.294	0.588
MSRB2	methionine sulfoxide reductase B2	146	85.9	312	262	-0.767	0.588
NOP16	NOP16 nucleolar protein	2620	3020	2230	2420	0.201	0.588
NR4A3	nuclear receptor subfamily 4 group A member 3	91	164	124	108	0.838	0.588
PIK3CD	phosphatidylinositol-4,5-bisphosphate 3-kinase catalytic subunit delta	2940	3520	4260	4620	0.256	0.588
RASAL1	RAS protein activator like 1	234	594	95.8	69.8	1.34	0.588
SAT1	spermidine/spermine N1-acetyltransferase 1	1920	2890	700	705	0.587	0.588
SMC1B	structural maintenance of chromosomes 1B	2.42	40.8	2.97	3.69	4.15	0.588
TBX18	T-box transcription factor 18	185	310	912	976	0.736	0.588
UPP1	uridine phosphorylase 1	6810	7590	6460	6970	0.156	0.588
ZNF844	zinc finger protein 844	3.55	25	97.5	91	2.21	0.588
ENSG00000258728.2	novel protein (GALT-IL11RA readthrough)	7.56	80.9	9.78	8.21	3.41	0.589
ENSG00000272980.5	novel protein	647	826	487	491	0.352	0.589
IL17RB	interleukin 17 receptor B	85.6	165	123	129	0.935	0.589
EOMES	eomesodermin	25.8	75.4	24.1	13.6	1.54	0.594
TMEM238	transmembrane protein 238	713	584	1070	1070	-0.293	0.594
ASPSCR1	ASPSCR1 tether for SLC2A4, UBX domain containing	1130	1330	1240	1290	0.235	0.595
DAPP1	dual adaptor of phosphotyrosine and 3-phosphoinositides 1	1200	1500	1750	2120	0.315	0.595
MARCHF3	membrane associated ring-CH-type finger 3	117	285	239	223	1.29	0.595
NOVA1	NOVA alternative splicing regulator 1	50.2	21.3	104	89.7	-1.32	0.595
KDELR2	KDEL endoplasmic reticulum protein retention receptor 2	34600	30000	28800	30400	-0.206	0.598
AFF4	ALF transcription elongation factor 4	9400	11000	6000	5770	0.229	0.599
ENSG00000289559.3	novel transcript	11.8	35.4	7.26	10.6	1.54	0.599
LINC02757	long intergenic non-protein coding RNA 2757	18.4	109	1.31	1.37	2.57	0.599
LINGO1	leucine rich repeat and Ig domain containing 1	82.6	154	132	127	0.891	0.599
MYC	MYC proto-oncogene, bHLH transcription factor	6010	7550	8810	9650	0.33	0.599
NRAV	negative regulator of antiviral response	986	1210	875	854	0.298	0.599
PCYT1B	phosphate cytidylyltransferase 1B, choline	148	287	50.4	57.3	0.942	0.599
RFC5	replication factor C subunit 5	3880	4440	2840	2800	0.192	0.599
ZNF296	zinc finger protein 296	720	1270	1210	1450	0.824	0.599
PUM3	pumilio RNA binding family member 3	3060	3510	7290	8000	0.198	0.601
AMBRA1	autophagy and beclin 1 regulator 1	2480	2940	3010	2500	0.251	0.603
ANKRD44	ankyrin repeat domain 44	99.8	208	95.5	109	1.02	0.603
DIP2A	disco interacting protein 2 homolog A	1900	1590	1990	2070	-0.253	0.603
EGR3	early growth response 3	222	413	88.9	90.1	0.897	0.603
ENSG00000285382.1	novel protein	62.2	32	73.4	80.6	-0.938	0.603
IKZF5	IKAROS family zinc finger 5	1320	1020	925	998	-0.368	0.603
UBR4	ubiquitin protein ligase E3 component n-recognin 4	14000	11400	8090	7750	-0.312	0.603
WASHC2A	WASH complex subunit 2A	3340	4070	5690	5780	0.283	0.603
ZC3H6	zinc finger CCCH-type containing 6	184	350	294	284	0.924	0.603
ENSG00000302166.1	novel transcript	1.11	29.4	0	0.194	4.57	0.606
TMSB4XP6	TMSB4X pseudogene 6	166	2.4	308	134	-6.17	0.606
BEST1	bestrophin 1	273	456	189	170	0.737	0.607
CMTM4	CKLF like MARVEL transmembrane domain containing 4	4540	3710	4170	3970	-0.289	0.607
CNNM4	cyclin and CBS domain divalent metal cation transport mediator 4	2660	3400	1950	2240	0.35	0.607
COL15A1	collagen type XV alpha 1 chain	48.6	91.3	95.7	109	0.89	0.607
DHRS7B	dehydrogenase/reductase 7B	1570	1920	689	691	0.286	0.607
DLL4	delta like canonical Notch ligand 4	178	428	81.9	98.2	1.27	0.607
EIF2B5-DT	EIF2B5 divergent transcript	8.78	27.3	23.3	12.5	1.66	0.607
EVL	Enah/Vasp-like	1230	1020	1660	1560	-0.261	0.607
GLB1L2	galactosidase beta 1 like 2	794	999	2040	2070	0.329	0.607
MARCHF8	membrane associated ring-CH-type finger 8	1050	1320	2240	2410	0.33	0.607
POC1B	POC1 centriolar protein B	938	1170	764	749	0.32	0.607
RAD51AP1	RAD51 associated protein 1	2100	2420	2100	2140	0.208	0.607
RNF32	ring finger protein 32	30.3	88	26.2	39.6	1.51	0.607
SCNN1G	sodium channel epithelial 1 subunit gamma	31.2	150	4.93	5.23	2.25	0.607
TUFT1	tuftelin 1	4600	5220	5900	5930	0.182	0.607
LINC02014	long intergenic non-protein coding RNA 2014	24.4	99.1	19.2	11.8	2.02	0.61
ENSG00000258603.6	novel transcript, antisense to ACOT6	10.8	31.5	45.6	48	1.5	0.611
IL11	interleukin 11	6600	9440	4800	4860	0.517	0.611
MAK	male germ cell associated kinase	60	166	54	80.7	1.46	0.611
TCF7L1	transcription factor 7 like 1	1600	1340	1800	1740	-0.245	0.611
BLACAT1	BLACAT1 overlapping LEMD1 locus	164	80.8	81.2	48.1	-1	0.613
AHNAK2	AHNAK nucleoprotein 2	10500	6910	3590	3100	-0.604	0.615
ENSG00000228172.6	novel transcript	25	7.35	6.96	13.6	-1.75	0.615
IRF2BPL	interferon regulatory factor 2 binding protein like	3170	2700	5510	5470	-0.231	0.615
STON1-GTF2A1L	STON1-GTF2A1L readthrough	0	18.3	0	0	6.69	0.615
VWA5B2	von Willebrand factor A domain containing 5B2	134	375	29.7	44.2	1.49	0.615
RSPO4	R-spondin 4	2260	1850	998	1010	-0.285	0.616
ARL13B	ADP ribosylation factor like GTPase 13B	1860	2210	2960	2980	0.252	0.619
ENSG00000303165.1	novel transcript, sense intronic to MBOAT2	3.29	20.3	0.563	6.81	2.54	0.621
RNA5S9		11.9	1.33	17.8	9.22	-3.21	0.621
ABHD17C	abhydrolase domain containing 17C, depalmitoylase	1370	1080	1720	1800	-0.333	0.623
ARHGEF2	Rho/Rac guanine nucleotide exchange factor 2	3320	3970	6070	7380	0.259	0.623
CYP51A1	cytochrome P450 family 51 subfamily A member 1	7670	8500	12300	11900	0.148	0.623
ENSG00000275964.3	novel transcript	64.7	34	69.4	75.6	-0.92	0.623
ENSG00000282057.1	novel transcript	45.4	103	88.2	102	1.16	0.623
ENSG00000286231.1	novel protein	78.9	144	245	259	0.847	0.623
ENSG00000286812.1	novel transcript, antisense to GNAL	6.3	24.8	8.07	6.8	1.96	0.623
ITGA11	integrin subunit alpha 11	7.7	56.6	6.96	2.31	2.82	0.623
LAMB2	laminin subunit beta 2	6140	5190	8020	6960	-0.243	0.623
LIN54	lin-54 DREAM MuvB core complex component	2420	2960	1760	1680	0.288	0.623
LINC02482	long intergenic non-protein coding RNA 2482	54.6	19.4	8.99	5.52	-1.49	0.623
NICOL1	NELL2 interacting cell ontogeny regulator 1	1270	968	854	878	-0.389	0.623
PPM1E	protein phosphatase, Mg2+/Mn2+ dependent 1E	494	613	531	547	0.31	0.623
RASAL2-AS1	RASAL2 antisense RNA 1	226	148	96.7	81.2	-0.599	0.623
RBM19	RNA binding motif protein 19	3460	3850	2390	2510	0.152	0.623
SGK1	serum/glucocorticoid regulated kinase 1	2420	3060	1210	1330	0.341	0.623
SHB	SH2 domain containing adaptor protein B	4570	5220	4730	5080	0.19	0.623
SNHG20	small nucleolar RNA host gene 20	299	460	328	357	0.617	0.623
SPON1	spondin 1	2.29	10.3	52.8	49.2	2.34	0.623
TEP1	telomerase associated protein 1	1560	2110	1840	1710	0.434	0.623
XPOT	exportin for tRNA	9280	10500	9230	9590	0.178	0.623
PCBP3	poly(rC) binding protein 3	7.85	49.9	7.14	4	2.62	0.624
EIF2AK2	eukaryotic translation initiation factor 2 alpha kinase 2	14000	16300	10800	11100	0.218	0.625
AEN	apoptosis enhancing nuclease	4620	5760	4230	4520	0.316	0.626
AGK	acylglycerol kinase	2530	2890	3090	3290	0.191	0.626
AMFR	autocrine motility factor receptor	3660	4430	4990	5260	0.278	0.626
BAIAP2	BAR/IMD domain containing adaptor protein 2	8460	7210	6740	6860	-0.231	0.626
BBS1	Bardet-Biedl syndrome 1	351	507	506	426	0.53	0.626
CEP76	centrosomal protein 76	880	1160	1070	1050	0.388	0.626
DCAF17	DDB1 and CUL4 associated factor 17	960	1210	1240	1270	0.337	0.626
DHRS7	dehydrogenase/reductase 7	1750	2090	1450	1540	0.255	0.626
ENSG00000253917.5	novel transcript	3	40.6	0.949	0.46	3.69	0.626
ENSG00000267838.2	novel transcript	15.1	1.79	5.86	4.92	-2.98	0.626
ENSG00000275496.5	novel transcript	185	461	447	204	1.31	0.626
ENSG00000288187.2	novel transcript	53.2	22.6	112	63.3	-1.21	0.626
ENSG00000288640.1	novel protein	262	540	170	127	1.04	0.626
ENSG00000289745.2	novel transcript	3.05	16.4	16.7	13.6	2.48	0.626
HOXA10	homeobox A10	3180	2620	3180	3250	-0.277	0.626
HTR1B	5-hydroxytryptamine receptor 1B	11.6	3.09	41.6	29.4	-1.84	0.626
KDM3A	lysine demethylase 3A	3160	2720	2750	2500	-0.213	0.626
LINC01176	long intergenic non-protein coding RNA 1176	14.2	72.9	83.9	78.7	2.34	0.626
LTBP3	latent transforming growth factor beta binding protein 3	9080	7170	4780	5340	-0.341	0.626
MIR31HG	MIR31 host gene	168	119	335	307	-0.495	0.626
MSANTD4	Myb/SANT DNA binding domain containing 4 with coiled-coils	898	1170	1590	1540	0.382	0.626
NCS1	neuronal calcium sensor 1	6000	6850	8650	9200	0.192	0.626
PDCD11	programmed cell death 11	6270	7180	6240	6600	0.195	0.626
POLR1G	RNA polymerase I subunit G	4400	5060	10500	11200	0.203	0.626
PPM1F	protein phosphatase, Mg2+/Mn2+ dependent 1F	1480	2050	2370	2640	0.471	0.626
PRLR	prolactin receptor	430	662	191	207	0.623	0.626
SFRP4	secreted frizzled related protein 4	0.476	19.5	0.963	1.47	5.09	0.626
TIMP3	TIMP metallopeptidase inhibitor 3	142	290	188	222	1.03	0.626
TMEM178B	transmembrane protein 178B	11.4	63.7	10.3	15.3	2.36	0.626
UBE2L5	ubiquitin conjugating enzyme E2 L5	18.9	5.89	16.4	22.2	-1.71	0.626
ULK4	unc-51 like kinase 4	54.3	109	151	172	0.998	0.626
VCAN	versican	62.1	149	705	520	1.23	0.626
WDFY2	WD repeat and FYVE domain containing 2	332	542	357	468	0.702	0.626
ZNF551	zinc finger protein 551	1150	992	1960	2060	-0.216	0.626
ZNF562	zinc finger protein 562	1680	2130	2440	2130	0.34	0.626
ZNF671	zinc finger protein 671	13.7	38	64.7	51.1	1.43	0.626
ZNF680	zinc finger protein 680	874	662	1420	1290	-0.395	0.626
CAMK2N2	calcium/calmodulin dependent protein kinase II inhibitor 2	840	647	812	756	-0.376	0.627
HIC1	HIC ZBTB transcriptional repressor 1	388	716	176	178	0.884	0.627
C19orf33	chromosome 19 open reading frame 33	3070	2460	6890	6860	-0.321	0.629
CALCOCO2	calcium binding and coiled-coil domain 2	3980	4640	3990	3800	0.219	0.629
CASTOR2	cytosolic arginine sensor for mTORC1 subunit 2	6780	5300	4980	4590	-0.358	0.629
CNPY3	canopy FGF signaling regulator 3	3490	4060	4290	4240	0.217	0.629
DENND10	DENN domain containing 10	2100	1780	2510	2450	-0.238	0.629
ENSG00000260537.2	novel protein, DDX19B and DDX19A readthrough	534	781	447	782	0.553	0.629
ERN1	endoplasmic reticulum to nucleus signaling 1	1110	1540	691	769	0.472	0.629
GCFC2	GC-rich sequence DNA-binding factor 2	504	708	589	598	0.486	0.629
INSYN1	inhibitory synaptic factor 1	44.2	186	18	19.7	2.05	0.629
NPTX2	neuronal pentraxin 2	1330	2340	121	108	0.814	0.629
PAK6-AS1	PAK6 antisense RNA 1	18.4	47	21.8	30	1.33	0.629
PPP2R5B	protein phosphatase 2 regulatory subunit B'beta	1460	1160	858	948	-0.33	0.629
RNU4-1		50.1	7.86	48.6	53.4	-2.72	0.629
RPL21P75	ribosomal protein L21 pseudogene 75	93.7	35	37.3	57.9	-1.41	0.629
STX12	syntaxin 12	2480	2920	2220	2160	0.237	0.629
TMEM158	transmembrane protein 158	1780	1400	2640	2830	-0.353	0.629
TMEM183A	transmembrane protein 183A	4730	5210	7400	7520	0.138	0.629
VMO1	vitelline membrane outer layer 1 homolog	9.36	31.2	12.1	14.9	1.72	0.629
ZNF142	zinc finger protein 142	4860	5790	3950	3900	0.253	0.629
ENSG00000244313.3	ribosomal protein S10 (RPS10) pseudogene	14.4	4.17	30.4	36.9	-1.8	0.634
RNF149	ring finger protein 149	2440	2090	2680	2560	-0.228	0.635
C3	complement C3	640	866	166	306	0.436	0.636
COPS9	COP9 signalosome subunit 9	1640	1290	1720	1680	-0.342	0.636
DNAAF4	dynein axonemal assembly factor 4	59.4	127	95.2	82	1.1	0.636
EPDR1	ependymin related 1	34.3	79.4	594	466	1.18	0.636
LARS2	leucyl-tRNA synthetase 2, mitochondrial	1900	2150	2760	2950	0.182	0.636
LINC01473	long intergenic non-protein coding RNA 1473	25.6	71.4	22.8	24.7	1.44	0.636
PRELID1P6	PRELID1 pseudogene 6	49.6	17.4	37.5	28.7	-1.49	0.636
RPAP2	RNA polymerase II associated protein 2	886	1070	1010	1080	0.27	0.636
RYR3	ryanodine receptor 3	3.36	14.8	27.5	26.8	2.09	0.636
TRMT13	tRNA methyltransferase 13 homolog	574	787	648	620	0.452	0.636
CD226	CD226 molecule	8.61	31.9	10.8	11	1.89	0.637
GINS1	GINS complex subunit 1	5920	6750	6690	6780	0.186	0.637
GPX7	glutathione peroxidase 7	2.52	15.3	75.5	78.9	2.5	0.637
HMGN3-AS1	HMGN3 antisense RNA 1	164	90	96.3	106	-0.849	0.637
ISM2	isthmin 2	162	351	273	337	1.11	0.637
SHLD2P3	shieldin complex subunit 2 pseudogene 3	128	84	108	143	-0.611	0.637
TF	transferrin	22.2	121	24.9	20.2	2.37	0.637
RBP4	retinol binding protein 4	94.8	190	90.4	86.1	0.999	0.638
DYRK2	dual specificity tyrosine phosphorylation regulated kinase 2	2960	2410	2580	2810	-0.298	0.641
ENSG00000227992.1	pseudogene similar to part of ubiquitin carboxyl-terminal hydrolase L5 UCHL5	33.6	9.22	10.4	6.56	-1.85	0.641
PCDHGA2	protocadherin gamma subfamily A, 2	5.38	0.743	133	144	-2.68	0.641
ROM1	retinal outer segment membrane protein 1	89.8	51.7	68.8	74.8	-0.815	0.641
DM1-AS	DM1 locus antisense RNA	7.7	29.2	19.3	27.6	1.89	0.645
DNAAF11	dynein axonemal assembly factor 11	7.78	22.5	16.5	22.7	1.55	0.645
ENSG00000279689.1	TEC	76.7	41.3	57	50.6	-0.903	0.645
ENSG00000303265.1	novel transcript	144	63.7	5.75	9.23	-1.17	0.646
HIP1R	huntingtin interacting protein 1 related	5860	5150	4550	4510	-0.186	0.646
NCOA5	nuclear receptor coactivator 5	6620	7670	7590	7480	0.213	0.646
PRSS12	serine protease 12	24.2	88.5	27.8	33.4	1.83	0.646
C19orf47	chromosome 19 open reading frame 47	2000	2430	2940	2830	0.277	0.649
CMBL	carboxymethylenebutenolidase homolog	772	1140	1870	1690	0.559	0.649
CYP4F3	cytochrome P450 family 4 subfamily F member 3	92.2	244	25.3	20.5	1.4	0.649
DNM1P47	dynamin 1 pseudogene 47	0	36.6	19.9	19.3	7.69	0.649
DPF3	double PHD fingers 3	11.7	59.6	19.6	19.8	2.25	0.649
DYRK3	dual specificity tyrosine phosphorylation regulated kinase 3	553	724	948	917	0.388	0.649
ENSG00000228877.3	novel transcript	14.6	39.1	26.8	23.7	1.39	0.649
ENSG00000278864.1	novel transcript	154	92.8	29.9	42.6	-0.732	0.649
ENSG00000302820.1	novel transcript	8.52	52	3.93	4.5	2.6	0.649
IFI6	interferon alpha inducible protein 6	17000	14200	1370	1280	-0.271	0.649
INTS15	integrator complex subunit 15	4560	5310	4100	4460	0.221	0.649
MUC19	mucin 19, oligomeric	8.55	88.2	0.457	0.249	3.33	0.649
PDIK1L	PDLIM1 interacting kinase 1 like	774	499	570	664	-0.634	0.649
RNU2-1		146	58.5	70.3	100	-1.33	0.649
SPATA6L	spermatogenesis associated 6 like	33.3	88.3	74.5	76.5	1.41	0.649
SRSF9	serine and arginine rich splicing factor 9	11300	9700	13100	13300	-0.214	0.649
TC2N	tandem C2 domains, nuclear	250	390	120	148	0.634	0.649
TMEM250	transmembrane protein 250	4870	4210	5650	5820	-0.208	0.649
USP39	ubiquitin specific peptidase 39	9550	10700	10500	10900	0.159	0.649
VPS13C	vacuolar protein sorting 13 homolog C	2190	1660	1320	949	-0.396	0.649
ZNF627	zinc finger protein 627	226	305	562	542	0.427	0.649
CHN2	chimerin 2	242	375	185	184	0.627	0.65
DAB2	DAB adaptor protein 2	2010	1610	861	723	-0.316	0.65
ENSG00000268107.6	novel transcript	65.4	138	61.5	69	1.07	0.65
ENSG00000286808.1	novel transcript, antisense to POLR3E	17.2	2.93	5.49	5.67	-2.54	0.65
FOXA1	forkhead box A1	38.2	72.3	914	939	0.882	0.65
IARS1	isoleucyl-tRNA synthetase 1	13400	15300	15300	16100	0.2	0.65
IGFBP2	insulin like growth factor binding protein 2	779	1210	489	496	0.634	0.65
MAN1C1	mannosidase alpha class 1C member 1	766	501	303	344	-0.611	0.65
NEFM	neurofilament medium chain	229	398	424	446	0.795	0.65
NUP153	nucleoporin 153	8580	9310	16900	17100	0.118	0.65
PINK1-AS	PINK1 antisense RNA	1240	1020	646	634	-0.281	0.65
RAC1P2	Rac family small GTPase 1 pseudogene 2	22.8	100	67	41.6	2.11	0.65
RNY1	RNA, Ro60-associated Y1	15.3	2.09	15.7	13.4	-2.87	0.65
TM4SF18-AS1	TM4SF18 antisense RNA 1	128	201	16.3	20.5	0.662	0.65
ABCB10	ATP binding cassette subfamily B member 10	911	770	1840	1820	-0.239	0.651
ARHGAP8	Rho GTPase activating protein 8	932	713	804	862	-0.385	0.651
BDNF	brain derived neurotrophic factor	908	1100	1510	1430	0.275	0.651
C20orf204	chromosome 20 open reading frame 204	29.8	66.4	54.9	50.5	1.15	0.651
CTSV	cathepsin V	3810	4610	2910	2880	0.274	0.651
DCUN1D5	defective in cullin neddylation 1 domain containing 5	2420	2710	3700	3780	0.165	0.651
DUOX1	dual oxidase 1	6.29	38.6	36.6	36.5	2.51	0.651
EML1	EMAP like 1	58	215	19.4	9.23	1.88	0.651
ENSG00000264456.1	novel transcript, sense intronic RNF135	47	18.8	31.2	26.2	-1.31	0.651
F8A1	coagulation factor VIII associated 1	3240	2670	2400	2320	-0.279	0.651
GATA2	GATA binding protein 2	10800	9090	15100	14400	-0.257	0.651
IRAK2	interleukin 1 receptor associated kinase 2	248	375	206	294	0.595	0.651
KBTBD8	kelch repeat and BTB domain containing 8	31.6	63.6	108	110	1.01	0.651
LETM1	leucine zipper and EF-hand containing transmembrane protein 1	7380	8390	5400	5480	0.182	0.651
LINC00294	long intergenic non-protein coding RNA 294	1590	1200	1390	1300	-0.406	0.651
METTL6	methyltransferase 6, tRNA N3-cytidine	690	830	896	827	0.269	0.651
NRIP3	nuclear receptor interacting protein 3	1800	2670	1210	1350	0.568	0.651
OMA1	OMA1 zinc metallopeptidase	128	187	193	212	0.534	0.651
PDGFA	platelet derived growth factor subunit A	5100	4120	4000	3730	-0.307	0.651
PDYN	prodynorphin	5.78	66.8	0	1.01	3.53	0.651
PLEKHO2	pleckstrin homology domain containing O2	1050	1470	886	900	0.477	0.651
RBM6	RNA binding motif protein 6	2310	2600	3150	3230	0.166	0.651
RNF111	ring finger protein 111	3480	2870	2300	2300	-0.276	0.651
SENP2	SUMO specific peptidase 2	10000	11200	7120	7110	0.164	0.651
TAGLN3	transgelin 3	6.72	26.6	15.3	23.5	1.94	0.651
TMEM231	transmembrane protein 231	226	355	536	489	0.67	0.651
TWSG1	twisted gastrulation BMP signaling modulator 1	2560	2820	4220	4320	0.143	0.651
ZGPAT	zinc finger CCCH-type and G-patch domain containing	2100	2430	2530	2560	0.216	0.651
ZNF181	zinc finger protein 181	300	406	408	441	0.432	0.651
ZNF324B	zinc finger protein 324B	323	422	832	844	0.384	0.651
ZNF347	zinc finger protein 347	112	175	912	865	0.671	0.651
ALDH1L1	aldehyde dehydrogenase 1 family member L1	64.9	140	75.1	59.1	1.1	0.653
ESRP2	epithelial splicing regulatory protein 2	4310	3400	4000	4150	-0.341	0.653
LINC02051	long intergenic non-protein coding RNA 2051	5.98	39.4	1.92	3.51	2.73	0.653
LRP11	LDL receptor related protein 11	7140	5660	4810	4550	-0.335	0.653
RNF207	ring finger protein 207	214	350	148	177	0.713	0.653
SERINC2	serine incorporator 2	5570	4390	2320	2290	-0.34	0.653
SMOC1	SPARC related modular calcium binding 1	7.35	35.7	351	325	2.3	0.653
UBE2G2	ubiquitin conjugating enzyme E2 G2	3760	3040	4660	4660	-0.309	0.653
ABCB9	ATP binding cassette subfamily B member 9	806	1000	1030	974	0.315	0.654
ANGPT4	angiopoietin 4	32.7	116	13.8	9.52	1.82	0.654
ANKRD1	ankyrin repeat domain 1	5140	6570	4820	5400	0.354	0.654
ATP1B2	ATPase Na+/K+ transporting subunit beta 2	1660	2390	328	298	0.519	0.654
BRIP1	BRCA1 interacting helicase 1	986	1260	1340	1410	0.35	0.654
CAMKV	CaM kinase like vesicle associated	2.32	13.1	64.3	56.4	2.07	0.654
CCK	cholecystokinin	27	11.5	130	126	-1.17	0.654
CCM2L	CCM2 like scaffold protein	92.1	228	116	98.3	1.31	0.654
CDC27	cell division cycle 27	5030	4280	4970	4490	-0.235	0.654
ENSG00000266953.6	novel protein, readthrough between GPI and PDCD2	92.9	14.7	33.4	14	-2.66	0.654
ENSG00000269275.1	novel transcript, antisense to TMEM190	30	8.6	25.3	21.3	-1.78	0.654
ENSG00000289629.1	novel transcript	12.6	3.33	21.2	15	-1.96	0.654
ENSG00000305404.1	novel transcript, antisense to ATP2C2	23.6	5.81	15	18.3	-1.98	0.654
EPGN	epithelial mitogen	96.5	55.1	813	604	-0.818	0.654
FAM53C	family with sequence similarity 53 member C	4440	5170	4330	4530	0.221	0.654
FBXO44	F-box protein 44	1300	1510	590	541	0.217	0.654
FIGN	fidgetin, microtubule severing factor	1670	1260	830	860	-0.407	0.654
GFPT2	glutamine-fructose-6-phosphate transaminase 2	457	708	51.9	63.4	0.632	0.654
HBEGF	heparin binding EGF like growth factor	1690	2260	794	957	0.417	0.654
HES7	hes family bHLH transcription factor 7	660	843	664	632	0.349	0.654
HOXA6	homeobox A6	97.9	61.1	169	178	-0.671	0.654
HSPA2	heat shock protein family A (Hsp70) member 2	2040	2610	2700	2840	0.359	0.654
KCNN4	potassium calcium-activated channel subfamily N member 4	1380	1070	2430	2440	-0.369	0.654
KLK6	kallikrein related peptidase 6	4300	3100	852	747	-0.475	0.654
LINC00869	long intergenic non-protein coding RNA 869	154	106	176	217	-0.558	0.654
LINC01394	long intergenic non-protein coding RNA 1394	2.73	17.6	12.9	7.58	2.74	0.654
LINC02551	long intergenic non-protein coding RNA 2551	186	285	240	270	0.611	0.654
LSM7	LSM7 homolog, U6 small nuclear RNA and mRNA degradation associated	1600	1380	3500	3560	-0.207	0.654
MAD1L1	mitotic arrest deficient 1 like 1	7660	8710	4470	4610	0.183	0.654
MARVELD1	MARVEL domain containing 1	2980	2480	5710	5550	-0.262	0.654
MBNL3	muscleblind like splicing regulator 3	18	48.5	363	374	1.4	0.654
MFSD14CP	major facilitator superfamily domain containing 14C, pseudogene	1560	1950	1500	1730	0.323	0.654
MIRLET7BHG	MIRLET7B host gene	454	277	452	442	-0.711	0.654
MPZL1	myelin protein zero like 1	3200	3620	9470	9380	0.176	0.654
MR1	major histocompatibility complex, class I-related	982	1320	1140	1070	0.431	0.654
NDC1	NDC1 transmembrane nucleoporin	4150	4560	4210	4630	0.137	0.654
NDUFA2	NADH:ubiquinone oxidoreductase subunit A2	1840	1570	2340	2300	-0.224	0.654
NREP	neuronal regeneration related protein	435	325	434	453	-0.417	0.654
PACC1	proton activated chloride channel 1	610	737	768	786	0.273	0.654
PBLD	phenazine biosynthesis like protein domain containing	117	61.5	227	193	-0.91	0.654
PFKFB3	6-phosphofructo-2-kinase/fructose-2,6-biphosphatase 3	719	1040	1560	1700	0.524	0.654
PGF	placental growth factor	682	1240	342	380	0.857	0.654
PHYH	phytanoyl-CoA 2-hydroxylase	214	283	579	507	0.392	0.654
PPP4R1	protein phosphatase 4 regulatory subunit 1	5260	6240	7620	7340	0.246	0.654
PRDM15	PR/SET domain 15	1140	877	994	1030	-0.37	0.654
PSPC1	paraspeckle component 1	2760	3440	4150	4180	0.316	0.654
RAD51D	RAD51 paralog D	782	1030	690	830	0.388	0.654
SNX32	sorting nexin 32	16.8	65.1	22.6	21.4	1.94	0.654
SREBF2	sterol regulatory element binding transcription factor 2	5460	6680	14000	13500	0.29	0.654
STK17A	serine/threonine kinase 17a	1660	2080	1460	1640	0.322	0.654
SYCP2	synaptonemal complex protein 2	137	196	305	293	0.538	0.654
TENM4	teneurin transmembrane protein 4	110	269	87.3	59.6	1.29	0.654
TMEM131	transmembrane protein 131	4230	4710	4110	4090	0.158	0.654
TMEM160	transmembrane protein 160	635	494	1390	1390	-0.358	0.654
UBE2Q2P1	UBE2Q2 pseudogene 1	41.6	132	49.7	54.1	1.67	0.654
UQCR11	ubiquinol-cytochrome c reductase, complex III subunit XI	2660	2110	3400	3160	-0.331	0.654
USP31	ubiquitin specific peptidase 31	2590	2980	1680	1720	0.206	0.654
YBX3	Y-box binding protein 3	30100	26500	20900	22000	-0.179	0.654
ZC3H12C	zinc finger CCCH-type containing 12C	1080	1340	943	1070	0.314	0.654
ZNF564	zinc finger protein 564	190	251	306	284	0.395	0.654
ZNF580	zinc finger protein 580	1100	929	1750	1680	-0.245	0.654
MTNAP1	mitochondrial nucleoid associated protein 1	1520	1920	1750	1760	0.33	0.658
TDRD7	tudor domain containing 7	2980	3540	2230	2110	0.251	0.658
ACHE	acetylcholinesterase (Yt blood group)	1340	1880	447	419	0.484	0.659
ARHGAP11B	Rho GTPase activating protein 11B	250	440	271	157	0.817	0.659
ARRDC1	arrestin domain containing 1	4600	3850	4230	4370	-0.255	0.659
BRI3	brain protein I3	4720	3990	5170	5530	-0.241	0.659
C1QTNF6	C1q and TNF related 6	3640	2770	5570	5520	-0.39	0.659
CABYR	calcium binding tyrosine phosphorylation regulated	417	780	408	378	0.903	0.659
CAP2	cyclase associated actin cytoskeleton regulatory protein 2	722	574	1780	1820	-0.327	0.659
CFB	complement factor B	328	653	39.5	85	0.988	0.659
CLHC1	clathrin heavy chain linker domain containing 1	74.2	28.6	19.8	21.4	-1.41	0.659
DNAJA4	DnaJ heat shock protein family (Hsp40) member A4	1820	2420	521	636	0.41	0.659
DPF2	double PHD fingers 2	4580	5250	4610	4970	0.196	0.659
ENSG00000261324.2	novel transcript, overlapping HIST4H4	69.6	38.7	54.3	45.2	-0.84	0.659
ENSG00000280433.2	novel protein, similar to trafficking protein particle complex 10 TRAPPC10	342	254	399	425	-0.428	0.659
ENSG00000289089.2	novel transcript	242	153	248	253	-0.663	0.659
ENSG00000291015.2	novel transcript	47.8	78.6	75.7	64.9	0.707	0.659
ENSG00000293475.2	novel transcript	134	64.6	48.5	48.5	-1.04	0.659
ENSG00000306168.1	novel transcript	4.32	31.4	1.92	4.55	2.82	0.659
EZH2	enhancer of zeste 2 polycomb repressive complex 2 subunit	3600	4060	4690	4840	0.174	0.659
GNPTAB	N-acetylglucosamine-1-phosphate transferase subunits alpha and beta	2360	2730	2130	2270	0.211	0.659
HERC1	HECT and RLD domain containing E3 ubiquitin protein ligase family member 1	3510	2350	1660	1830	-0.583	0.659
LHX3	LIM homeobox 3	21.1	84.7	9.95	9.5	2.01	0.659
PANX1	pannexin 1	2190	2460	2900	2880	0.165	0.659
PLAU	plasminogen activator, urokinase	9740	10900	10600	11900	0.163	0.659
RPS21	ribosomal protein S21	14300	12500	31100	31800	-0.199	0.659
SLC36A1	solute carrier family 36 member 1	2210	2620	1190	1240	0.248	0.659
SLC43A1	solute carrier family 43 member 1	38.7	62.7	283	332	0.708	0.659
STIMATE	STIM activating enhancer	646	959	1210	1360	0.564	0.659
TCEAL2	transcription elongation factor A like 2	10.7	30.9	25.4	32.9	1.51	0.659
TCP1	t-complex 1	30000	33800	21800	23000	0.172	0.659
THBS3	thrombospondin 3	220	147	207	186	-0.578	0.659
WASH9P	WAS protein family homolog 9, pseudogene	2420	2930	1920	1850	0.277	0.659
ZNF354C	zinc finger protein 354C	5.13	11.8	266	292	1.23	0.659
DMXL2	Dmx like 2	2140	1450	965	1030	-0.559	0.661
GJC2	gap junction protein gamma 2	86.4	46.2	61.6	64.9	-0.883	0.661
PARP16	poly(ADP-ribose) polymerase family member 16	436	561	286	333	0.36	0.661
SESN3	sestrin 3	90.8	214	88.9	63	1.23	0.661
FBXO9	F-box protein 9	2320	1890	2850	2820	-0.3	0.662
MUC1	mucin 1, cell surface associated	3200	2290	1340	1430	-0.481	0.662
AAR2	AAR2 splicing factor	5700	6250	5650	6130	0.134	0.663
ACADVL	acyl-CoA dehydrogenase very long chain	28200	24800	22900	24000	-0.182	0.663
ANKRD26	ankyrin repeat domain containing 26	391	297	804	659	-0.398	0.663
ARHGAP21	Rho GTPase activating protein 21	1610	1310	3410	3330	-0.283	0.663
ARHGEF17	Rho guanine nucleotide exchange factor 17	4940	4120	4490	3910	-0.26	0.663
ARL8A	ADP ribosylation factor like GTPase 8A	2460	1980	1080	1050	-0.315	0.663
ASNSP1	ASNS pseudogene 1	28.2	71.7	17	18	1.33	0.663
ATP6V1B1	ATPase H+ transporting V1 subunit B1	44.1	17.8	28	18.4	-1.3	0.663
C22orf39	chromosome 22 open reading frame 39	958	734	1600	1380	-0.382	0.663
CCDC169-SOHLH2	CCDC169-SOHLH2 readthrough	51.4	12	21.4	24.8	-2.1	0.663
CCDC28B	coiled-coil domain containing 28B	308	235	367	366	-0.387	0.663
CLN6	CLN6 transmembrane ER protein	2890	3610	3310	3470	0.32	0.663
COCH	cochlin	795	971	1650	1570	0.285	0.663
CPXM1	carboxypeptidase X, M14 family member 1	79.7	126	354	366	0.645	0.663
DCAKD	dephospho-CoA kinase domain containing	738	925	751	703	0.322	0.663
DDX11L2	DEAD/H-box helicase 11 like 2 (pseudogene)	144	276	160	154	0.928	0.663
DHX16	DEAH-box helicase 16	4400	5180	7920	8450	0.234	0.663
DND1	DND microRNA-mediated repression inhibitor 1	22.5	50.7	22.6	38.6	1.16	0.663
DPF1	double PHD fingers 1	766	901	1060	1120	0.231	0.663
DPP8	dipeptidyl peptidase 8	1810	2150	2070	2090	0.254	0.663
ELOVL3	ELOVL fatty acid elongase 3	18.2	57.5	15.8	13	1.66	0.663
EML2-AS1	EML2 antisense RNA 1	39.2	67.2	117	107	0.765	0.663
ENSG00000244380.2	novel transcript, antisense to TMA7	9.82	2.05	16.1	7.08	-2.26	0.663
ENSG00000255491.5	novel transcript	52.1	13.3	5.81	15.9	-1.93	0.663
ENSG00000272356.1	novel transcript, antisense to REV3L	20	4	9.07	6.18	-2.3	0.663
ENSG00000275734.2	novel transcript, sense overlapping CDK10	93.9	53	28.6	31.9	-0.82	0.663
ENSG00000283538.4	novel transcript	0	2.67	19.4	17.3	3.84	0.663
ENSG00000288698.1	novel protein	78.7	15.4	99.1	54.2	-2.35	0.663
ENSG00000295003.1	novel transcript	1.16	21.3	0	1.47	4.09	0.663
ENSG00000300114.1	novel transcript, antisense to DDX56 and TMED4	41.2	15.1	14.8	15.5	-1.45	0.663
ENSG00000305060.1	novel transcript, antisense to CDC37	2.12	10.3	12.5	16.5	2.19	0.663
ENSG00000306320.1	novel transcript	9.8	28.1	29.3	34.9	1.48	0.663
FAM20C	FAM20C golgi associated secretory pathway kinase	6510	5350	4640	4670	-0.281	0.663
FHOD1	formin homology 2 domain containing 1	2820	2330	2250	2480	-0.276	0.663
GAL	galanin and GMAP prepropeptide	1020	1390	1670	2010	0.446	0.663
GLDC	glycine decarboxylase	24.5	85.6	77.2	95.7	1.77	0.663
H3C7	H3 clustered histone 7	19.9	47.8	34.8	41.6	1.23	0.663
HERC2P9	HERC2 pseudogene 9	794	1180	764	464	0.572	0.663
HRCT1	histidine rich carboxyl terminus 1	87.9	47.3	68.2	64	-0.888	0.663
IL7R	interleukin 7 receptor	2300	3090	157	166	0.427	0.663
ITPA	inosine triphosphatase	6070	5430	4500	4660	-0.159	0.663
KLHDC7B	kelch domain containing 7B	786	579	538	257	-0.441	0.663
LY75-CD302	LY75-CD302 readthrough	480	659	469	515	0.452	0.663
MAST4	microtubule associated serine/threonine kinase family member 4	2120	2700	2750	2310	0.345	0.663
MOV10	Mov10 RNA helicase	4330	3680	2190	2040	-0.232	0.663
NAB2	NGFI-A binding protein 2	3100	2740	2180	2220	-0.177	0.663
NCR3LG1	natural killer cell cytotoxicity receptor 3 ligand 1	561	733	362	356	0.385	0.663
NLE1	notchless homolog 1	2010	2350	2500	2620	0.223	0.663
NOB1	NIN1 (RPN12) binding protein 1 homolog	4350	4780	4320	4640	0.135	0.663
NUP50-DT	NUP50 divergent transcript	76	115	151	181	0.586	0.663
PCSK9	proprotein convertase subtilisin/kexin type 9	84.2	117	1330	1230	0.477	0.663
PELI1	pellino E3 ubiquitin protein ligase 1	1650	2130	2160	2280	0.37	0.663
PGM3	phosphoglucomutase 3	2320	2690	3280	3480	0.207	0.663
PIK3R2	phosphoinositide-3-kinase regulatory subunit 2	3200	2770	4500	4430	-0.207	0.663
PLEKHH1	pleckstrin homology, MyTH4 and FERM domain containing H1	886	611	1110	1150	-0.538	0.663
PLIN4	perilipin 4	40.2	134	54.6	45.6	1.73	0.663
PMAIP1	phorbol-12-myristate-13-acetate-induced protein 1	1360	1690	1080	1130	0.309	0.663
PREX1	phosphatidylinositol-3,4,5-trisphosphate dependent Rac exchange factor 1	1100	1390	516	503	0.332	0.663
PRPF8	pre-mRNA processing factor 8	71100	65400	33100	34900	-0.121	0.663
PTN	pleiotrophin	31.6	86.9	7.92	8.41	1.46	0.663
RAD52	RAD52 homolog, DNA repair protein	511	708	405	336	0.47	0.663
RBM26-AS1	RBM26 antisense RNA 1	30	64	51.5	51.8	1.07	0.663
RHOBTB2	Rho related BTB domain containing 2	3000	2590	3540	3320	-0.209	0.663
RNASE4	ribonuclease A family member 4	161	49.1	45.2	48.1	-1.71	0.663
SEC31A	SEC31 homolog A, COPII coat complex component	6200	7070	5950	5940	0.191	0.663
SERPINI1	serpin family I member 1	18.1	53.3	28.8	23.7	1.54	0.663
SLC35F3	solute carrier family 35 member F3	363	271	1180	1280	-0.417	0.663
SLX1A	SLX1 homolog A, structure-specific endonuclease subunit	180	98.3	155	149	-0.847	0.663
SNN	stannin	851	681	884	804	-0.316	0.663
TACSTD2	tumor associated calcium signal transducer 2	25200	20100	32200	31400	-0.329	0.663
TAF11	TATA-box binding protein associated factor 11	1720	1450	2380	2340	-0.241	0.663
TDP1	tyrosyl-DNA phosphodiesterase 1	1020	1220	1190	1310	0.259	0.663
TFB1M	transcription factor B1, mitochondrial	680	511	540	666	-0.41	0.663
TLCD2	TLC domain containing 2	1900	1490	703	667	-0.352	0.663
TMEM192	transmembrane protein 192	1850	2240	1640	1590	0.276	0.663
TMEM94	transmembrane protein 94	2560	3130	2020	1640	0.287	0.663
TMEM9B-AS1	TMEM9B antisense RNA 1	56.8	125	46.4	28.4	1.12	0.663
TRMT10A	tRNA methyltransferase 10A	203	298	329	333	0.556	0.663
TSC22D2	TSC22 domain family member 2	6040	5290	4060	4060	-0.191	0.663
TSPAN11	tetraspanin 11	93.9	167	41.4	35.4	0.811	0.663
TTC7A	tetratricopeptide repeat domain 7A	6910	5830	6460	6260	-0.244	0.663
USP4	ubiquitin specific peptidase 4	2220	2520	4800	4860	0.184	0.663
ZC3H12A	zinc finger CCCH-type containing 12A	759	982	478	547	0.371	0.663
ZHX3	zinc fingers and homeoboxes 3	3140	2560	2360	2270	-0.294	0.663
ZNF892	zinc finger protein 892	8.33	35	78.8	51.3	1.58	0.663
ATF3	activating transcription factor 3	2200	3140	1600	1400	0.51	0.665
FNDC10	fibronectin type III domain containing 10	1180	997	2930	2990	-0.238	0.665
NGFR	nerve growth factor receptor	953	2280	246	206	1.25	0.665
NRAS	NRAS proto-oncogene, GTPase	5040	5530	6440	6410	0.137	0.665
CLDN7	claudin 7	36400	31000	28400	29700	-0.232	0.666
ENSG00000289078.2	novel transcript	12.8	60.9	2.22	6.5	2.24	0.666
GPR156	G protein-coupled receptor 156	90.8	130	147	144	0.519	0.666
GREB1L-DT	GREB1L divergent transcript	26.2	8.95	9.14	12.9	-1.55	0.666
KEAP1	kelch like ECH associated protein 1	3820	4330	5160	5100	0.179	0.666
PARVA	parvin alpha	4760	4180	6150	6270	-0.188	0.666
PLXNA1	plexin A1	7450	8760	11100	12600	0.234	0.666
VASH2	vasohibin 2	63.3	130	259	245	1.03	0.666
CHGB	chromogranin B	87.6	270	104	82.6	1.62	0.669
NACC2	NACC family member 2	2780	2420	2380	2330	-0.193	0.669
AKAP6	A-kinase anchoring protein 6	20.6	137	45.9	7.93	2.71	0.67
APBA2	amyloid beta precursor protein binding family A member 2	384	494	516	540	0.356	0.67
CA11	carbonic anhydrase 11	583	449	450	436	-0.37	0.67
CPD	carboxypeptidase D	4060	5140	4480	4220	0.339	0.67
DGKE	diacylglycerol kinase epsilon	904	1160	821	844	0.355	0.67
ENSG00000264545.2	novel transcript	0	33.2	64	48.7	7.54	0.67
ENSG00000273711.2	novel transcript, antisense to PTGR2	56	6.93	5.09	55.9	-2.98	0.67
ENSG00000285446.1	novel protein	17.1	0	46.9	26.3	-6.23	0.67
ENSG00000293606.1	novel protein, readthrough between SLC5A3 and MRPS6	33.5	123	63.8	106	1.86	0.67
FOXK2	forkhead box K2	8040	9240	7750	8170	0.203	0.67
GRIN1	glutamate ionotropic receptor NMDA type subunit 1	369	507	54.6	73.1	0.453	0.67
HEPACAM	hepatic and glial cell adhesion molecule	3.66	35.4	3.27	9.61	3.25	0.67
IPO8	importin 8	3090	3580	3690	3470	0.213	0.67
KLC4	kinesin light chain 4	722	855	1050	991	0.243	0.67
MYLIP	myosin regulatory light chain interacting protein	332	479	689	603	0.532	0.67
NUDT14	nudix hydrolase 14	1150	943	848	808	-0.281	0.67
PLD5	phospholipase D family member 5	11.2	51.9	2.27	5.64	2.21	0.67
RELA	RELA proto-oncogene, NF-kB subunit	7160	8160	8800	9340	0.186	0.67
RIMS2	regulating synaptic membrane exocytosis 2	804	622	573	589	-0.371	0.67
RNASET2	ribonuclease T2	1840	1550	866	935	-0.242	0.67
SERPINF2	serpin family F member 2	150	98.2	239	226	-0.603	0.67
SIDT2	SID1 transmembrane family member 2	1250	966	1240	1250	-0.372	0.67
TAF4B	TATA-box binding protein associated factor 4b	615	721	686	701	0.233	0.67
TBX21	T-box transcription factor 21	16.4	56.3	16.2	13.3	1.78	0.67
TM7SF3	transmembrane 7 superfamily member 3	2400	2860	1980	2040	0.256	0.67
ZNF849P	zinc finger protein 849, pseudogene	0	3.01	15	14.1	4.07	0.67
ENSG00000289584.1	novel transcript	4.13	14.9	11.9	14.9	1.85	0.671
APLF	aprataxin and PNKP like factor	184	267	252	278	0.533	0.673
MMGT1	membrane magnesium transporter 1	3500	3950	2890	3300	0.173	0.673
PRR12	proline rich 12	7250	6160	8120	7960	-0.234	0.673
SH2B3	SH2B adaptor protein 3	1210	1530	772	831	0.338	0.673
SPPL2A	signal peptide peptidase like 2A	2560	2940	2600	2810	0.199	0.673
AK4	adenylate kinase 4	3560	2890	2980	3480	-0.296	0.674
FBXO8	F-box protein 8	830	647	328	355	-0.359	0.674
ARRB2	arrestin beta 2	5060	5550	2540	2800	0.13	0.676
BCAR3	BCAR3 adaptor protein, NSP family member	5460	6370	8780	9100	0.221	0.676
CHCHD10	coiled-coil-helix-coiled-coil-helix domain containing 10	1990	1650	2590	2810	-0.268	0.676
CMC4	C-X9-C motif containing 4	516	378	507	460	-0.447	0.676
CXXC1	CXXC finger protein 1	1960	2270	2970	3130	0.211	0.676
DQX1	DEAQ-box RNA dependent ATPase 1	5.35	26.7	4.11	9.63	2.29	0.676
EDNRB	endothelin receptor type B	4.36	19	0.44	2.11	2.14	0.676
ENSG00000203546.7	novel protein	0.64	7.03	9.86	14.8	3.77	0.676
ENSG00000226965.3	novel transcript	9.39	36.6	3.56	6.32	1.96	0.676
ENSG00000287670.2	novel transcript	6.6	22	3.49	9.49	1.75	0.676
FEZ1	fasciculation and elongation protein zeta 1	14.4	60.4	20.6	14.8	2.02	0.676
FUT2	fucosyltransferase 2 (H blood group)	3.48	0.5	142	119	-2.83	0.676
H3P16	H3 histone pseudogene 16	3.16	13.2	14.7	19.9	2.24	0.676
KDR	kinase insert domain receptor	756	904	1800	2010	0.254	0.676
KIAA0586	KIAA0586	1480	1190	1920	2030	-0.316	0.676
KIF7	kinesin family member 7	1390	1680	1460	1490	0.27	0.676
MIR100HG	mir-100-let-7a-2-mir-125b-1 cluster host gene	222	331	382	381	0.562	0.676
SDCBP	syndecan binding protein	5260	5740	9210	9080	0.127	0.676
SLC39A4	solute carrier family 39 member 4	1220	1020	1310	1310	-0.27	0.676
TBCD	tubulin folding cofactor D	4620	3740	4940	5260	-0.301	0.676
TFIP11	tuftelin interacting protein 11	2680	3060	3510	3560	0.19	0.676
TPRN	taperin	5180	4330	2950	3170	-0.258	0.676
ODF2	outer dense fiber of sperm tails 2	6110	6790	6060	6150	0.153	0.677
CLDN3	claudin 3	4240	3340	2560	2480	-0.341	0.679
DISP1	dispatched RND transporter family member 1	263	401	461	355	0.602	0.679
ENSG00000261487.1	novel transcript	19.8	3.19	11.9	12.4	-2.64	0.679
ENSG00000284874.1	novel transcript	252	144	227	190	-0.803	0.679
ENSG00000290146.1	novel protein, EMG1-C1S	1760	2080	2270	2430	0.235	0.679
FKBP8	FKBP prolyl isomerase 8	7540	6690	12000	11800	-0.173	0.679
GCDH	glutaryl-CoA dehydrogenase	728	873	1020	1130	0.261	0.679
HAGLR	HOXD antisense growth-associated long non-coding RNA	81.6	160	104	114	0.972	0.679
IQCC	IQ motif containing C	636	770	532	584	0.28	0.679
ME1	malic enzyme 1	1420	1650	1710	1810	0.221	0.679
PNPT1	polyribonucleotide nucleotidyltransferase 1	6120	7110	7660	8170	0.216	0.679
RAB3C	RAB3C, member RAS oncogene family	2.35	11.2	32.3	9.9	2.16	0.679
SUPT7L	SPT7 like, STAGA complex subunit gamma	3220	3590	3810	3980	0.155	0.679
TAF1A	TATA-box binding protein associated factor, RNA polymerase I subunit A	655	802	1100	1210	0.293	0.679
ZNF414	zinc finger protein 414	400	510	656	709	0.344	0.679
KLF15	KLF transcription factor 15	21	51.8	64.9	54.8	1.31	0.681
HCG11	HLA complex group 11	486	381	785	737	-0.344	0.682
VPS33A	VPS33A core subunit of CORVET and HOPS complexes	2160	2470	2230	2230	0.196	0.682
FOXN2	forkhead box N2	1940	2210	2470	2490	0.193	0.683
ZC3H12B	zinc finger CCCH-type containing 12B	10.8	30	42.3	65.7	1.55	0.683
ANO2	anoctamin 2	314	475	241	203	0.593	0.685
ANXA9	annexin A9	448	318	178	157	-0.487	0.685
C5	complement C5	286	468	438	396	0.704	0.685
CCL5	C-C motif chemokine ligand 5	2980	10100	637	627	1.76	0.685
CD36	CD36 molecule (CD36 blood group)	18.5	70	16	6.45	1.89	0.685
SLC38A4	solute carrier family 38 member 4	19.1	41.7	17.9	12.1	1.1	0.685
TOX2	TOX high mobility group box family member 2	490	680	118	110	0.471	0.685
TRPV4	transient receptor potential cation channel subfamily V member 4	668	535	489	502	-0.319	0.685
TWNK	twinkle mtDNA helicase	2520	2980	2790	2940	0.238	0.685
GPR89B	G protein-coupled receptor 89B	351	515	840	736	0.549	0.687
VPS26B	VPS26 retromer complex component B	2420	2010	3700	3380	-0.264	0.687
DAGLA	diacylglycerol lipase alpha	1670	1390	1130	1110	-0.266	0.688
EPHA4	EPH receptor A4	1260	1720	2040	1710	0.441	0.688
LINC01152	long intergenic non-protein coding RNA 1152	29	85	30.9	43	1.5	0.688
NGDN	neuroguidin	2200	2510	2670	2800	0.189	0.688
RNF146	ring finger protein 146	1240	1010	688	701	-0.303	0.688
IL12A	interleukin 12A	94.6	178	24.6	39.2	0.9	0.689
LAMA1	laminin subunit alpha 1	768	1020	191	209	0.408	0.691
ZC3H7A	zinc finger CCCH-type containing 7A	3140	3850	3210	2890	0.29	0.691
ENSG00000299019.1	novel transcript, antisense to SEC24C and FUT11	0	24	0	0	7.07	0.692
HS3ST2	heparan sulfate-glucosamine 3-sulfotransferase 2	2380	2950	4910	5700	0.305	0.692
LRRC57	leucine rich repeat containing 57	2440	1990	1380	1420	-0.292	0.692
ZNF594	zinc finger protein 594	1060	883	488	468	-0.258	0.692
ATP2C2	ATPase secretory pathway Ca2+ transporting 2	730	585	708	793	-0.322	0.693
ENSG00000258790.1	novel transcript	482	692	783	784	0.526	0.693
ENSG00000283415.3	novel transcript	37.7	12.1	23.2	32.9	-1.65	0.693
HUNK	hormonally up-regulated Neu-associated kinase	422	324	432	433	-0.376	0.693
MSTO2P	misato family member 2, pseudogene	30.1	75.5	42.6	42.5	1.3	0.693
NIPSNAP2	nipsnap homolog 2	2680	2230	3980	3880	-0.266	0.693
PCSK5	proprotein convertase subtilisin/kexin type 5	111	354	6.11	6.59	1.67	0.693
UBA6-DT	UBA6 divergent transcript	260	373	167	209	0.512	0.693
PLK2	polo like kinase 2	10800	11900	7610	6790	0.153	0.695
ABCD4	ATP binding cassette subfamily D member 4	1740	2120	2830	2800	0.286	0.696
CCDC174	coiled-coil domain containing 174	670	960	931	894	0.515	0.696
ENSG00000293619.1	novel transcript	22.4	0	0	7	-6.62	0.696
FES	FES proto-oncogene, tyrosine kinase	94.3	128	388	403	0.416	0.696
SEC14L1P1	SEC14 like 1 pseudogene 1	62	25.4	35.4	41.9	-1.3	0.696
ARL10	ADP ribosylation factor like GTPase 10	1160	888	815	548	-0.379	0.698
DHDH	dihydrodiol dehydrogenase	124	261	128	158	1.06	0.698
ENSG00000279207.1	novel transcript	756	623	559	519	-0.277	0.698
ERBB2	erb-b2 receptor tyrosine kinase 2	9860	8000	8130	7520	-0.301	0.698
GLYATL2	glycine-N-acyltransferase like 2	31.2	61.2	18	14.1	0.984	0.698
IMPDH1P10	inosine monophosphate dehydrogenase 1 pseudogene 10	146	216	86.3	83	0.562	0.698
LRRC2	leucine rich repeat containing 2	8.41	28.4	77.5	40.4	1.71	0.698
PSEN1	presenilin 1	8250	7480	10300	11200	-0.143	0.698
RIMS1	regulating synaptic membrane exocytosis 1	22.7	64.9	6.96	13.7	1.51	0.698
SELENOM	selenoprotein M	764	1050	2000	2200	0.451	0.698
SLCO2A1	solute carrier organic anion transporter family member 2A1	2060	1450	4210	4080	-0.503	0.698
SPINT1	serine peptidase inhibitor, Kunitz type 1	27600	23700	15700	16200	-0.22	0.698
SYT5	synaptotagmin 5	36.6	10.4	7.66	8.47	-1.79	0.698
TFCP2L1	transcription factor CP2 like 1	498	779	572	564	0.647	0.698
TLE5	TLE family member 5, transcriptional modulator	15800	13600	20900	19900	-0.213	0.698
TSHZ3	teashirt zinc finger homeobox 3	45.4	122	12.3	14	1.42	0.698
ZNF136	zinc finger protein 136	366	528	424	337	0.528	0.698
ZNF790	zinc finger protein 790	69	36.7	292	356	-0.898	0.698
PDCD1LG2	programmed cell death 1 ligand 2	898	1050	1760	1880	0.218	0.699
PIH1D2	PIH1 domain containing 2	44.2	76.5	91.5	77.8	0.764	0.7
RPL27	ribosomal protein L27	28600	24200	33600	35000	-0.243	0.7
ARHGAP11B-DT	ARHGAP11B divergent transcript	36.4	17	20.1	19.2	-1.1	0.704
COX8A	cytochrome c oxidase subunit 8A	7520	6750	7420	7560	-0.156	0.704
EFHD2	EF-hand domain family member D2	10300	8930	11900	13000	-0.204	0.704
ENSG00000218426.5	60S ribosomal protein L27a (RPL27A) pseudogene	13.3	3.66	18.7	17.3	-1.88	0.704
LIPG	lipase G, endothelial type	6420	6940	16400	17100	0.114	0.704
MFAP2	microfibril associated protein 2	952	738	1340	1330	-0.368	0.704
RNPEPL1	arginyl aminopeptidase like 1	3560	3010	4520	4350	-0.239	0.704
RTN1	reticulon 1	8.66	44.1	7.18	9.71	2.33	0.704
SLC38A6	solute carrier family 38 member 6	330	258	301	304	-0.353	0.704
SMN1	survival of motor neuron 1, telomeric	3450	4500	3200	3730	0.382	0.704
ZNF670	zinc finger protein 670	238	304	510	504	0.343	0.704
ACADM	acyl-CoA dehydrogenase medium chain	1320	1580	1390	1440	0.246	0.705
ARHGAP24	Rho GTPase activating protein 24	41.4	80.6	34.1	28.6	0.964	0.705
BCKDHB	branched chain keto acid dehydrogenase E1 subunit beta	657	485	571	498	-0.435	0.705
COX19	cytochrome c oxidase assembly factor COX19	4920	5830	2370	2300	0.245	0.705
CXXC5	CXXC finger protein 5	3580	2740	2510	2320	-0.389	0.705
ENSG00000268205.1	novel transcript	1180	940	1090	990	-0.329	0.705
GDF11	growth differentiation factor 11	5490	4490	4890	4740	-0.289	0.705
LINC00839	long intergenic non-protein coding RNA 839	22	37.1	534	605	0.753	0.705
METTL22	methyltransferase 22, Kin17 lysine	685	841	712	760	0.292	0.705
SYCE2	synaptonemal complex central element protein 2	21.3	49.5	28.8	27.8	1.19	0.705
ZNF767P	zinc finger family member 767, pseudogene	290	538	276	279	0.88	0.705
DPYSL4	dihydropyrimidinase like 4	814	1210	1910	1900	0.572	0.707
EIF5	eukaryotic translation initiation factor 5	19200	21900	25700	26500	0.187	0.707
TMEM107	transmembrane protein 107	540	405	462	470	-0.411	0.707
UNC5A	unc-5 netrin receptor A	447	321	205	201	-0.476	0.707
WARS1	tryptophanyl-tRNA synthetase 1	10700	13100	9390	10000	0.292	0.707
IGDCC3	immunoglobulin superfamily DCC subclass member 3	336	230	218	180	-0.54	0.708
EFCAB13-DT	EFCAB13 divergent transcript	86	150	73.5	98.2	0.795	0.709
OVCA2	OVCA2 serine hydrolase domain containing	4280	3770	2060	2200	-0.183	0.71
ASNS	asparagine synthetase (glutamine-hydrolyzing)	1460	2130	941	898	0.538	0.714
ATP13A2	ATPase cation transporting 13A2	6820	6100	6150	6120	-0.16	0.714
BCAM	basal cell adhesion molecule (Lutheran blood group)	44600	34800	22500	22700	-0.355	0.714
BICDL2	BICD family like cargo adaptor 2	1340	1130	943	978	-0.244	0.714
BUD13	BUD13 homolog	1700	1910	2560	2580	0.17	0.714
C20orf96	chromosome 20 open reading frame 96	501	374	336	335	-0.419	0.714
CEP152	centrosomal protein 152	1100	1250	1100	1190	0.175	0.714
CYFIP2	cytoplasmic FMR1 interacting protein 2	1340	2080	456	397	0.624	0.714
DMPK	DM1 protein kinase	5250	4250	3720	3330	-0.304	0.714
FANCC	FA complementation group C	1710	1950	2220	2010	0.193	0.714
HVCN1	hydrogen voltage gated channel 1	40.2	72.6	142	188	0.847	0.714
MAP2K5	mitogen-activated protein kinase kinase 5	776	606	573	606	-0.36	0.714
NDRG2	NDRG family member 2	430	598	488	408	0.469	0.714
NPDC1	neural proliferation, differentiation and control 1	2050	1520	1430	1560	-0.431	0.714
NYAP2	neuronal tyrosine-phosphorylated phosphoinositide-3-kinase adaptor 2	976	696	338	263	-0.487	0.714
OAZ3	ornithine decarboxylase antizyme 3	9.06	22.2	28.3	31.3	1.28	0.714
PRODH	proline dehydrogenase 1	66.7	138	45	45	1.04	0.714
SEC13	SEC13 homolog, nuclear pore and COPII coat complex component	5950	6470	7840	8220	0.122	0.714
SMIM32	small integral membrane protein 32	10.7	41.9	7.23	11.2	1.97	0.714
STAT1	signal transducer and activator of transcription 1	20400	22300	11700	11400	0.124	0.714
TRIM35	tripartite motif containing 35	1350	1650	2030	2160	0.292	0.714
TSPO	translocator protein	668	535	2230	2300	-0.315	0.714
ZNF292	zinc finger protein 292	6710	5220	2580	2490	-0.361	0.714
ARPIN	actin related protein 2/3 complex inhibitor	570	414	626	606	-0.461	0.715
C9orf40	chromosome 9 open reading frame 40	876	758	1580	1580	-0.206	0.715
KLHL13	kelch like family member 13	5.07	15.7	11.7	23.5	1.68	0.716
ZNF875	zinc finger protein 875	856	1020	1790	1750	0.248	0.716
ENSG00000273489.1	novel transcript, antisense to MKLN1	2.37	11.4	15.7	13.4	2.26	0.717
FILIP1L	filamin A interacting protein 1 like	838	1010	2960	2750	0.279	0.717
ADCY1	adenylate cyclase 1	3690	4380	4310	4520	0.247	0.718
ASF1A	anti-silencing function 1A histone chaperone	1280	1110	1020	1130	-0.216	0.718
HEBP2	heme binding protein 2	1810	1480	1850	1660	-0.296	0.718
MICA	MHC class I polypeptide-related sequence A	1360	1710	1390	1560	0.333	0.718
OBSL1	obscurin like cytoskeletal adaptor 1	6250	5000	9320	9220	-0.321	0.718
PLCG2	phospholipase C gamma 2	193	315	217	233	0.706	0.718
SLCO2B1	solute carrier organic anion transporter family member 2B1	0	20.4	0.873	0	6.84	0.718
SORBS1	sorbin and SH3 domain containing 1	411	700	144	139	0.768	0.718
VAMP1	vesicle associated membrane protein 1	292	451	148	153	0.628	0.718
ABCD1	ATP binding cassette subfamily D member 1	1500	1220	516	503	-0.289	0.72
C17orf49	chromosome 17 open reading frame 49	1600	1970	1860	2030	0.301	0.72
C1S	complement C1s	39.6	93	14.8	16.7	1.23	0.72
ENSG00000272157.3	novel transcript, antisense to NEFL	7.5	28.8	36.7	28.5	1.93	0.72
ENSG00000293698.1	novel transcript	33.6	73.6	54.3	42.1	1.14	0.72
ENSG00000307045.1	novel transcript	7.28	0.863	13.8	13.3	-3.12	0.72
GSK3B	glycogen synthase kinase 3 beta	7040	8720	10900	11000	0.308	0.72
GUSBP1	GUSB pseudogene 1	688	853	924	867	0.307	0.72
ID2	inhibitor of DNA binding 2	249	413	314	258	0.722	0.72
LBX1-AS1	LBX1 antisense RNA 1	11.6	58.1	15.4	4.61	2.31	0.72
LINC01775	long intergenic non-protein coding RNA 1775	6.1	15.1	25.4	31.9	1.45	0.72
LINC03052	long intergenic non-protein coding RNA 3052	256	198	250	312	-0.366	0.72
MAPK8IP1	mitogen-activated protein kinase 8 interacting protein 1	1360	1690	1620	1560	0.31	0.72
MDN1	midasin AAA ATPase 1	7050	5680	3610	3400	-0.311	0.72
MMP11	matrix metallopeptidase 11	100	57.3	108	103	-0.789	0.72
NBPF11	NBPF member 11	385	481	718	801	0.316	0.72
NRL	neural retina leucine zipper	100	59.9	197	150	-0.791	0.72
RAB40B	RAB40B, member RAS oncogene family	148	68.4	169	140	-1.13	0.72
RBM23	RNA binding motif protein 23	5660	6120	6890	7130	0.113	0.72
REXO5	RNA exonuclease 5	334	557	329	290	0.739	0.72
RIC3	RIC3 acetylcholine receptor chaperone	180	307	88	102	0.768	0.72
SALL4	spalt like transcription factor 4	248	184	278	250	-0.444	0.72
SELP	selectin P	3.86	29.8	0.607	2.9	2.94	0.72
SP3	Sp3 transcription factor	7480	8710	8240	8180	0.22	0.72
TRMT1	tRNA methyltransferase 1	1710	2010	2940	3200	0.234	0.72
WDR13	WD repeat domain 13	1360	1710	1620	1700	0.34	0.72
ZNF239	zinc finger protein 239	174	257	286	291	0.558	0.72
ENSG00000286389.3	novel transcript	54.8	27.4	64.9	52.2	-1.07	0.722
DMWD	DM1 locus, WD repeat containing	4480	5410	4900	5380	0.272	0.723
NOTCH3	notch receptor 3	2560	1940	1370	1170	-0.402	0.723
REC8	REC8 meiotic recombination protein	107	171	213	258	0.647	0.723
RNF19A	ring finger protein 19A, RBR E3 ubiquitin protein ligase	882	735	1250	1430	-0.262	0.723
RPS6KA2	ribosomal protein S6 kinase A2	813	973	541	520	0.263	0.723
SNRPG	small nuclear ribonucleoprotein polypeptide G	7510	6690	8530	8420	-0.165	0.723
TCEA2	transcription elongation factor A2	1880	1650	1920	1980	-0.178	0.723
TFAP2C	transcription factor AP-2 gamma	3680	2840	2260	2220	-0.373	0.723
WNT5B	Wnt family member 5B	296	220	722	815	-0.43	0.723
ZNF467	zinc finger protein 467	488	327	117	93.7	-0.575	0.723
CASC8	cancer susceptibility 8	156	108	129	130	-0.526	0.724
FBN2	fibrillin 2	2690	1860	1000	951	-0.53	0.725
MALL	mal, T cell differentiation protein like	8520	5100	3740	3490	-0.739	0.725
MYH9-DT	MYH9 divergent transcript	3.56	16.2	18.3	11.5	2.2	0.725
ACOT2	acyl-CoA thioesterase 2	969	780	1740	1770	-0.314	0.727
ANTXR2	ANTXR cell adhesion molecule 2	118	176	521	632	0.576	0.727
ARHGAP26	Rho GTPase activating protein 26	1780	2430	1620	1500	0.452	0.727
ATXN7L3B	ataxin 7 like 3B	4890	4320	3910	3850	-0.179	0.727
C2orf88	chromosome 2 open reading frame 88	41.6	131	33.5	36.2	1.64	0.727
C4A	complement C4A (Chido/Rodgers blood group)	55.4	181	60.4	56.3	1.69	0.727
CASZ1	castor zinc finger 1	3600	4280	2220	2170	0.251	0.727
CCDC88B	coiled-coil domain containing 88B	84.7	133	84.1	75.5	0.649	0.727
CDK19	cyclin dependent kinase 19	1980	1530	1750	1420	-0.372	0.727
CLUAP1	clusterin associated protein 1	460	606	797	825	0.398	0.727
COA7	cytochrome c oxidase assembly factor 7	2420	2870	2960	3100	0.247	0.727
CRELD2	cysteine rich with EGF like domains 2	1590	1880	1600	1650	0.24	0.727
CST3	cystatin C	21000	18700	12200	12700	-0.163	0.727
CTNS	cystinosin, lysosomal cystine transporter	2420	2750	1400	1190	0.188	0.727
DBNDD1	dysbindin domain containing 1	4880	3900	5380	5020	-0.321	0.727
DSG3	desmoglein 3	126	186	182	140	0.553	0.727
DYNLL2	dynein light chain LC8-type 2	9250	8530	7740	7600	-0.118	0.727
ENPP2	ectonucleotide pyrophosphatase/phosphodiesterase 2	12.9	68	1.65	1.94	2.4	0.727
ENSG00000188897.10	novel lipoprotein amino terminal region containing protein	5.76	43.1	2.76	6.06	2.9	0.727
ENSG00000280206.1	novel transcript	450	360	482	429	-0.316	0.727
ENSG00000284640.2	novel transcript	1.37	23	0	0	4.05	0.727
ENSG00000289415.1	novel transcript, antisense to CES4A	20.9	47.3	12.1	10.2	1.15	0.727
ENSG00000290948.2	novel transcript	1540	1970	1350	1200	0.358	0.727
ENSG00000302344.1	novel transcript, sense intronic to MGLL	7.21	21.3	12.6	7.2	1.59	0.727
ENSG00000304309.1	novel transcript	2400	2990	1640	1930	0.313	0.727
EYA4	EYA transcriptional coactivator and phosphatase 4	834	1010	842	933	0.273	0.727
FBXL17	F-box and leucine rich repeat protein 17	1190	782	798	1010	-0.614	0.727
FEM1A	fem-1 homolog A	3360	3840	4060	4340	0.19	0.727
GATA6	GATA binding protein 6	824	980	995	1040	0.246	0.727
HASPIN	histone H3 associated protein kinase	3200	3590	1960	1940	0.163	0.727
HCFC2	host cell factor C2	582	702	393	477	0.27	0.727
HLX	H2.0 like homeobox	71.6	118	189	203	0.734	0.727
IP6K2	inositol hexakisphosphate kinase 2	2900	2590	3560	3410	-0.161	0.727
IQANK1	IQ motif and ankyrin repeat containing 1	714	573	769	752	-0.313	0.727
KMT5C	lysine methyltransferase 5C	1450	1220	1490	1470	-0.256	0.727
LINC01535	long intergenic non-protein coding RNA 1535	3.51	0.455	57.5	54.1	-2.39	0.727
LINC03014	long intergenic non-protein coding RNA 3014	68.4	39.3	49.2	37.6	-0.791	0.727
LPP	LIM domain containing preferred translocation partner in lipoma	4320	5780	5700	6750	0.422	0.727
LRP5	LDL receptor related protein 5	8300	6250	9230	8920	-0.409	0.727
LY6E	lymphocyte antigen 6 family member E	19800	15900	10300	10600	-0.317	0.727
MINK1	misshapen like kinase 1	13600	12200	6480	6550	-0.167	0.727
MLXIP	MLX interacting protein	7560	9340	4910	4960	0.302	0.727
MT-ND4L	mitochondrially encoded NADH:ubiquinone oxidoreductase core subunit 4L	12800	9490	23400	22700	-0.43	0.727
NCOA2	nuclear receptor coactivator 2	1860	1520	1920	2000	-0.289	0.727
NEK7	NIMA related kinase 7	3220	3630	8290	8250	0.172	0.727
NPY	neuropeptide Y	70	133	46.5	55.4	0.924	0.727
NR2C1	nuclear receptor subfamily 2 group C member 1	976	1220	1320	1270	0.323	0.727
NUB1	negative regulator of ubiquitin like proteins 1	8100	9100	7290	7420	0.167	0.727
NUP58	nucleoporin 58	18000	20600	7330	7730	0.194	0.727
OR2T8	olfactory receptor family 2 subfamily T member 8	38.3	13.9	49.2	73	-1.45	0.727
PBX3	PBX homeobox 3	1400	1150	1060	915	-0.27	0.727
PDCD6IP	programmed cell death 6 interacting protein	8120	6600	8040	8150	-0.3	0.727
PLCL2	phospholipase C like 2	66.5	135	67.5	56.2	1.02	0.727
PLEKHA3	pleckstrin homology domain containing A3	1390	1210	1240	1290	-0.196	0.727
POLR3A	RNA polymerase III subunit A	3750	4160	3440	3680	0.149	0.727
POMZP3	POM121 and ZP3 fusion	1920	2430	1390	1340	0.341	0.727
PRKX	protein kinase cAMP-dependent X-linked catalytic subunit	1440	1630	1690	1680	0.184	0.727
PRR15	proline rich 15	960	810	1150	1090	-0.243	0.727
PTGER2	prostaglandin E receptor 2	834	616	579	548	-0.434	0.727
RAB3GAP2	RAB3 GTPase activating non-catalytic protein subunit 2	2860	3090	4970	4990	0.111	0.727
RINT1	RAD50 interactor 1	2390	3040	2210	2370	0.345	0.727
RNASEH2B-AS1	RNASEH2B antisense RNA 1	2.26	7.49	12.5	15.9	2.99	0.727
RSRC2	arginine and serine rich coiled-coil 2	3740	4540	3390	3390	0.28	0.727
RWDD3	RWD domain containing 3	194	145	180	189	-0.428	0.727
SCAMP3	secretory carrier membrane protein 3	2940	3280	4900	5210	0.158	0.727
SMIM27	small integral membrane protein 27	94.4	61.2	131	146	-0.614	0.727
SMTN	smoothelin	2040	3500	4370	5100	0.779	0.727
STOML1	stomatin like 1	364	484	474	447	0.409	0.727
TEKT4	tektin 4	20.5	5.46	19.3	25	-1.87	0.727
TLE6	TLE family member 6, subcortical maternal complex member	6.16	16.1	40.3	37.7	1.4	0.727
TMEM9	transmembrane protein 9	2860	2510	4390	4420	-0.19	0.727
TPRA1	transmembrane protein adipocyte associated 1	2400	2590	4120	4440	0.114	0.727
TRIM3	tripartite motif containing 3	624	839	664	728	0.42	0.727
URB2	URB2 ribosome biogenesis homolog	2380	2690	3780	3900	0.176	0.727
ZBED3	zinc finger BED-type containing 3	372	510	581	561	0.449	0.727
ZDHHC22	zinc finger DHHC-type palmitoyltransferase 22	43.5	96.9	27.3	25.3	1.13	0.727
ZFP36	ZFP36 ring finger protein	3450	2990	2750	3000	-0.208	0.727
ZNF195	zinc finger protein 195	1320	1580	1460	1420	0.251	0.727
ZNF641	zinc finger protein 641	820	1250	1120	887	0.612	0.727
ZNF654	zinc finger protein 654	872	1030	941	936	0.237	0.727
ZNF79	zinc finger protein 79	1280	1590	994	904	0.318	0.727
ZNF837	zinc finger protein 837	31	12	20.6	25.7	-1.32	0.727
CAPN6	calpain 6	11.6	33.7	37.2	47.2	1.53	0.728
MTHFD2	methylenetetrahydrofolate dehydrogenase (NADP+ dependent) 2, methenyltetrahydrofolate cyclohydrolase	12000	13100	11600	12100	0.124	0.728
PLA2G4C	phospholipase A2 group IVC	134	269	308	341	0.993	0.728
RPL10	ribosomal protein L10	34200	30100	50800	52700	-0.183	0.728
SLC7A8	solute carrier family 7 member 8	347	555	175	179	0.67	0.728
SMARCAL1	SWI/SNF related, matrix associated, actin dependent regulator of chromatin, subfamily a like 1	1400	1560	2110	2060	0.151	0.728
WNT6	Wnt family member 6	258	164	47.5	39	-0.643	0.731
DNA2	DNA replication helicase/nuclease 2	1920	1680	2340	2310	-0.189	0.732
LEPROT	leptin receptor overlapping transcript	6420	5090	4240	4310	-0.333	0.732
MFN2	mitofusin 2	10500	11400	11600	12100	0.125	0.732
MMP9	matrix metallopeptidase 9	158	211	226	392	0.422	0.732
NPTX1	neuronal pentraxin 1	70.6	191	14.9	25.2	1.44	0.732
PHLDB1	pleckstrin homology like domain family B member 1	8920	7540	11800	11000	-0.242	0.732
SH2D3C	SH2 domain containing 3C	52.1	123	21.2	20.6	1.22	0.732
TNFRSF10B	TNF receptor superfamily member 10b	6230	6940	5950	6150	0.156	0.732
CHGA	chromogranin A	75.4	187	67.1	95.9	1.31	0.733
DHX30	DExH-box helicase 30	5280	5830	7570	7900	0.144	0.733
ERBB3	erb-b2 receptor tyrosine kinase 3	5660	4560	5190	5080	-0.311	0.733
PLXNC1	plexin C1	138	207	58.4	66.2	0.569	0.733
SLC25A19	solute carrier family 25 member 19	1400	1610	1220	1310	0.209	0.733
ZCCHC8	zinc finger CCHC-type containing 8	2500	2780	1930	2070	0.157	0.733
ZFP36L2	ZFP36 ring finger protein like 2	4510	4090	7780	7680	-0.139	0.733
CSNK1D	casein kinase 1 delta	10900	12000	9250	9200	0.135	0.734
AP4S1	adaptor related protein complex 4 subunit sigma 1	782	916	1490	1530	0.223	0.735
RNF5	ring finger protein 5	3480	2970	4910	4980	-0.226	0.735
ATG3	autophagy related 3	4180	3830	8000	8050	-0.127	0.736
CELSR2	cadherin EGF LAG seven-pass G-type receptor 2	3060	2540	1410	1250	-0.271	0.736
CTAGE9	CTAGE family member 9	20.8	1.91	7.51	0.54	-3.41	0.736
ENSG00000288743.2	novel transcript	9	47.2	6.06	7.72	2.38	0.736
FAM47E-STBD1	FAM47E-STBD1 readthrough	52.2	9.8	7.83	0.597	-2.45	0.736
MAPK4	mitogen-activated protein kinase 4	172	113	147	173	-0.592	0.736
RFPL4A	ret finger protein like 4A	4.63	52.1	2.16	6.72	3.45	0.736
ST3GAL6-AS1	ST3GAL6 antisense RNA 1	6.98	23.9	37.1	32.7	1.64	0.736
STAT4	signal transducer and activator of transcription 4	45	74.3	78.7	67.6	0.714	0.736
ZNF560	zinc finger protein 560	0	1.89	244	264	3.22	0.736
ATE1	arginyltransferase 1	1740	2040	2400	2540	0.233	0.737
ENSG00000227076.2	novel transcript	16.4	35.5	29.9	25.1	1.09	0.737
CCNE1	cyclin E1	1440	1120	1340	1310	-0.359	0.738
WFDC2	WAP four-disulfide core domain 2	8860	7420	5040	5350	-0.255	0.738
ADA	adenosine deaminase	487	628	388	407	0.365	0.739
DENND3	DENN domain containing 3	890	687	844	891	-0.37	0.739
LNCOC1	lncRNA associated with ovarian cancer 1	4.5	14.4	21.3	19.2	1.64	0.739
MUC5AC	mucin 5AC, oligomeric mucus/gel-forming	14.4	40.4	25.1	19.7	1.49	0.739
MYLK4	myosin light chain kinase family member 4	70.2	37.8	84.2	89.4	-0.88	0.739
PIK3R5	phosphoinositide-3-kinase regulatory subunit 5	74.2	131	83.6	69.9	0.812	0.739
PREPL	prolyl endopeptidase like	4240	5030	4240	4040	0.25	0.739
SP110	SP110 nuclear body protein	3820	4720	1450	1380	0.308	0.739
TMEM179	transmembrane protein 179	1.52	13.7	11.1	15.1	2.85	0.739
BLOC1S6	biogenesis of lysosomal organelles complex 1 subunit 6	1820	2170	1740	1860	0.252	0.742
BVES	blood vessel epicardial substance	444	585	357	354	0.396	0.742
DRD4	dopamine receptor D4	16.6	7.02	31.2	17.8	-1.25	0.742
ENSG00000305194.1	novel transcript	87.6	210	20.7	15.6	1.26	0.742
HCFC1	host cell factor C1	22600	20500	21300	21300	-0.144	0.742
IRX2	iroquois homeobox 2	5590	4880	2560	2530	-0.195	0.742
KLRG2	killer cell lectin like receptor G2	170	283	158	157	0.73	0.742
PEX5	peroxisomal biogenesis factor 5	2120	2410	2390	2560	0.183	0.742
PPP1R13B	protein phosphatase 1 regulatory subunit 13B	2720	3620	2500	2590	0.408	0.742
ADCY10P1	ADCY10 pseudogene 1	2.54	16.6	19	10.7	2.66	0.744
AEBP2	AE binding protein 2	2360	2730	2440	2470	0.21	0.744
AHI1	Abelson helper integration site 1	736	1000	264	271	0.437	0.744
ANKHD1-EIF4EBP3	ANKHD1-EIF4EBP3 readthrough	4120	3670	4060	4080	-0.164	0.744
ANXA2P2	annexin A2 pseudogene 2	52.5	28	45.9	37	-0.891	0.744
APCDD1L	APC down-regulated 1 like	16.8	35.2	88.2	125	1.04	0.744
ARHGAP12	Rho GTPase activating protein 12	2160	1520	1150	1180	-0.504	0.744
ARHGAP19	Rho GTPase activating protein 19	1210	1440	1610	1520	0.254	0.744
ARID3B	AT-rich interaction domain 3B	1240	1540	985	1040	0.311	0.744
ATP5MK	ATP synthase membrane subunit k	3060	2640	4070	4240	-0.208	0.744
AURKC	aurora kinase C	11.2	26.3	26.9	44.3	1.26	0.744
BBC3	BCL2 binding component 3	841	1060	1410	1320	0.333	0.744
BMP6	bone morphogenetic protein 6	79	165	64.7	83.6	1.06	0.744
C15orf40	chromosome 15 open reading frame 40	580	718	668	660	0.309	0.744
C1orf226	chromosome 1 open reading frame 226	494	406	358	390	-0.279	0.744
C8orf48	chromosome 8 open reading frame 48	2.71	8.81	85.3	98.6	1.47	0.744
CALHM6	calcium homeostasis modulator family member 6	4	23.8	5	7.96	2.73	0.744
CCDC15	coiled-coil domain containing 15	350	465	630	600	0.406	0.744
CCNG2	cyclin G2	2090	1600	1670	1510	-0.387	0.744
CIZ1	CDKN1A interacting zinc finger protein 1	22600	24500	26000	27700	0.115	0.744
CLCA2	chloride channel accessory 2	53.2	97.3	49.2	40.1	0.875	0.744
CLDN4	claudin 4	48200	41500	43900	44900	-0.218	0.744
COQ4	coenzyme Q4	2860	2550	2250	2390	-0.164	0.744
CRYAB	crystallin alpha B	31.1	64.5	26.3	29.1	1.05	0.744
DBIL5P	diazepam binding inhibitor-like 5, pseudogene	48.7	122	34.9	30.4	1.28	0.744
DDX31	DEAD-box helicase 31	3220	3680	2450	2630	0.195	0.744
DYNC2H1	dynein cytoplasmic 2 heavy chain 1	630	465	576	583	-0.441	0.744
EEF1A1P5	eukaryotic translation elongation factor 1 alpha 1 pseudogene 5	1070	814	946	891	-0.395	0.744
ELK1	ETS transcription factor ELK1	3480	3160	3720	3740	-0.136	0.744
ENSG00000214999.4	novel transcript, antisense to ALOX12B	218	148	94.8	104	-0.553	0.744
ENSG00000228719.2	novel transcript	2.61	11.2	20.3	7.23	2.03	0.744
ENSG00000243089.3	novel transcript	15.3	35.1	42.4	44.8	1.21	0.744
ENSG00000251661.4	novel transcript, antisense to IFITM3	28.2	8.36	12.4	16.9	-1.74	0.744
ENSG00000267261.5	novel protein	12.5	0	0.557	0.89	-5.78	0.744
ENSG00000279407.1	TEC	113	72.3	99.6	87.2	-0.645	0.744
ENSG00000279806.1	TEC	26.8	15	88.3	102	-0.835	0.744
ENSG00000279822.1	TEC	0.388	4.02	20	16.9	3.11	0.744
ENSG00000279827.1	novel transcript	14	4.45	28	18.2	-1.67	0.744
ENSG00000284428.1	novel transcript	65.7	40.7	102	73.1	-0.703	0.744
ENSG00000290578.2	novel transcript	178	118	201	177	-0.6	0.744
ENTPD1-AS1	ENTPD1 antisense RNA 1	640	767	672	727	0.258	0.744
EPHX1	epoxide hydrolase 1	2360	3220	2240	2480	0.446	0.744
EPS8L1	EPS8 signaling adaptor L1	1700	1460	1230	1180	-0.208	0.744
ERAP1	endoplasmic reticulum aminopeptidase 1	5920	6770	3850	3790	0.194	0.744
EVPL	envoplakin	7390	6400	4290	4220	-0.208	0.744
FIBCD1	fibrinogen C domain containing 1	1720	1340	1580	1470	-0.356	0.744
GADD45A	growth arrest and DNA damage inducible alpha	3980	5120	3480	3530	0.36	0.744
GLS2	glutaminase 2	782	1070	800	752	0.448	0.744
GOLGA8K	golgin A8 family member K	1.28	30.9	4.35	3.76	4.81	0.744
GPR89A	G protein-coupled receptor 89A	1110	1380	1670	1780	0.311	0.744
GPRC5D-AS1	GPRC5D and HEBP1 antisense RNA 1	2.46	12.2	33	44.9	2.15	0.744
GRAMD2A	GRAM domain containing 2A	6.54	17.1	59.1	48.1	1.24	0.744
GRM2	glutamate metabotropic receptor 2	64.4	190	38.4	18.5	1.56	0.744
GXYLT1	glucoside xylosyltransferase 1	2140	1840	1450	1460	-0.225	0.744
H2BC12	H2B clustered histone 12	1620	1280	8940	8490	-0.337	0.744
H2BC19P	H2B clustered histone 19, pseudogene	0	14.6	20.3	30.3	6.36	0.744
H3C10	H3 clustered histone 10	134	83.8	262	215	-0.763	0.744
HEXD	hexosaminidase D	362	277	323	311	-0.39	0.744
HLA-G	major histocompatibility complex, class I, G	126	88	237	266	-0.521	0.744
HLA-H	major histocompatibility complex, class I, H (pseudogene)	2640	2160	5130	4990	-0.288	0.744
HMG20A	high mobility group 20A	1760	2060	1720	2030	0.227	0.744
HNRNPA3P12	heterogeneous nuclear ribonucleoprotein A3 pseudogene 12	30.8	11.5	32.3	31.5	-1.4	0.744
HOXC13	homeobox C13	1920	1590	1020	922	-0.275	0.744
HSD17B7P2	hydroxysteroid 17-beta dehydrogenase 7 pseudogene 2	40.2	84.2	12.7	7.96	1.07	0.744
IGFBP4	insulin like growth factor binding protein 4	23800	21300	8950	9140	-0.156	0.744
IL18R1	interleukin 18 receptor 1	71.3	128	154	203	0.811	0.744
INPP5A	inositol polyphosphate-5-phosphatase A	2440	2070	2580	2400	-0.233	0.744
JAG2	jagged canonical Notch ligand 2	3180	2490	773	865	-0.353	0.744
KSR2	kinase suppressor of ras 2	168	256	35.5	31.3	0.608	0.744
LCE1F	late cornified envelope 1F	3.44	31.4	2.16	4.92	3.13	0.744
LRFN4	leucine rich repeat and fibronectin type III domain containing 4	3040	2590	4030	4230	-0.234	0.744
LZTS3	leucine zipper tumor suppressor family member 3	2440	2990	2120	1960	0.286	0.744
MAP3K14	mitogen-activated protein kinase kinase kinase 14	10100	8980	7290	6390	-0.168	0.744
MCTS2	MCTS family member 2	1180	1410	1370	1470	0.252	0.744
MED1	mediator complex subunit 1	8490	9630	7780	8060	0.181	0.744
METTL16	methyltransferase 16, RNA N6-adenosine	3730	4110	1910	1940	0.14	0.744
METTL4	methyltransferase 4, N6-adenosine	725	921	1040	1020	0.344	0.744
MPHOSPH6	M-phase phosphoprotein 6	1300	1090	1500	1610	-0.251	0.744
MYO5A	myosin VA	2070	2420	2180	2140	0.227	0.744
MYOZ3	myozenin 3	34	11.9	32.3	26.8	-1.45	0.744
N4BP1	NEDD4 binding protein 1	3900	3380	3800	3260	-0.207	0.744
NAT10	N-acetyltransferase 10	6980	7470	7300	7650	0.0968	0.744
NFATC2	nuclear factor of activated T cells 2	9340	11600	6820	6900	0.318	0.744
NMRK1	nicotinamide riboside kinase 1	310	226	490	474	-0.451	0.744
NPAS3	neuronal PAS domain protein 3	2.92	13.5	40.7	27.2	2.18	0.744
NQO1	NAD(P)H quinone dehydrogenase 1	1880	2050	3300	3380	0.124	0.744
NR3C2	nuclear receptor subfamily 3 group C member 2	1660	1290	258	257	-0.36	0.744
NUP205	nucleoporin 205	19200	17500	16900	17100	-0.127	0.744
PAQR4	progestin and adipoQ receptor family member 4	2980	2440	4670	4520	-0.292	0.744
PARD3B	par-3 family cell polarity regulator beta	824	562	296	278	-0.549	0.744
PIGB	phosphatidylinositol glycan anchor biosynthesis class B	276	369	416	364	0.412	0.744
PLCL1	phospholipase C like 1 (inactive)	6.62	23.7	1.83	6.7	1.83	0.744
PLP2	proteolipid protein 2	18400	16000	18800	20100	-0.202	0.744
POLR2L	RNA polymerase II, I and III subunit L	11200	9440	9410	9390	-0.245	0.744
PPIC	peptidylprolyl isomerase C	1480	1200	1580	1520	-0.305	0.744
PPP1R14C	protein phosphatase 1 regulatory inhibitor subunit 14C	1920	1570	615	609	-0.288	0.744
PRDM1	PR/SET domain 1	281	480	54.1	60.4	0.767	0.744
PRKCA	protein kinase C alpha	1260	1650	1020	1130	0.391	0.744
PROM1	prominin 1	156	217	199	202	0.462	0.744
PROSER1	proline and serine rich 1	4200	3720	5160	5080	-0.175	0.744
PTCD1	pentatricopeptide repeat domain 1	1460	1170	869	1110	-0.314	0.744
QRICH2	glutamine rich 2	144	81.1	105	90.8	-0.835	0.744
RABGEF1	RAB guanine nucleotide exchange factor 1	3860	4440	4590	4670	0.198	0.744
RASD1	ras related dexamethasone induced 1	101	218	61.1	72.1	1.11	0.744
RBM33-DT	RBM33 divergent transcript	174	258	161	181	0.561	0.744
RBM38	RNA binding motif protein 38	4120	4910	4990	4870	0.252	0.744
RGS16	regulator of G protein signaling 16	39.3	88.4	13	14.5	1.16	0.744
RMDN2	regulator of microtubule dynamics 2	85.3	131	73.8	89.9	0.61	0.744
RNF223	ring finger protein 223	1900	1680	1120	1130	-0.171	0.744
RNF25	ring finger protein 25	2760	3130	2690	2580	0.182	0.744
RO60	Ro60, Y RNA binding protein	2920	3430	3870	3670	0.233	0.744
RYR1	ryanodine receptor 1	118	236	188	261	0.996	0.744
SAXO4	stabilizer of axonemal microtubules 4	30.4	8.08	5.33	8.68	-1.95	0.744
SLC25A48	solute carrier family 25 member 48	3.68	20.2	4.45	8.28	2.31	0.744
SLC35B4	solute carrier family 35 member B4	1400	1810	1810	1980	0.353	0.744
SLIT3	slit guidance ligand 3	746	528	803	771	-0.494	0.744
SMYD5	SMYD family member 5	4060	4580	3820	3980	0.174	0.744
SNHG15	small nucleolar RNA host gene 15	1980	2570	2790	3070	0.38	0.744
SNORD3A		71.2	28.6	46.2	55.7	-1.34	0.744
SNX1	sorting nexin 1	4780	4030	5030	5290	-0.246	0.744
SPATA6	spermatogenesis associated 6	3.48	19.3	56.5	21.7	2.02	0.744
SPICE1	spindle and centriole associated protein 1	798	1150	1600	1420	0.526	0.744
SRC	SRC proto-oncogene, non-receptor tyrosine kinase	5680	4790	5060	4820	-0.242	0.744
STEAP1	STEAP family member 1	15.4	43.7	8.58	9.91	1.49	0.744
STXBP5	syntaxin binding protein 5	1750	1320	1530	1640	-0.411	0.744
SULF1	sulfatase 1	50.9	140	8.49	14.1	1.42	0.744
TBCB	tubulin folding cofactor B	8630	7740	12300	12500	-0.156	0.744
TECPR2	tectonin beta-propeller repeat containing 2	1630	2310	1680	1760	0.503	0.744
TENT4B	terminal nucleotidyltransferase 4B	1800	1520	1420	1330	-0.234	0.744
TIMM23B-AGAP6	TIMM23B-AGAP6 readthrough (NMD candidate)	271	402	389	478	0.563	0.744
TMC7	transmembrane channel like 7	168	264	97.9	109	0.639	0.744
TMEM267	transmembrane protein 267	717	870	836	927	0.276	0.744
TP53BP2	tumor protein p53 binding protein 2	5960	6560	8810	9370	0.139	0.744
TRBC2	T cell receptor beta constant 2	7840	6520	11700	12000	-0.263	0.744
TUBB4A	tubulin beta 4A class IVa	102	160	219	256	0.634	0.744
TUFMP1	Tu translation elongation factor, mitochondrial pseudogene 1	0	2.28	13.6	15.5	3.61	0.744
TWF2-DT	TWF2 divergent transcript	13.8	4.36	17.6	12.9	-1.66	0.744
VWA1	von Willebrand factor A domain containing 1	14300	11100	5670	5700	-0.362	0.744
WIZ	WIZ zinc finger	3140	3970	5180	5530	0.338	0.744
ZBED2	zinc finger BED-type containing 2	61.2	103	83	73.4	0.739	0.744
ZBTB24	zinc finger and BTB domain containing 24	1140	1300	880	829	0.189	0.744
ZBTB47	zinc finger and BTB domain containing 47	176	117	231	223	-0.609	0.744
ZNF155	zinc finger protein 155	718	625	940	896	-0.202	0.744
ZNF532	zinc finger protein 532	2840	3160	6350	5820	0.154	0.744
ZNF607	zinc finger protein 607	184	256	621	619	0.443	0.744
ZNF652	zinc finger protein 652	2100	1810	1770	1640	-0.212	0.744
ZP3	zona pellucida glycoprotein 3	410	553	385	404	0.43	0.744
ADCK1	aarF domain containing kinase 1	285	399	710	719	0.478	0.748
ADIPOR2	adiponectin receptor 2	7460	8030	6950	7000	0.105	0.748
ALKBH1	alkB homolog 1, histone H2A dioxygenase	1160	1360	1970	1880	0.229	0.748
ARRDC4	arrestin domain containing 4	1410	1090	380	386	-0.362	0.748
AVPR1B	arginine vasopressin receptor 1B	6.12	22	11.4	6.53	1.84	0.748
BMP2K	BMP2 inducible kinase	2260	2860	1850	1650	0.334	0.748
BMS1	BMS1 ribosome biogenesis factor	9940	10700	13800	14300	0.108	0.748
CALML3-AS1	CALML3 antisense RNA 1	77.8	24	80.4	53.1	-1.72	0.748
CCDC136	coiled-coil domain containing 136	762	958	752	747	0.331	0.748
CCDC88C	coiled-coil domain containing 88C	258	408	300	287	0.654	0.748
CD22	CD22 molecule	67.6	126	39.7	64.1	0.891	0.748
CD274	CD274 molecule	1840	2320	3450	3690	0.336	0.748
CD74	CD74 molecule	7770	8840	5930	6460	0.186	0.748
CDKL1	cyclin dependent kinase like 1	137	300	184	322	1.11	0.748
CDKL5	cyclin dependent kinase like 5	593	873	484	450	0.557	0.748
CEMIP	cell migration inducing hyaluronidase 1	180	280	2060	2330	0.626	0.748
CES3	carboxylesterase 3	102	228	51.5	57	1.16	0.748
CILP2	cartilage intermediate layer protein 2	2190	2630	1580	1630	0.267	0.748
CTU2	cytosolic thiouridylase subunit 2	1440	1610	1010	1000	0.163	0.748
DRGX	dorsal root ganglia homeobox	16.2	34.9	36.1	51.4	1.09	0.748
DUSP1	dual specificity phosphatase 1	1080	1300	362	425	0.271	0.748
EARS2	glutamyl-tRNA synthetase 2, mitochondrial	2730	3100	2220	2140	0.184	0.748
EMC8	ER membrane protein complex subunit 8	3120	2800	3080	3170	-0.153	0.748
ENSG00000215692.2	novel transcript	14.5	4.33	12.9	24.1	-1.68	0.748
ENSG00000249141.1	novel protein	5.37	28.1	6.54	9.83	2.41	0.748
ENSG00000258857.2	novel transcript	3.7	12.5	14.6	11.8	1.72	0.748
ENSG00000267383.10	novel transcript, antisense to ZNF486 and ZNF90	4.1	14.4	21.6	8.67	1.81	0.748
ENSG00000273088.2	novel protein	6.4	37.2	31.8	25.3	2.52	0.748
ENSG00000286369.3	novel transcript	40.7	86.2	64.6	65	1.08	0.748
ENSG00000297831.1	novel transcript	61	26.6	64.3	66.2	-1.19	0.748
ENSG00000301688.1	novel transcript, antisense to CHRNA7	25	49.1	38.5	23.9	0.959	0.748
ENSG00000302601.1	novel transcript	22	8.01	29.9	25.1	-1.44	0.748
ENSG00000303492.1	novel transcript	13.6	38.2	5.77	10.4	1.47	0.748
ENSG00000303966.1	novel transcript	0.85	18.5	0	0	4.6	0.748
ENSG00000308375.1	novel transcript	2.16	11	19	22.6	2.79	0.748
FAHD2A	fumarylacetoacetate hydrolase domain containing 2A	975	1140	1960	2020	0.221	0.748
FAM13C	family with sequence similarity 13 member C	31.2	115	10.3	9.56	1.86	0.748
FAM86B3P	family with sequence similarity 86 member B3, pseudogene	50.4	91.6	112	109	0.854	0.748
FAM86B3P	family with sequence similarity 86, member A pseudogene	50.4	91.6	112	109	0.854	0.748
FERRY3	FERRY endosomal RAB5 effector complex subunit 3	1120	1440	1120	1160	0.357	0.748
GAD1	glutamate decarboxylase 1	199	255	188	142	0.359	0.748
GDPD3	glycerophosphodiester phosphodiesterase domain containing 3	150	83.7	19.1	20	-0.832	0.748
GNS	glucosamine (N-acetyl)-6-sulfatase	7540	8120	7550	7640	0.106	0.748
HOXB3	homeobox B3	388	316	668	571	-0.295	0.748
HR	HR lysine demethylase and nuclear receptor corepressor	6720	4970	4820	4410	-0.436	0.748
HSPA1L	heat shock protein family A (Hsp70) member 1 like	107	149	106	132	0.473	0.748
IFITM2	interferon induced transmembrane protein 2	5350	4150	4150	4030	-0.365	0.748
IGF2	insulin like growth factor 2	466	1150	33.9	59.6	1.3	0.748
ING1	inhibitor of growth family member 1	1480	1700	1770	1740	0.202	0.748
IRF2BP2	interferon regulatory factor 2 binding protein 2	4460	3930	7230	7840	-0.182	0.748
IRX5	iroquois homeobox 5	6.12	29	5.95	5.29	2.25	0.748
ITGA3	integrin subunit alpha 3	46300	36400	42200	41600	-0.347	0.748
KLHL30	kelch like family member 30	128	279	72.9	62.1	1.12	0.748
LINC00685	long intergenic non-protein coding RNA 685	14.8	3.76	11.5	7.99	-1.99	0.748
LOXL1-AS1	LOXL1 antisense RNA 1	302	247	656	600	-0.301	0.748
MATN2	matrilin 2	1130	1400	3490	3170	0.299	0.748
MKLN1	muskelin 1	3380	3910	3990	4070	0.217	0.748
MKNK2	MAPK interacting serine/threonine kinase 2	8520	7530	9510	9600	-0.177	0.748
MLPH	melanophilin	2420	1800	1770	1700	-0.419	0.748
MTERF2	mitochondrial transcription termination factor 2	154	244	185	196	0.647	0.748
NOC3L	NOC3 like DNA replication regulator	2600	2880	2940	3140	0.148	0.748
NPLOC4	NPL4 homolog, ubiquitin recognition factor	12800	14500	12000	12200	0.184	0.748
PAQR7	progestin and adipoQ receptor family member 7	3110	2790	1920	1970	-0.156	0.748
PARGP1	PARG pseudogene 1	18.1	37.1	45.4	37.1	1.02	0.748
PCSK6	proprotein convertase subtilisin/kexin type 6	3730	2760	2910	2750	-0.43	0.748
PGPEP1	pyroglutamyl-peptidase I	1800	2020	1850	2030	0.169	0.748
PHACTR1	phosphatase and actin regulator 1	11.4	25.3	86.7	79.7	1.17	0.748
PHRF1	PHD and ring finger domains 1	7220	7910	5570	5480	0.13	0.748
POU6F1	POU class 6 homeobox 1	95.3	226	183	138	1.21	0.748
PPDPF	pancreatic progenitor cell differentiation and proliferation factor	21800	19500	27400	28800	-0.163	0.748
PPP1R15A	protein phosphatase 1 regulatory subunit 15A	12600	15800	12800	15800	0.325	0.748
PRDM8	PR/SET domain 8	17.1	48.9	39.1	56.9	1.49	0.748
PURPL	p53 upregulated regulator of p53 levels	74	186	25.2	16.5	1.31	0.748
RAB5C-AS1	RAB5C antisense RNA 1	14.1	4.65	14.6	11.8	-1.8	0.748
RADX	RPA1 related single stranded DNA binding protein, X-linked	3.56	27.7	14.8	28.5	2.82	0.748
RASA4	RAS p21 protein activator 4	369	674	128	198	0.866	0.748
RLN1	relaxin 1	3.01	12.5	39.6	27.7	1.95	0.748
RNU4-2		32.8	11.7	36	46.3	-1.52	0.748
RPL15P3	ribosomal protein L15 pseudogene 3	64.2	34.3	56.4	55	-0.921	0.748
RPL39	ribosomal protein L39	17400	14500	24600	24400	-0.269	0.748
RPS29	ribosomal protein S29	8340	7150	15800	16500	-0.223	0.748
SBK3	SH3 domain binding kinase family member 3	52.2	28.3	27.8	36.1	-0.887	0.748
SCD	stearoyl-CoA desaturase	10400	11500	28300	26600	0.153	0.748
SCN4B	sodium voltage-gated channel beta subunit 4	35.2	66	93.8	80	0.9	0.748
SCUBE3	signal peptide, CUB domain and EGF like domain containing 3	166	113	83	90.5	-0.541	0.748
SEC14L2	SEC14 like lipid binding 2	763	927	1250	1190	0.276	0.748
SERPINE2	serpin family E member 2	2090	2810	1220	1470	0.429	0.748
SFXN4	sideroflexin 4	938	1120	1020	1080	0.253	0.748
SIRT1	sirtuin 1	2240	2570	3320	3210	0.195	0.748
SLAIN2	SLAIN motif family member 2	2680	3270	2390	2670	0.285	0.748
SLC17A7	solute carrier family 17 member 7	323	779	406	429	1.27	0.748
SLC27A2	solute carrier family 27 member 2	1070	908	310	318	-0.239	0.748
SLC2A12	solute carrier family 2 member 12	602	393	260	198	-0.612	0.748
SLC41A1	solute carrier family 41 member 1	4720	5560	4700	5130	0.234	0.748
SLCO4C1	solute carrier organic anion transporter family member 4C1	21.6	58.7	9.91	10.4	1.45	0.748
SPEN	spen family transcriptional repressor	12600	10600	8030	7930	-0.236	0.748
STAG3	STAG3 cohesin complex component	36.3	131	2.05	6.1	1.84	0.748
TCERG1L	transcription elongation regulator 1 like	10.8	24.7	58.1	81.7	1.18	0.748
THUMPD2	THUMP domain containing 2	594	792	609	617	0.412	0.748
TIMP2	TIMP metallopeptidase inhibitor 2	29500	23700	19600	18600	-0.316	0.748
TLX2	T cell leukemia homeobox 2	591	437	239	213	-0.433	0.748
TMEM238L	transmembrane protein 238 like	0	21.2	0	0	6.9	0.748
UBA7	ubiquitin like modifier activating enzyme 7	704	528	342	362	-0.41	0.748
UNKL	unk like zinc finger	1090	1410	1330	1440	0.368	0.748
ZNF563	zinc finger protein 563	55.7	105	81.1	92.9	0.916	0.748
ZNF66	zinc finger protein 66	2.28	11.6	45.8	34.8	2.16	0.748
ACER2	alkaline ceramidase 2	358	482	465	381	0.432	0.75
C11orf54	chromosome 11 open reading frame 54	406	628	560	368	0.63	0.75
CDKN2AIPNL	CDKN2A interacting protein N-terminal like	1480	1190	1690	1630	-0.31	0.75
CRIM1-DT	CRIM1 divergent transcript	142	90.4	117	129	-0.659	0.75
ENSG00000304997.1	novel transcript	26	63.6	43.5	57.7	1.28	0.75
ENSG00000306519.1	novel transcript	14.8	4.84	21.4	11	-1.6	0.75
GAS6-DT	GAS6 divergent transcript	627	463	407	349	-0.435	0.75
HSPA12A	heat shock protein family A (Hsp70) member 12A	962	1260	1580	1530	0.387	0.75
MT-ND4	mitochondrially encoded NADH:ubiquinone oxidoreductase core subunit 4	152000	119000	242000	240000	-0.355	0.75
NDUFB4	NADH:ubiquinone oxidoreductase subunit B4	5430	4460	8650	8500	-0.282	0.75
NFYB	nuclear transcription factor Y subunit beta	1710	1350	1750	1670	-0.338	0.75
SNRPD2	small nuclear ribonucleoprotein D2 polypeptide	13600	12100	22700	22800	-0.163	0.75
SPNS2	SPNS lysolipid transporter 2, sphingosine-1-phosphate	1870	1340	981	972	-0.485	0.75
TOMM40	translocase of outer mitochondrial membrane 40	16500	17700	27100	28900	0.103	0.75
UBFD1	ubiquitin family domain containing 1	5210	6040	3920	4150	0.214	0.75
ENSG00000288683.1	novel protein, PEX26-TUBA8	55.4	16.5	156	105	-1.73	0.751
RPS6KB1	ribosomal protein S6 kinase B1	3120	2620	2000	1930	-0.244	0.751
CPNE1	copine 1	27200	22000	34200	34300	-0.305	0.752
RBAKDN	RBAK downstream neighbor	4.38	33.7	11.4	15.7	2.99	0.752
TMEM191B	transmembrane protein 191B	18.2	67.6	40.1	26.8	1.94	0.752
GRAMD1B	GRAM domain containing 1B	341	493	1220	1310	0.516	0.755
HEY2	hes related family bHLH transcription factor with YRPW motif 2	4.57	47.7	1.18	0.683	3.4	0.757
ANKRD20A5P	ankyrin repeat domain 20 family member A5, pseudogene	204	325	101	110	0.653	0.758
C5orf22	chromosome 5 open reading frame 22	4040	4490	3750	3360	0.153	0.758
CBX5	chromobox 5	12300	13700	9070	8420	0.149	0.758
CDKN1A	cyclin dependent kinase inhibitor 1A	17900	20800	16900	17300	0.221	0.758
CPA5	carboxypeptidase A5	75	21.1	34.7	10.2	-1.8	0.758
DVL3	dishevelled segment polarity protein 3	11700	12600	14600	15200	0.0993	0.758
ENSG00000274825.1	novel transcript	41	22.2	37.5	28	-0.86	0.758
FAM66C	family with sequence similarity 66 member C	62	35.4	28.8	24.8	-0.811	0.758
FAS	Fas cell surface death receptor	850	1130	786	739	0.403	0.758
FOXO1	forkhead box O1	158	220	105	117	0.482	0.758
GALNS	galactosamine (N-acetyl)-6-sulfatase	2600	2090	1640	1640	-0.315	0.758
IFITM3	interferon induced transmembrane protein 3	40400	32000	26000	26200	-0.333	0.758
MAFF	MAF bZIP transcription factor F	2540	3330	2060	2240	0.386	0.758
MIR193BHG	MIR193b-365a host gene	168	110	97.9	91.4	-0.609	0.758
NRG2	neuregulin 2	46.8	108	11.1	14.6	1.19	0.758
NUAK1	NUAK family kinase 1	5770	6310	6910	6710	0.13	0.758
PLAUR	plasminogen activator, urokinase receptor	6360	7020	10200	11700	0.142	0.758
PRICKLE2	prickle planar cell polarity protein 2	15.4	53.6	6.47	4.05	1.79	0.758
SLC23A2	solute carrier family 23 member 2	5880	6740	4250	4320	0.198	0.758
TRAF6	TNF receptor associated factor 6	1120	1350	1260	1170	0.273	0.758
TSC22D3	TSC22 domain family member 3	230	360	282	265	0.646	0.758
VIPR1	vasoactive intestinal peptide receptor 1	101	227	40.7	45.2	1.16	0.758
CCNC	cyclin C	4260	3770	3210	3280	-0.176	0.759
CTSD	cathepsin D	33600	28500	18800	19000	-0.24	0.759
ANKRD36	ankyrin repeat domain 36	159	216	238	201	0.438	0.76
ATF7-NPFF	ATF7-NPFF readthrough	0	35.2	7.43	9.57	7.63	0.76
CPE	carboxypeptidase E	1320	2440	669	669	0.887	0.76
DHX33	DEAH-box helicase 33	7510	8350	4410	4500	0.153	0.76
DSP	desmoplakin	32700	29400	34000	33200	-0.152	0.76
EDAR	ectodysplasin A receptor	5.92	27.2	6.57	5.1	2.18	0.76
ENSG00000290683.2	novel transcript	529	431	722	682	-0.3	0.76
GAS8	growth arrest specific 8	2100	2380	2150	1910	0.184	0.76
GCNT1	glucosaminyl (N-acetyl) transferase 1	289	544	82.2	84.4	0.893	0.76
LINC00607	long intergenic non-protein coding RNA 607	5.36	22.3	14.9	16.2	1.92	0.76
NAV3	neuron navigator 3	148	332	44.2	82.7	1.17	0.76
NSRP1	nuclear speckle splicing regulatory protein 1	2580	2870	2890	2820	0.154	0.76
POGLUT1	protein O-glucosyltransferase 1	1080	935	1050	1160	-0.204	0.76
RND3	Rho family GTPase 3	8360	9580	8320	7920	0.196	0.76
TDRP	testis development related protein	332	578	405	548	0.791	0.76
TPI1	triosephosphate isomerase 1	75800	63900	54500	55900	-0.247	0.76
VASN	vasorin	8720	7230	5950	5990	-0.27	0.76
WBP2NL	WBP2 N-terminal like	12.4	27.7	24.3	21.7	1.14	0.76
ZNF488	zinc finger protein 488	2610	2090	1140	892	-0.323	0.76
ITIH4	inter-alpha-trypsin inhibitor heavy chain 4	7.54	0.337	4.33	16.7	-3.94	0.762
ACBD5	acyl-CoA binding domain containing 5	525	439	1000	993	-0.259	0.764
C16orf74	chromosome 16 open reading frame 74	420	305	672	668	-0.456	0.764
CAPNS1	calpain small subunit 1	29900	25200	36700	37200	-0.243	0.764
CBR3	carbonyl reductase 3	116	148	465	460	0.359	0.764
CDC42SE2	CDC42 small effector 2	2420	2160	2110	2080	-0.161	0.764
CDK5RAP1	CDK5 regulatory subunit associated protein 1	3670	4240	3620	3870	0.206	0.764
CDK5RAP2	CDK5 regulatory subunit associated protein 2	6220	7220	6260	5960	0.217	0.764
CPPED1	calcineurin like phosphoesterase domain containing 1	2120	1760	2750	2650	-0.27	0.764
CREB3	cAMP responsive element binding protein 3	5460	6060	4380	4470	0.15	0.764
CSRP2	cysteine and glycine rich protein 2	1180	1540	1150	1140	0.378	0.764
CTBP1	C-terminal binding protein 1	9840	9120	8020	7940	-0.111	0.764
DCTN3	dynactin subunit 3	2890	2600	4590	4470	-0.151	0.764
DUSP28	dual specificity phosphatase 28	188	277	179	171	0.558	0.764
ELP2	elongator acetyltransferase complex subunit 2	2060	2360	3120	3360	0.188	0.764
ENSG00000232611.1	novel transcript	5.72	25.4	7	4.39	2.15	0.764
ENSG00000253500.6	novel transcript, antisense to CNBD1	2.27	0	34	22.6	-3.02	0.764
ENSG00000288095.3	novel transcript	8.75	24.7	13.8	17.2	1.47	0.764
ENSG00000290089.2	novel transcript, antisense to MFSD6	87.6	46.6	79.3	55.1	-0.877	0.764
FAM120C	family with sequence similarity 120 member C	1450	1070	1300	1190	-0.43	0.764
FKBP1C	FKBP prolyl isomerase family member 1C	132	90.9	81.8	92.7	-0.545	0.764
FLOT2	flotillin 2	7220	6230	8080	7950	-0.212	0.764
FN3K	fructosamine 3 kinase	272	225	776	757	-0.266	0.764
GATD3	glutamine amidotransferase class 1 domain containing 3	124	175	172	184	0.495	0.764
GLRX5	glutaredoxin 5	6220	5300	3010	3010	-0.228	0.764
GRHL1	grainyhead like transcription factor 1	1970	1660	1070	1080	-0.241	0.764
GSTM3	glutathione S-transferase mu 3	956	1250	2800	2730	0.392	0.764
GUCD1	guanylyl cyclase domain containing 1	4740	5120	6860	7100	0.111	0.764
IFNAR2-IL10RB	IFNAR2-IL10RB readthrough	53	137	86.9	115	1.39	0.764
IL6ST	interleukin 6 cytokine family signal transducer	16600	19300	9710	9630	0.213	0.764
IVNS1ABP	influenza virus NS1A binding protein	3970	3570	8970	8690	-0.154	0.764
LINC00630	long intergenic non-protein coding RNA 630	543	703	591	576	0.372	0.764
LINGO3	leucine rich repeat and Ig domain containing 3	15.4	6.03	24.1	18.4	-1.35	0.764
LRP1	LDL receptor related protein 1	4940	3820	2810	2400	-0.369	0.764
LRRC27	leucine rich repeat containing 27	57.6	96.9	131	98.8	0.728	0.764
MARCKSL1	MARCKS like 1	15000	13100	16500	16400	-0.191	0.764
MIR3648-1		15	4.17	12.9	12.6	-1.95	0.764
MT-CO1	mitochondrially encoded cytochrome c oxidase I	340000	272000	381000	384000	-0.32	0.764
MTMR3	myotubularin related protein 3	2870	3300	3210	3080	0.199	0.764
MUC20	mucin 20, cell surface associated	696	433	295	276	-0.681	0.764
MYOSLID	myocardin-induced smooth muscle lncRNA, inducer of differentiation	30.4	58.3	45.8	45.4	0.931	0.764
NEU3	neuraminidase 3	807	1080	1430	1340	0.42	0.764
NOTCH4	notch receptor 4	59.8	88.3	142	141	0.553	0.764
ODC1	ornithine decarboxylase 1	14000	16000	22300	24600	0.205	0.764
PCDHGC3	protocadherin gamma subfamily C, 3	6180	4990	3700	3690	-0.309	0.764
PFN4	profilin family member 4	12	37.2	31.8	26.5	1.58	0.764
PHPT1	phosphohistidine phosphatase 1	6220	5420	4640	4590	-0.196	0.764
PI4KA	phosphatidylinositol 4-kinase alpha	5580	5180	6940	6830	-0.107	0.764
PIK3R3	phosphoinositide-3-kinase regulatory subunit 3	1920	1510	826	648	-0.347	0.764
PLXNB2	plexin B2	26600	22400	23700	22700	-0.248	0.764
PPFIBP1	PPFIA binding protein 1	2960	2410	2020	1850	-0.298	0.764
RAPGEFL1	Rap guanine nucleotide exchange factor like 1	256	190	197	181	-0.424	0.764
RCSD1	RCSD domain containing 1	0	1.9	14.4	20.4	3.32	0.764
RIPK1	receptor interacting serine/threonine kinase 1	2210	2460	3790	3620	0.156	0.764
RMND5B	required for meiotic nuclear division 5 homolog B	2860	2550	1960	1980	-0.16	0.764
RNASEH2C	ribonuclease H2 subunit C	3950	3240	2380	2070	-0.286	0.764
ROBO4	roundabout guidance receptor 4	421	587	847	911	0.477	0.764
RRP7BP	ribosomal RNA processing 7 homolog B, pseudogene	636	807	497	626	0.341	0.764
SAP30-DT	SAP30 divergent transcript	91.6	47.4	45.8	40.8	-0.952	0.764
SEC61A2	SEC61 translocon subunit alpha 2	164	236	300	337	0.516	0.764
SENP5	SUMO specific peptidase 5	4240	5060	3800	3760	0.252	0.764
SH2D5	SH2 domain containing 5	316	421	480	470	0.415	0.764
SLC22A31	solute carrier family 22 member 31	8.49	27.2	19	23.3	1.59	0.764
SLC25A3	solute carrier family 25 member 3	18600	15900	22100	22800	-0.224	0.764
SLC39A6	solute carrier family 39 member 6	5160	4780	7820	8240	-0.109	0.764
SNHG4	small nucleolar RNA host gene 4	224	155	124	155	-0.542	0.764
SOX13	SRY-box transcription factor 13	4560	4060	4480	4520	-0.167	0.764
SPATA18	spermatogenesis associated 18	174	298	184	129	0.774	0.764
SSC4D	scavenger receptor cysteine rich family member with 4 domains	214	156	132	141	-0.451	0.764
SWINGN	SWI/SNF complex interacting GAS6 enhancer non-coding RNA	55.2	26.1	144	114	-1.1	0.764
TBC1D17	TBC1 domain family member 17	2530	2200	3220	3160	-0.197	0.764
TMEM168	transmembrane protein 168	786	967	697	637	0.298	0.764
TRMT44	tRNA methyltransferase 44 homolog	708	855	518	550	0.27	0.764
TXNDC16	thioredoxin domain containing 16	756	1090	1270	1130	0.529	0.764
WIPI1	WD repeat domain, phosphoinositide interacting 1	857	670	965	927	-0.352	0.764
ZDHHC4	zinc finger DHHC-type palmitoyltransferase 4	5340	6210	3130	3360	0.215	0.764
CMIP	c-Maf inducing protein	7480	6530	5970	6140	-0.195	0.765
RAB3GAP1	RAB3 GTPase activating protein catalytic subunit 1	6500	7160	6690	6750	0.141	0.766
AUTS2	activator of transcription and developmental regulator AUTS2	814	626	1.09	1.87	-0.377	0.767
CCDC86	coiled-coil domain containing 86	8660	9600	8380	9410	0.146	0.767
ENSG00000307322.1	novel transcript, antisense to PPIG	5.94	17.3	13.7	18.2	1.51	0.767
ESYT2	extended synaptotagmin 2	10600	8930	8820	7870	-0.255	0.767
FOSL1	FOS like 1, AP-1 transcription factor subunit	8900	11700	14100	17200	0.398	0.767
FSIP1	fibrous sheath interacting protein 1	38.3	20.1	53.2	26.2	-0.931	0.767
IGHG3	immunoglobulin heavy constant gamma 3 (G3m marker)	14.8	95.3	3.28	2.61	2.68	0.767
KLHL21	kelch like family member 21	4850	5790	4050	4840	0.256	0.767
MDC1	mediator of DNA damage checkpoint 1	4730	5450	5260	5650	0.206	0.767
MRPL2	mitochondrial ribosomal protein L2	2440	2700	3000	3240	0.141	0.767
MRPL30	mitochondrial ribosomal protein L30	4180	3690	5730	6290	-0.18	0.767
PDE9A	phosphodiesterase 9A	494	358	338	272	-0.461	0.767
RHPN2	rhophilin Rho GTPase binding protein 2	9260	7670	6400	7090	-0.272	0.767
RNF10	ring finger protein 10	11800	10500	9590	8780	-0.164	0.767
SEPTIN7P13	septin 7 pseudogene 13	84	142	77.8	79.6	0.75	0.767
SLC7A6	solute carrier family 7 member 6	6160	7320	5140	5130	0.25	0.767
STAT2	signal transducer and activator of transcription 2	5620	4900	3470	3440	-0.199	0.767
TERT	telomerase reverse transcriptase	75.7	124	28.9	22.6	0.695	0.767
ZNF3	zinc finger protein 3	2620	2890	2120	2180	0.143	0.767
ZNF542P	zinc finger protein 542, pseudogene	0	4.78	84.3	79.2	3.28	0.767
ZNF791	zinc finger protein 791	1520	1820	1540	1640	0.255	0.767
PMP22	peripheral myelin protein 22	568	449	571	617	-0.336	0.768
PSMB4	proteasome 20S subunit beta 4	8880	8020	27700	29000	-0.144	0.768
TLCD3A	TLC domain containing 3A	5420	4890	3590	4060	-0.149	0.768
ZDHHC11	zinc finger DHHC-type containing 11	40.6	87.1	38.4	28	1.1	0.768
AATBC	apoptosis associated transcript in bladder cancer	17.4	69	47	25.7	1.92	0.769
ABHD2	abhydrolase domain containing 2, acylglycerol lipase	10700	13400	6130	5810	0.329	0.769
APPL2	adaptor protein, phosphotyrosine interacting with PH domain and leucine zipper 2	2120	1860	2910	2770	-0.183	0.769
BTAF1	B-TFIID TATA-box binding protein associated factor 1	3320	2950	2460	2460	-0.175	0.769
CMTR2	cap methyltransferase 2	1270	1490	1440	1420	0.237	0.769
CRYBA2	crystallin beta A2	15.9	44.6	19.2	31.9	1.46	0.769
DUSP23	dual specificity phosphatase 23	441	358	883	920	-0.297	0.769
ENSG00000259959.1	novel transcript	68.4	41.8	90.8	88.2	-0.703	0.769
ENSG00000290397.2	novel transcript	16.8	36.4	10.2	21.9	1.12	0.769
ENSG00000290713.2	novel transcript	134	66	104	119	-1.01	0.769
ENSG00000296622.1	novel transcript	536	681	602	671	0.348	0.769
GRAMD1C	GRAM domain containing 1C	50.3	96.3	40.9	45.8	0.891	0.769
HLA-DPB1	major histocompatibility complex, class II, DP beta 1	320	372	1190	1180	0.216	0.769
ICAM1	intercellular adhesion molecule 1	4300	4820	3980	5190	0.169	0.769
INPP5D	inositol polyphosphate-5-phosphatase D	1140	1680	638	542	0.555	0.769
ITGAM	integrin subunit alpha M	52.4	108	33.4	39.7	1.03	0.769
KYAT1	kynurenine aminotransferase 1	943	776	457	488	-0.28	0.769
LAMP3	lysosomal associated membrane protein 3	6740	8460	784	771	0.326	0.769
LINC03009	long intergenic non-protein coding RNA 3009	478	623	575	636	0.376	0.769
PWWP2A	PWWP domain containing 2A	2570	2270	1680	1720	-0.183	0.769
RAD9B	RAD9 checkpoint clamp component B	23.4	66.5	24.2	56.5	1.52	0.769
RPL18A	ribosomal protein L18a	31100	27500	58600	61000	-0.177	0.769
SAR1A	secretion associated Ras related GTPase 1A	7020	7960	11200	12000	0.182	0.769
STAG3L4	STAG3 cohesin complex component like 4 (pseudogene)	1030	1210	1380	1380	0.232	0.769
WWC3	WWC family member 3	4900	4160	3890	3820	-0.236	0.769
ZNF45-AS1	ZNF45 antisense RNA 1	23.8	43.7	68.5	79.3	0.812	0.769
ZNF558	zinc finger protein 558	511	598	599	609	0.221	0.769
CDK18	cyclin dependent kinase 18	636	480	357	383	-0.403	0.77
ENSG00000257545.6	novel transcript, antisense to POLR3B, RFX4 and RIC8B.	20.3	4.39	13.4	7.45	-2.16	0.77
KLHL24	kelch like family member 24	846	1250	1900	1250	0.559	0.77
PRKCSH	PRKCSH beta subunit of glucosidase II	29400	25800	38700	41100	-0.194	0.77
TNFRSF10A	TNF receptor superfamily member 10a	1620	1930	1340	1640	0.252	0.77
ANXA8	annexin A8	17100	14300	11800	12100	-0.262	0.771
C11orf96	chromosome 11 open reading frame 96	7.42	36.9	1.73	2.25	2.29	0.771
CAMKK2	calcium/calmodulin dependent protein kinase kinase 2	2000	2190	2920	2760	0.126	0.771
EHMT2	euchromatic histone lysine methyltransferase 2	5200	4620	9880	10200	-0.171	0.771
EIF2D	eukaryotic translation initiation factor 2D	1000	1150	2800	2940	0.203	0.771
EMC10	ER membrane protein complex subunit 10	14900	13100	11100	11400	-0.183	0.771
ENSG00000268069.2	novel transcript, antisense to HDAC7	6.56	20.5	9.72	12.9	1.66	0.771
ENSG00000290319.2	novel transcript	18.3	7.33	36.7	25	-1.5	0.771
ENSG00000290957.2	novel transcript	219	288	233	217	0.395	0.771
ENSG00000291156.2	novel transcript	539	654	542	545	0.276	0.771
ENSG00000297787.1	novel transcript	6.55	28	1.06	3.04	2.07	0.771
GREM2	gremlin 2, DAN family BMP antagonist	432	306	286	284	-0.491	0.771
HDAC8	histone deacetylase 8	1080	877	1290	1240	-0.299	0.771
LCE1E	late cornified envelope 1E	11.9	63.8	8.84	4.64	2.42	0.771
LIFR	LIF receptor subunit alpha	2070	2740	1470	1720	0.401	0.771
LINC02980	long intergenic non-protein coding RNA 2980	47	70.8	95.3	105	0.585	0.771
PRKCD	protein kinase C delta	2400	2140	4020	4230	-0.16	0.771
PRTG	protogenin	326	468	387	419	0.511	0.771
PSPN	persephin	188	137	196	174	-0.445	0.771
SETD2	SET domain containing 2, histone lysine methyltransferase	4880	4210	4990	5080	-0.214	0.771
TEFM	transcription elongation factor, mitochondrial	318	384	482	449	0.281	0.771
VWA8	von Willebrand factor A domain containing 8	808	924	1840	1800	0.188	0.771
ABCF2	ATP binding cassette subfamily F member 2	5580	6150	7150	7110	0.14	0.772
ADNP2	ADNP homeobox 2	2900	3110	4640	4640	0.105	0.772
ANKK1	ankyrin repeat and kinase domain containing 1	6.5	27.5	5.37	2.48	2.07	0.772
ARHGEF10	Rho guanine nucleotide exchange factor 10	2800	2440	4240	3980	-0.2	0.772
ASAP1	ArfGAP with SH3 domain, ankyrin repeat and PH domain 1	31500	35300	13700	14500	0.167	0.772
CDC42	cell division cycle 42	6370	5500	9970	10100	-0.211	0.772
CEP68	centrosomal protein 68	832	1090	1590	1420	0.387	0.772
CEP70	centrosomal protein 70	826	988	1320	1240	0.254	0.772
CHAF1B	chromatin assembly factor 1 subunit B	1540	1800	2190	2140	0.232	0.772
CPNE8	copine 8	106	82.8	521	461	-0.373	0.772
DHRS1	dehydrogenase/reductase 1	468	376	935	824	-0.308	0.772
ENSG00000275740.1	novel readthrough transcript	1430	1780	1220	1210	0.315	0.772
ENSG00000284820.1	novel protein	54.2	13.6	23.9	27.5	-2.02	0.772
ENSG00000288839.1	novel transcript, sense intronic to RNMT	17.6	4.33	5.22	4.98	-2.04	0.772
ENSG00000293320.1	novel transcript	19400	16900	23700	23100	-0.197	0.772
ENSG00000294255.1	novel transcript, sense intronic to GCNT1	74.4	53.5	131	157	-0.481	0.772
FAM117B	family with sequence similarity 117 member B	731	555	744	686	-0.393	0.772
FGD2	FYVE, RhoGEF and PH domain containing 2	17.6	6.47	24.8	23.2	-1.44	0.772
GTF2F1	general transcription factor IIF subunit 1	8100	8720	10200	10500	0.108	0.772
KIAA1586	KIAA1586	478	623	932	802	0.381	0.772
LAMC3	laminin subunit gamma 3	16.6	55.5	64.1	82.9	1.48	0.772
LINC02021	long intergenic non-protein coding RNA 2021	12	26.3	40.7	38.5	1.12	0.772
LOXL1	lysyl oxidase like 1	721	488	2380	2250	-0.563	0.772
POLR3E	RNA polymerase III subunit E	2560	2900	2630	3060	0.18	0.772
POU3F1	POU class 3 homeobox 1	51	136	48.3	40	1.41	0.772
RAB33A	RAB33A, member RAS oncogene family	14.7	31.9	57.7	64.1	1.14	0.772
RRAD	RRAD, Ras related glycolysis inhibitor and calcium channel regulator	872	1100	698	650	0.334	0.772
SAMD4B	sterile alpha motif domain containing 4B	11600	10300	13300	13800	-0.175	0.772
SLC25A45	solute carrier family 25 member 45	390	527	256	248	0.432	0.772
TRIML2	tripartite motif family like 2	66.8	123	54	47.5	0.876	0.772
ZDHHC13	zinc finger DHHC-type palmitoyltransferase 13	2440	2040	2620	2710	-0.257	0.772
ABCA1	ATP binding cassette subfamily A member 1	126	220	86.4	69.7	0.796	0.773
ABRAXAS1	abraxas 1, BRCA1 A complex subunit	188	258	150	180	0.448	0.773
AP3M2	adaptor related protein complex 3 subunit mu 2	1000	873	958	978	-0.209	0.773
ATP1A3	ATPase Na+/K+ transporting subunit alpha 3	1030	1470	803	769	0.511	0.773
C1R	complement C1r	1170	1510	566	569	0.356	0.773
CA12	carbonic anhydrase 12	80.6	167	35.8	30.6	1.05	0.773
CADM2	cell adhesion molecule 2	1.46	12	10.3	9.55	3.5	0.773
CLCN4	chloride voltage-gated channel 4	1620	1960	506	546	0.276	0.773
CLDN10	claudin 10	15.2	38.1	16	21.1	1.32	0.773
COL12A1	collagen type XII alpha 1 chain	23800	18000	9260	9380	-0.398	0.773
COPS2	COP9 signalosome subunit 2	4420	4940	4960	5090	0.162	0.773
COX7A2L	cytochrome c oxidase subunit 7A2 like	5030	4410	5670	5590	-0.19	0.773
CTNND1	catenin delta 1	16800	13900	16800	16100	-0.271	0.773
ENSG00000254536.2	novel protein	125	249	290	239	0.987	0.773
ENSG00000260272.1	novel protein	30.1	1.78	16.1	4.07	-4.04	0.773
ENSG00000283183.5	novel transcript	21.3	8.94	17	6.42	-1.41	0.773
ENSG00000283765.1	novel protein	132	64.9	137	122	-1.03	0.773
ENSG00000285920.2	novel protein	1200	936	2180	1790	-0.361	0.773
ENSG00000290723.2	novel transcript	4.56	31.2	34.9	13.6	2.7	0.773
ENSG00000290924.2	novel transcript	143	229	122	75.8	0.67	0.773
EXTL2	exostosin like glycosyltransferase 2	462	346	339	313	-0.415	0.773
FMN1	formin 1	1740	1440	1010	802	-0.28	0.773
GPRC5C	G protein-coupled receptor class C group 5 member C	195	272	535	594	0.472	0.773
IRX2-DT	IRX2 divergent transcript	1780	1470	1060	1030	-0.273	0.773
KCTD10	potassium channel tetramerization domain containing 10	4000	4630	4460	4580	0.211	0.773
LAP3	leucine aminopeptidase 3	3930	4350	2030	2150	0.147	0.773
MARCO	macrophage receptor with collagenous structure	52.2	21.9	3.58	4.81	-1.24	0.773
MINDY3	MINDY lysine 48 deubiquitinase 3	384	459	695	725	0.257	0.773
MNS1	meiosis specific nuclear structural 1	336	491	272	275	0.547	0.773
MOSPD2	motile sperm domain containing 2	1450	1210	1220	1220	-0.254	0.773
NCOA4	nuclear receptor coactivator 4	11000	11800	17700	17300	0.115	0.773
NEURL3	neuralized E3 ubiquitin protein ligase 3	29.3	54	11.3	9.81	0.891	0.773
NR4A2	nuclear receptor subfamily 4 group A member 2	51.4	95.8	137	116	0.902	0.773
ORAI3	ORAI calcium release-activated calcium modulator 3	516	425	543	546	-0.279	0.773
PIWIL4	piwi like RNA-mediated gene silencing 4	78.6	169	103	109	1.09	0.773
POLDIP2	DNA polymerase delta interacting protein 2	9530	10200	9410	9750	0.0967	0.773
PSMC3IP	PSMC3 interacting protein	2140	2570	1300	1270	0.268	0.773
RPL28	ribosomal protein L28	69400	59500	117000	120000	-0.223	0.773
RPL5P4	ribosomal protein L5 pseudogene 4	103	64.9	130	119	-0.661	0.773
SETDB2	SET domain bifurcated histone lysine methyltransferase 2	226	328	269	277	0.521	0.773
STEAP1B	STEAP family member 1B	65.2	96.9	81.3	75.6	0.569	0.773
SYNE4	spectrin repeat containing nuclear envelope family member 4	6.58	14.8	43.9	40.8	1.06	0.773
TIA1	TIA1 cytotoxic granule associated RNA binding protein	2480	2220	3780	3780	-0.164	0.773
TMEM191C	transmembrane protein 191C	46.1	96.7	27.7	39.9	1.06	0.773
TRA2A	transformer 2 alpha homolog	5780	6840	5910	6180	0.243	0.773
YIPF5	Yip1 domain family member 5	4320	4670	3040	3300	0.116	0.773
ZDHHC12	zinc finger DHHC-type palmitoyltransferase 12	5220	4610	3220	3180	-0.178	0.773
CCRL2	C-C motif chemokine receptor like 2	11.8	29	17.4	23	1.24	0.774
AHNAK	AHNAK nucleoprotein	52100	39800	19000	16500	-0.388	0.775
DPYSL2	dihydropyrimidinase like 2	3240	2620	4170	3990	-0.307	0.775
ENSG00000303324.1	novel transcript	39	14.4	16.2	12.3	-1.42	0.775
KLHDC7A	kelch domain containing 7A	288	529	12.2	8.08	0.878	0.775
LINC01011	long intergenic non-protein coding RNA 1011	19.3	35.7	61.4	49.2	0.882	0.775
RET	ret proto-oncogene	41.6	127	23.3	37	1.61	0.775
ZNF550	zinc finger protein 550	586	758	746	835	0.37	0.775
CHORDC1	cysteine and histidine rich domain containing 1	5370	6110	5760	6230	0.187	0.776
DUS1L	dihydrouridine synthase 1 like	4980	4340	5900	6350	-0.196	0.776
FAM167A	family with sequence similarity 167 member A	38.1	59	175	165	0.648	0.776
HEXB	hexosaminidase subunit beta	7510	6650	4940	4880	-0.175	0.776
PPP3CA	protein phosphatase 3 catalytic subunit alpha	4540	3690	6210	5890	-0.3	0.776
TNFSF12	TNF superfamily member 12	193	137	682	687	-0.482	0.776
CNPY4	canopy FGF signaling regulator 4	816	663	1060	1050	-0.293	0.777
HMGXB3	HMG-box containing 3	6980	7670	3670	3700	0.135	0.777
POLD1	DNA polymerase delta 1, catalytic subunit	6180	5380	11900	11900	-0.199	0.777
SYTL2	synaptotagmin like 2	3040	2290	2120	1810	-0.407	0.777
TSEN54	tRNA splicing endonuclease subunit 54	1960	1740	1930	2070	-0.173	0.777
ZNG1A	Zn regulated GTPase metalloprotein activator 1A	1880	1690	2470	2660	-0.153	0.777
LINC00310	long intergenic non-protein coding RNA 310	22.8	7.17	5.94	7.16	-1.64	0.778
SNX33	sorting nexin 33	2880	2340	2330	2160	-0.295	0.778
ABHD10	abhydrolase domain containing 10, depalmitoylase	849	730	1610	1620	-0.214	0.779
BBOF1	basal body orientation factor 1	83.8	137	243	221	0.698	0.779
CDKN2A-AS1	CDKN2A antisense RNA 1	7.3	32.9	5.35	5.58	2.14	0.779
CHD8	chromodomain helicase DNA binding protein 8	13700	12200	13600	13300	-0.167	0.779
CLPP	caseinolytic mitochondrial matrix peptidase proteolytic subunit	2800	3090	4160	4380	0.144	0.779
DSC3	desmocollin 3	2260	1790	4480	3640	-0.329	0.779
ENSG00000289386.3	novel transcript	30.8	14	20	17.3	-1.11	0.779
EPHA2	EPH receptor A2	24000	29700	12900	14300	0.302	0.779
FAT3	FAT atypical cadherin 3	1380	801	95.4	132	-0.785	0.779
GINS4	GINS complex subunit 4	1440	1750	1880	1780	0.279	0.779
HS2ST1	heparan sulfate 2-O-sulfotransferase 1	3210	2690	2840	3260	-0.256	0.779
KCTD14	potassium channel tetramerization domain containing 14	271	329	807	857	0.276	0.779
MAP2K3	mitogen-activated protein kinase kinase 3	13300	15200	7150	8160	0.193	0.779
NAXD-AS1	NAXD antisense RNA 1	207	148	99.1	95.5	-0.478	0.779
NKILA	NF-kappaB interacting lncRNA	668	829	703	695	0.31	0.779
NOL10	nucleolar protein 10	4620	4960	5500	5730	0.102	0.779
NPFFR2	neuropeptide FF receptor 2	10.9	2.71	16	15.5	-1.98	0.779
PCDH10	protocadherin 10	12.8	29.7	57.7	79.8	1.19	0.779
PRDM2	PR/SET domain 2	2800	3210	2360	2080	0.203	0.779
PRSS36	serine protease 36	15	38.5	39.4	22.7	1.36	0.779
SLC26A1	solute carrier family 26 member 1	10.4	36	12.3	10.8	1.72	0.779
SOX12	SRY-box transcription factor 12	8490	6890	4170	4080	-0.301	0.779
TCIM	transcriptional and immune response regulator	7.15	19.8	8.81	13.4	1.51	0.779
TESC	tescalcin	3.96	25.4	1.31	4.03	2.65	0.779
TMED5	transmembrane p24 trafficking protein 5	5640	6160	4930	5140	0.125	0.779
ULBP1	UL16 binding protein 1	665	996	182	177	0.585	0.779
ZDHHC2	zinc finger DHHC-type palmitoyltransferase 2	2430	2060	2410	2280	-0.238	0.779
ENSG00000254851.1	proprotein convertase subtilisin/kexin type 7 (PCSK7) pseudogene	10.2	32.2	13.5	8.34	1.61	0.78
FAHD2B	fumarylacetoacetate hydrolase domain containing 2B	690	863	810	803	0.317	0.78
KRT18	keratin 18	132000	113000	109000	116000	-0.221	0.78
LDAH	lipid droplet associated hydrolase	1780	1430	872	1210	-0.325	0.78
MFSD11	major facilitator superfamily domain containing 11	1330	1090	508	506	-0.282	0.78
PLCD1	phospholipase C delta 1	136	217	402	356	0.674	0.781
CRIP2	cysteine rich protein 2	1280	984	857	683	-0.377	0.782
LCE1C	late cornified envelope 1C	19.2	73.1	4.93	6.51	1.93	0.783
PDCD6P1	PDCD6 pseudogene 1	0	48.6	0	0	8.1	0.783
ENSG00000285693.3	Novel transcript	13	34.8	19.8	15.1	1.39	0.784
MRPL40	mitochondrial ribosomal protein L40	1220	1390	1520	1570	0.182	0.784
NDUFB6	NADH:ubiquinone oxidoreductase subunit B6	1720	1470	2330	2370	-0.221	0.784
PUS7L	pseudouridine synthase 7 like	1260	1410	1360	1410	0.162	0.784
PRX	periaxin	310	478	321	338	0.608	0.785
ZBTB3	zinc finger and BTB domain containing 3	328	250	322	297	-0.391	0.785
CCDC116	coiled-coil domain containing 116	21.5	6.79	8.25	8.57	-1.67	0.786
CLCN5	chloride voltage-gated channel 5	370	268	289	248	-0.459	0.786
DDX55	DEAD-box helicase 55	2260	2560	1990	2320	0.175	0.786
DLGAP1-AS1	DLGAP1 antisense RNA 1	255	206	263	243	-0.31	0.786
ENSG00000291073.2	novel transcript	1260	1670	680	695	0.405	0.786
ENSG00000297188.1	novel transcript	3.08	21.6	1.31	1.03	2.87	0.786
FASTK	Fas activated serine/threonine kinase	3640	3260	4440	4600	-0.16	0.786
FBXO11	F-box protein 11	5140	4620	6380	6300	-0.158	0.786
HOXB2	homeobox B2	485	577	868	907	0.247	0.786
HSD17B1-AS1	HSD17B1 antisense RNA 1	1120	995	1460	1410	-0.172	0.786
KIF13A	kinesin family member 13A	2320	1920	3550	3100	-0.267	0.786
LRGUK	leucine rich repeats and guanylate kinase domain containing	5.33	23.7	6.4	15.8	2.09	0.786
MAGEF1	MAGE family member F1	6650	6020	5540	5400	-0.142	0.786
MMP23B	matrix metallopeptidase 23B	10.2	27.3	75.8	42.8	1.33	0.786
PAG1	phosphoprotein membrane anchor with glycosphingolipid microdomains 1	380	523	151	145	0.453	0.786
PLPP4	phospholipid phosphatase 4	76.6	57.5	470	477	-0.409	0.786
TMA7	translation machinery associated 7 homolog	5010	4430	8550	8290	-0.177	0.786
TMEM108	transmembrane protein 108	50.4	104	23.3	28.5	1.03	0.786
TRIM38	tripartite motif containing 38	2510	2170	2180	2120	-0.209	0.786
FLI1	Fli-1 proto-oncogene, ETS transcription factor	118	170	1060	1370	0.497	0.787
MAP3K21	mitogen-activated protein kinase kinase kinase 21	983	851	1140	1160	-0.209	0.787
MPZL3	myelin protein zero like 3	777	625	591	558	-0.313	0.787
SRRM2	serine/arginine repetitive matrix 2	37000	32400	21100	21900	-0.194	0.787
TACO1	translational activator of cytochrome c oxidase I	1980	2260	2150	2300	0.191	0.787
RSPRY1	ring finger and SPRY domain containing 1	2280	2600	2050	2150	0.186	0.788
ACTN2	actinin alpha 2	34.2	124	20.5	14.4	1.87	0.789
ADGRL3	adhesion G protein-coupled receptor L3	28.9	4.44	2.49	16.1	-2.72	0.789
ASB1	ankyrin repeat and SOCS box containing 1	3770	4080	2990	3250	0.111	0.789
CENATAC-DT	CENATAC divergent transcript	164	233	191	182	0.491	0.789
CERCAM	cerebral endothelial cell adhesion molecule	8210	7140	5750	5530	-0.201	0.789
DLX4	distal-less homeobox 4	1220	1020	351	332	-0.262	0.789
EDC4	enhancer of mRNA decapping 4	6540	7350	5100	5680	0.165	0.789
EEF1A1P19	eukaryotic translation elongation factor 1 alpha 1 pseudogene 19	53.4	31.2	36.4	21.8	-0.771	0.789
ENSG00000260588.1	novel transcript	9.76	26	19.8	16.1	1.37	0.789
ENSG00000275185.1	novel transcript, antisense to TEFM	72.2	45.1	41.4	31.9	-0.669	0.789
ENSG00000296476.1	novel transcript	2.96	10.7	8.32	13.9	2	0.789
ESAM	endothelial cell adhesion molecule	290	416	138	126	0.523	0.789
FAM161B	FAM161 centrosomal protein B	452	595	842	812	0.395	0.789
GSDMC	gasdermin C	74.9	37.5	32.5	24.1	-0.99	0.789
IFT46	intraflagellar transport 46	1300	1460	2170	2200	0.159	0.789
INHBB	inhibin subunit beta B	4140	3000	3030	2740	-0.46	0.789
INSR	insulin receptor	580	846	882	672	0.543	0.789
KDM6B	lysine demethylase 6B	5720	7130	2330	2840	0.318	0.789
KRT8P46	keratin 8 pseudogene 46	6.86	21.5	8.76	9.74	1.61	0.789
LPAR3	lysophosphatidic acid receptor 3	48.2	91.5	61.9	70.3	0.898	0.789
LRTOMT	leucine rich transmembrane and O-methyltransferase domain containing	36.8	10.7	57.5	18.2	-1.75	0.789
MARF1	meiosis regulator and mRNA stability factor 1	1660	2150	1450	1090	0.376	0.789
MEG3	maternally expressed 3	99.1	203	68.8	110	1.03	0.789
MVB12B	multivesicular body subunit 12B	729	950	1080	1120	0.378	0.789
MYO10	myosin X	8580	9590	8810	9850	0.159	0.789
NDFIP1	Nedd4 family interacting protein 1	4740	4320	3830	3920	-0.131	0.789
NEK2	NIMA related kinase 2	2420	2630	4050	4100	0.122	0.789
NME3	NME/NM23 nucleoside diphosphate kinase 3	354	275	565	575	-0.364	0.789
NRSN2-AS1	NRSN2 antisense RNA 1	642	499	394	444	-0.366	0.789
PDE12	phosphodiesterase 12	2140	2370	2630	2800	0.144	0.789
PROM2	prominin 2	461	716	911	619	0.628	0.789
RAPH1	Ras association (RalGDS/AF-6) and pleckstrin homology domains 1	3060	3500	2430	2280	0.193	0.789
RRAGD	Ras related GTP binding D	932	798	1620	1810	-0.221	0.789
SLC31A2	solute carrier family 31 member 2	1220	1410	714	744	0.209	0.789
SNHG17	small nucleolar RNA host gene 17	2330	2890	2210	2460	0.311	0.789
SNHG5	small nucleolar RNA host gene 5	4520	3900	4120	4060	-0.21	0.789
TBC1D13	TBC1 domain family member 13	3610	4240	3870	4150	0.23	0.789
TPCN1	two pore segment channel 1	1870	2220	1320	1310	0.249	0.789
UNC5B-AS1	UNC5B antisense RNA 1	54.6	102	38.3	34.7	0.892	0.789
UTP6	UTP6 small subunit processome component	3180	3550	4500	4550	0.156	0.789
VEGFC	vascular endothelial growth factor C	2130	2480	1070	1310	0.222	0.789
XBP1	X-box binding protein 1	1880	2310	2420	2580	0.295	0.789
CSTF2	cleavage stimulation factor subunit 2	2660	3010	3100	3290	0.179	0.79
C2CD6	C2 calcium dependent domain containing 6	6.62	1.76	18.7	16.1	-1.9	0.791
C7orf25	chromosome 7 open reading frame 25	75.2	119	131	110	0.648	0.791
CXCR4	C-X-C motif chemokine receptor 4	69.4	134	26.7	20	0.957	0.791
ENSG00000237689.2	novel transcript	1.19	0	87.2	89.5	-2.62	0.791
ENSG00000286001.1	novel protein	146	206	169	176	0.502	0.791
MC5R	melanocortin 5 receptor	3.83	24.7	2.17	1.43	2.65	0.791
NEGR1	neuronal growth regulator 1	136	91.9	1490	1350	-0.553	0.791
OCRL	OCRL inositol polyphosphate-5-phosphatase	2580	2930	3710	3750	0.178	0.791
SEMA5B	semaphorin 5B	25.4	50.9	101	102	0.994	0.791
SHBG	sex hormone binding globulin	25.9	54.1	27.7	18.7	1.05	0.791
[truncated: 17,155 more rows]

## Sheet: CFBE vs CFBE(Pmel)
gene	DESC	WTBE_avg	WTBE(Pmel)_avg	CFBE_avg	CFBE(Pmel)_avg	log2FoldChange	padj
LTB	lymphotoxin beta	3.36	34.1	305	880	1.53	6.5e-11
ENSG00000259623.1	novel transcript, sense overlapping to KLHL11	93	51.3	0	65.4	22.6	1.92e-05
DNAH11	dynein axonemal heavy chain 11	1010	857	228	105	-1.12	2.08e-05
SDK1	sidekick cell adhesion molecule 1	1500	1330	752	482	-0.64	2.08e-05
KLHDC7B	kelch domain containing 7B	786	579	538	257	-1.07	4.01e-05
SYK	spleen associated tyrosine kinase	638	573	200	57.5	-1.78	0.000151
IL32	interleukin 32	1650	2310	6050	7980	0.399	0.000377
OLR1	oxidized low density lipoprotein receptor 1	4680	8380	744	1210	0.703	0.000377
HMGB1P3	high mobility group box 1 pseudogene 3	118	86.8	31.4	0	-7.61	0.00119
C3	complement C3	640	866	166	306	0.881	0.0017
TRIM22	tripartite motif containing 22	1830	2140	518	290	-0.836	0.00283
ICAM1	intercellular adhesion molecule 1	4300	4820	3980	5190	0.381	0.00715
ENSG00000284976.2	novel RING finger protein	265	338	0	107	9.27	0.00955
MT2A	metallothionein 2A	13800	12900	12000	14500	0.275	0.0107
KCNQ1OT1	KCNQ1 opposite strand/antisense transcript 1	122	139	317	37.2	-3.09	0.0109
NFE2L1	NFE2 like bZIP transcription factor 1	12100	15200	10100	11600	0.21	0.0117
MMP9	matrix metallopeptidase 9	158	211	226	392	0.795	0.012
ANKRD42	ankyrin repeat domain 42	684	772	387	657	0.763	0.0128
USP25	ubiquitin specific peptidase 25	1080	1270	1150	741	-0.632	0.025
KAT2B	lysine acetyltransferase 2B	652	734	515	352	-0.55	0.0272
TLR1	toll like receptor 1	102	62.8	9.23	90.2	3.24	0.0348
TLR3	toll like receptor 3	578	699	102	45.8	-1.16	0.0459
MED12	mediator complex subunit 12	5000	4420	3900	4610	0.239	0.0678
TMEM255A	transmembrane protein 255A	833	655	182	97.4	-0.906	0.0678
MLLT6	MLLT6, PHD finger containing	6420	6960	6560	4910	-0.418	0.0745
NOTUM	notum, palmitoleoyl-protein carboxylesterase	213	238	42.1	18.9	-1.16	0.0817
ENSG00000260537.2	novel protein, DDX19B and DDX19A readthrough	534	781	447	782	0.809	0.0861
H2BC26	H2B clustered histone 26	244	310	56.5	192	1.75	0.0861
ENSG00000258529.5	novel protein	12.6	36.1	27.3	0	-7.4	0.118
ENSG00000288721.1	novel protein	26	39.2	73.5	10.4	-2.89	0.147
PLXNA4	plexin A4	214	166	131	43.2	-1.62	0.18
RRAGAP1-AS1	RRAGAP1 antisense RNA 1	13.5	33.1	7.88	0	-5.56	0.18
IGFL1	IGF like family member 1	964	1060	349	537	0.625	0.207
TNF	tumor necrosis factor	6.29	24.2	47.5	111	1.22	0.207
LAMC2	laminin subunit gamma 2	20500	23700	17000	20100	0.237	0.214
SIDT1	SID1 transmembrane family member 1	32.2	33.3	0	5.37	4.95	0.22
ARL10	ADP ribosylation factor like GTPase 10	1160	888	815	548	-0.574	0.236
PCAT7	prostate cancer associated transcript 7	45.7	45.5	24.6	5.98	-2.03	0.236
TTLL4	tubulin tyrosine ligase like 4	3760	3690	3060	3860	0.331	0.236
MRTFB	myocardin related transcription factor B	3820	3600	2750	2070	-0.412	0.268
MYO9A	myosin IXA	1800	1680	1530	1120	-0.449	0.268
HSF2	heat shock transcription factor 2	727	783	745	562	-0.407	0.28
INO80B-WBP1	INO80B-WBP1 readthrough (NMD candidate)	132	547	171	0	-10	0.28
SLC1A5	solute carrier family 1 member 5	24600	25100	21700	24900	0.197	0.358
CMYA5	cardiomyopathy associated 5	209	167	64.9	22.4	-1.52	0.435
GPATCH2L	G-patch domain containing 2 like	2440	2370	3560	4200	0.24	0.442
ENSG00000287763.2	novel transcript	46.6	43.4	78.6	36.4	-1.11	0.45
ARID4A	AT-rich interaction domain 4A	1980	1790	3440	2720	-0.335	0.452
CXCL1	C-X-C motif chemokine ligand 1	17	99.2	39.2	111	1.5	0.452
NAIP	NLR family apoptosis inhibitory protein	192	146	65.6	122	0.889	0.452
PEAK1	pseudopodium enriched atypical kinase 1	2170	2470	1790	1350	-0.413	0.452
RASA4B	RAS p21 protein activator 4B	191	286	126	41.9	-1.6	0.452
TUBA8	tubulin alpha 8	134	173	30.8	98.3	1.7	0.452
SCART1	scavenger receptor family member expressed on T cells 1	12	8.92	0.418	12.2	4.57	0.454
CAPN7	calpain 7	2060	2070	1970	1580	-0.323	0.483
RNF217	ring finger protein 217	1520	1510	951	671	-0.507	0.483
CRYBG1	crystallin beta-gamma domain containing 1	1280	1210	1630	1250	-0.388	0.504
GOLGA6L4	golgin A6 family like 4	25	39.1	13.2	0.473	-5.23	0.504
LAMA3	laminin subunit alpha 3	18700	17800	10200	11700	0.206	0.504
LINC01266	long intergenic non-protein coding RNA 1266	32.8	41.3	18.2	3.86	-2.53	0.504
PCDHGA7	protocadherin gamma subfamily A, 7	160	159	8.85	1.12	-2.95	0.504
SYT16	synaptotagmin 16	324	348	201	73.4	-1.45	0.504
GASK1B	golgi associated kinase 1B	1000	983	159	110	-0.514	0.512
ZFYVE16	zinc finger FYVE-type containing 16	3240	3520	2910	1890	-0.617	0.512
ENSG00000305583.1	novel transcript	40.2	35.8	4.41	15.2	1.82	0.537
DMBT1	deleted in malignant brain tumors 1	2.82	4.03	252	80.9	-1.64	0.544
CAB39L	calcium binding protein 39 like	176	159	336	219	-0.617	0.571
ENSG00000278869.3	novel transcript	50.2	57.6	32.9	12.5	-1.39	0.571
ENSG00000293322.2	novel transcript	152	146	144	90.5	-0.669	0.571
SPOPL	speckle type BTB/POZ protein like	2530	2380	2270	1930	-0.231	0.571
HERC2P9	HERC2 pseudogene 9	794	1180	764	464	-0.723	0.575
CLUH	clustered mitochondria homolog	18600	19100	10400	12400	0.257	0.619
MFSD2A	MFSD2 lysolipid transporter A, lysophospholipid	1120	1190	884	1240	0.492	0.619
VPS13C	vacuolar protein sorting 13 homolog C	2190	1660	1320	949	-0.474	0.621
DHRS3	dehydrogenase/reductase 3	275	250	174	115	-0.593	0.625
ENSG00000275895.8	U2 small nuclear RNA auxiliary factor 1-like 5	90.5	42.7	0	865	12.3	0.645
LYST	lysosomal trafficking regulator	1700	1640	2000	1470	-0.442	0.645
KICS2	KICSTOR subunit 2	440	355	457	302	-0.598	0.648
ENSG00000232995.7	novel transcript	22.1	29	17.8	48	1.42	0.654
ENSG00000289701.1	novel transcript	131	102	40.6	81.2	0.996	0.654
KDM4A-AS1	KDM4A antisense RNA 1	53.9	51.9	70	34.3	-1.03	0.654
ZNF286A-TBC1D26	ZNF286A-TBC1D26 readthrough (NMD candidate)	23.8	16.3	0.613	13.5	4.05	0.654
PLAUR	plasminogen activator, urokinase receptor	6360	7020	10200	11700	0.201	0.674
PGM2L1	phosphoglucomutase 2 like 1	1020	1110	921	660	-0.477	0.735
CEP290	centrosomal protein 290	929	860	791	539	-0.549	0.748
VPS9D1-AS1	VPS9D1 antisense RNA 1	1910	1950	1380	1610	0.219	0.761
ABI3BP	ABI family member 3 binding protein	26.2	16.6	11.3	35.7	1.65	0.783
AMBRA1	autophagy and beclin 1 regulator 1	2480	2940	3010	2500	-0.266	0.783
ARHGEF2	Rho/Rac guanine nucleotide exchange factor 2	3320	3970	6070	7380	0.28	0.783
BMS1P4-AGAP5	BMS1P4-AGAP5 readthrough	80	35.2	25.4	138	2.44	0.783
CDC34	cell division cycle 34, ubiqiutin conjugating enzyme	3680	3810	3710	4190	0.173	0.783
CXCL5	C-X-C motif chemokine ligand 5	50.2	102	76.5	149	0.964	0.783
ELMO1	engulfment and cell motility 1	19.6	45.1	0	5.08	4.66	0.783
ENSG00000276266.2	novel transcript	19	13.5	0.292	6.32	4.25	0.783
ENSG00000285991.1	novel transcript	21.9	30.7	0	4.74	4.79	0.783
ENSG00000288473.1	novel protein	15	27.6	3.1	28.7	3.25	0.783
FANCM	FA complementation group M	1500	1510	1310	1040	-0.327	0.783
LIG3	DNA ligase 3	2580	2690	3400	4000	0.236	0.783
PPM1L	protein phosphatase, Mg2+/Mn2+ dependent 1L	694	637	264	396	0.582	0.783
RNFT2	ring finger protein, transmembrane 2	350	337	253	165	-0.617	0.783
ZHX1-C8orf76	ZHX1-C8orf76 readthrough	222	154	107	192	0.856	0.783
KLF12	KLF transcription factor 12	795	927	1390	888	-0.648	0.793
JMJD7-PLA2G4B	JMJD7-PLA2G4B readthrough	275	317	78.5	209	1.42	0.802
LDAH	lipid droplet associated hydrolase	1780	1430	872	1210	0.471	0.802
ENSG00000308228.1	novel transcript	11.7	24.9	2.2	18.1	3.05	0.807
B4GALNT4	beta-1,4-N-acetyl-galactosaminyltransferase 4	1680	1110	922	1290	0.491	0.811
FOXN3	forkhead box N3	4000	3890	2280	1810	-0.335	0.811
LRP2	LDL receptor related protein 2	15	24.6	0.39	9.12	4.18	0.811
NOD2	nucleotide binding oligomerization domain containing 2	27.4	41.4	23.2	4.55	-2.23	0.811
PTX3	pentraxin 3	35.4	60.1	34.3	75.2	1.13	0.811
TSSK2	testis specific serine kinase 2	36.3	29.7	0.303	4.69	3.8	0.811
CDK14	cyclin dependent kinase 14	2840	3170	2040	1360	-0.582	0.828
CNEP1R1	CTD nuclear envelope phosphatase 1 regulatory subunit 1	618	646	607	481	-0.334	0.828
ENSG00000273711.2	novel transcript, antisense to PTGR2	56	6.93	5.09	55.9	3.58	0.828
PPIF	peptidylprolyl isomerase F	10000	10700	8470	9530	0.169	0.828
VSTM1	V-set and transmembrane domain containing 1	236	265	391	513	0.393	0.837
CTNS	cystinosin, lysosomal cystine transporter	2420	2750	1400	1190	-0.239	0.845
KCNQ3	potassium voltage-gated channel subfamily Q member 3	19.9	9.79	0	5.32	4.92	0.845
ENSG00000286033.2	novel transcript	119	90.3	6.13	0.573	-3.4	0.857
PAXBP1	PAX3 and PAX7 binding protein 1	1640	1660	1490	1690	0.184	0.857
ADGRV1	adhesion G protein-coupled receptor V1	46.6	129	54.1	7.3	-2.8	0.866
MRPS2	mitochondrial ribosomal protein S2	9400	9240	5690	6390	0.167	0.866
JDP2-AS1	JDP2 antisense RNA 1	172	178	154	102	-0.604	0.872
MRPL20	mitochondrial ribosomal protein L20	4080	4380	3350	3760	0.166	0.872
ENSG00000310535.1	novel transcript	133	145	92.9	154	0.726	0.885
BNC2	basonuclin zinc finger protein 2	94	86.9	159	82.2	-0.937	0.908
ENSG00000256349.1	novel protein	12.2	0	26.9	105	1.97	0.908
ENSG00000285923.2	Novel transcript	15.6	19.3	5.08	0.251	-4.03	0.908
LRCH3	leucine rich repeats and calponin homology domain containing 3	3690	3360	4120	5300	0.365	0.908
NTNG2	netrin G2	21.5	16.2	35.3	3.89	-3.14	0.908
ARMC2	armadillo repeat containing 2	82.4	83.8	52.5	22.4	-1.24	0.939
B4GALT3	beta-1,4-galactosyltransferase 3	2140	2290	3340	3740	0.164	0.939
CFAP206	cilia and flagella associated protein 206	27.3	12.1	0	5.16	4.9	0.939
FARSA	phenylalanyl-tRNA synthetase subunit alpha	6120	6330	7390	8200	0.15	0.939
NUP153-AS1	NUP153 antisense RNA 1	204	318	776	953	0.298	0.943
ERBIN	erbb2 interacting protein	11200	10800	9440	7580	-0.316	0.956
PITPNM3	PITPNM family member 3	892	929	491	388	-0.337	0.956
TMEM161B	transmembrane protein 161B	930	1040	562	711	0.337	0.956
ZC3H18	zinc finger CCCH-type containing 18	9260	9090	8320	9190	0.143	0.956
ZNF391	zinc finger protein 391	108	134	313	223	-0.5	0.956
ADARB2	adenosine deaminase RNA specific B2 (inactive)	0.98	2.14	23.6	3.3	-2.83	0.978
ATP10A	ATPase phospholipid transporting 10A (putative)	192	179	8.16	19.7	1.49	0.978
CHID1	chitinase domain containing 1	5280	5140	6220	7250	0.223	0.978
CCNL1	cyclin L1	3060	2900	2140	2950	0.46	0.986
CYP27B1	cytochrome P450 family 27 subfamily B member 1	304	391	345	491	0.508	0.986
ENSG00000279789.1	novel transcript, sense intronic to KCTD13	53.7	34.4	9.94	24.4	1.29	0.986
ENSG00000280145.4	novel transcript	486	445	405	268	-0.592	0.986
SKIL	SKI like proto-oncogene	5400	5760	6190	5390	-0.201	0.986
SLC35F5	solute carrier family 35 member F5	3840	3030	3200	3870	0.273	0.986
TPTEP1	TPTE pseudogene 1	456	516	8.06	2.11	-1.9	0.986
PHLDA2	pleckstrin homology like domain family A member 2	4760	4440	2010	2390	0.251	0.988
PIGT	phosphatidylinositol glycan anchor biosynthesis class T	20200	19800	20500	22100	0.111	0.988
PRR18	proline rich 18	182	224	92.9	137	0.561	0.988
7SK	7SK RNA	41.9	0	0	0	0	1
A1BG	alpha-1-B glycoprotein	97.4	85.8	196	184	-0.0932	1
A1BG-AS1	A1BG antisense RNA 1	482	408	587	586	-0.000797	1
A2M-AS1	A2M antisense RNA 1	12.6	14.1	1.12	2.53	1.29	1
A4GALT	alpha 1,4-galactosyltransferase (P1PK blood group)	590	578	343	311	-0.145	1
AAAS	aladin WD repeat nucleoporin	2220	2420	2110	2270	0.105	1
AACS	acetoacetyl-CoA synthetase	4020	4030	5030	5020	-0.00344	1
AADACP1	arylacetamide deacetylase pseudogene 1	21	46.5	0.853	1.61	1.23	1
AADAT	aminoadipate aminotransferase	432	467	220	245	0.153	1
AAGAB	alpha and gamma adaptin binding protein	5770	5720	4780	4620	-0.0484	1
AAK1	AP2 associated kinase 1	7050	6660	4200	4150	-0.017	1
AAMDC	adipogenesis associated Mth938 domain containing	262	353	572	551	-0.053	1
AAMP	angio associated migratory cell protein	10000	10300	12100	12600	0.0536	1
AAR2	AAR2 splicing factor	5700	6250	5650	6130	0.117	1
AARD	alanine and arginine rich domain containing protein	37.1	40.6	7.94	9.53	0.281	1
AARS1	alanyl-tRNA synthetase 1	7110	8190	6200	6510	0.0696	1
AARS2	alanyl-tRNA synthetase 2, mitochondrial	2490	2470	2780	2870	0.0456	1
AARSD1	alanyl-tRNA synthetase domain containing 1	955	944	1070	1180	0.156	1
AARSD1P1	AARSD1 pseudogene 1	17.8	19.4	10.7	14.8	0.465	1
AASDH	aminoadipate-semialdehyde dehydrogenase	435	381	305	260	-0.224	1
AASDHPPT	aminoadipate-semialdehyde dehydrogenase-phosphopantetheinyl transferase	2160	1940	2280	2220	-0.0363	1
AASS	aminoadipate-semialdehyde synthase	1020	1210	880	833	-0.077	1
AATBC	apoptosis associated transcript in bladder cancer	17.4	69	47	25.7	-0.858	1
AATF	apoptosis antagonizing transcription factor	6700	7070	7760	8480	0.128	1
AATK	apoptosis associated tyrosine kinase	119	177	96.1	122	0.357	1
ABALON	apoptotic BCL2L1-antisense long non-coding RNA	85.4	66.1	46.8	64.5	0.464	1
ABAT	4-aminobutyrate aminotransferase	1250	1240	154	138	-0.152	1
ABCA1	ATP binding cassette subfamily A member 1	126	220	86.4	69.7	-0.312	1
ABCA11P	ATP binding cassette subfamily A member 11, pseudogene	213	240	212	235	0.148	1
ABCA12	ATP binding cassette subfamily A member 12	2340	2710	217	172	-0.335	1
ABCA2	ATP binding cassette subfamily A member 2	5120	5030	3100	3290	0.0846	1
ABCA3	ATP binding cassette subfamily A member 3	494	455	1210	1180	-0.045	1
ABCA4	ATP binding cassette subfamily A member 4	6.51	12.8	4.03	3.04	0.441	1
ABCA5	ATP binding cassette subfamily A member 5	526	516	215	189	-0.191	1
ABCA7	ATP binding cassette subfamily A member 7	1440	1410	780	784	0.00522	1
ABCB1	ATP binding cassette subfamily B member 1	1.23	39.4	3.41	0.657	-2.22	1
ABCB10	ATP binding cassette subfamily B member 10	911	770	1840	1820	-0.0157	1
ABCB6	ATP binding cassette subfamily B member 6 (LAN blood group)	1940	1920	1940	1890	-0.0377	1
ABCB7	ATP binding cassette subfamily B member 7	1340	1520	1460	1770	0.277	1
ABCB8	ATP binding cassette subfamily B member 8	2770	2540	4200	4330	0.0425	1
ABCB9	ATP binding cassette subfamily B member 9	806	1000	1030	974	-0.082	1
ABCC1	ATP binding cassette subfamily C member 1 (ABCC1 blood group)	5980	5340	3650	3870	0.0824	1
ABCC10	ATP binding cassette subfamily C member 10	1160	1080	1440	1620	0.168	1
ABCC2	ATP binding cassette subfamily C member 2	53.8	59.2	43.8	34.4	-0.341	1
ABCC3	ATP binding cassette subfamily C member 3	559	452	721	722	0.00299	1
ABCC4	ATP binding cassette subfamily C member 4 (PEL blood group)	2000	2060	3240	3290	0.0246	1
ABCC5	ATP binding cassette subfamily C member 5	2120	2270	2600	2430	-0.101	1
ABCC6	ATP binding cassette subfamily C member 6	40.2	36.7	37.1	35.6	-0.0553	1
ABCC6P1	ATP binding cassette subfamily C member 6 pseudogene 1	11.7	13.2	3.43	5.13	0.573	1
ABCC6P2	ATP binding cassette subfamily C member 6 pseudogene 2	12.7	14.6	8.7	13.1	0.595	1
ABCC8	ATP binding cassette subfamily C member 8	7.24	25.2	0	1.84	3.26	1
ABCD1	ATP binding cassette subfamily D member 1	1500	1220	516	503	-0.0346	1
ABCD3	ATP binding cassette subfamily D member 3	4400	4390	5740	5700	-0.00978	1
ABCD4	ATP binding cassette subfamily D member 4	1740	2120	2830	2800	-0.0148	1
ABCE1	ATP binding cassette subfamily E member 1	9590	9830	9350	9560	0.0299	1
ABCF1	ATP binding cassette subfamily F member 1	12600	12700	18000	18500	0.0386	1
ABCF2	ATP binding cassette subfamily F member 2	5580	6150	7150	7110	-0.00958	1
ABCF2-H2BK1	ABCF2-H2BK1 readthrough	4830	5110	7170	7510	0.0678	1
ABCF3	ATP binding cassette subfamily F member 3	4070	4160	4660	4790	0.0405	1
ABCG1	ATP binding cassette subfamily G member 1	38.5	80.4	8.74	11.2	0.399	1
ABCG2	ATP binding cassette subfamily G member 2 (JR blood group)	160	197	751	709	-0.083	1
ABCG4	ATP binding cassette subfamily G member 4	47.6	76.7	48.6	56.4	0.212	1
ABHD1	abhydrolase domain containing 1	14.6	48.5	20	21	0.0992	1
ABHD10	abhydrolase domain containing 10, depalmitoylase	849	730	1610	1620	0.00902	1
ABHD11	abhydrolase domain containing 11	4540	4190	3360	3330	-0.0104	1
ABHD12	abhydrolase domain containing 12, lysophospholipase	8930	8980	5330	5140	-0.0527	1
ABHD12B	abhydrolase domain containing 12B	14.8	17.9	5.77	4.2	-0.485	1
ABHD13	abhydrolase domain containing 13	942	1040	966	1000	0.0528	1
ABHD14A	abhydrolase domain containing 14A	292	296	716	723	0.0133	1
ABHD14A-ACY1	ABHD14A-ACY1 readthrough	31.2	17.1	29.3	62.1	1.11	1
ABHD14B	abhydrolase domain containing 14B	293	355	353	428	0.276	1
ABHD15	abhydrolase domain containing 15	1320	1180	1210	1150	-0.0737	1
ABHD16A	abhydrolase domain containing 16A, phospholipase	1640	1490	2250	2360	0.069	1
ABHD16B	abhydrolase domain containing 16B	17.2	24.8	14	16	0.199	1
ABHD17A	abhydrolase domain containing 17A, depalmitoylase	2990	2880	4960	5060	0.0294	1
ABHD17B	abhydrolase domain containing 17B, depalmitoylase	975	949	1230	1170	-0.0607	1
ABHD17C	abhydrolase domain containing 17C, depalmitoylase	1370	1080	1720	1800	0.0692	1
ABHD18	abhydrolase domain containing 18	802	647	588	577	-0.0276	1
ABHD2	abhydrolase domain containing 2, acylglycerol lipase	10700	13400	6130	5810	-0.0763	1
ABHD3	abhydrolase domain containing 3, phospholipase	1520	1640	1460	1540	0.084	1
ABHD4	abhydrolase domain containing 4, N-acyl phospholipase B	4940	4730	4250	4250	0.00151	1
ABHD5	abhydrolase domain containing 5, lysophosphatidic acid acyltransferase	1020	1040	1350	1260	-0.0919	1
ABHD6	abhydrolase domain containing 6, acylglycerol lipase	462	467	655	709	0.115	1
ABHD8	abhydrolase domain containing 8	1400	1280	1750	1790	0.0334	1
ABI1	abl interactor 1	1740	1800	3650	3500	-0.0603	1
ABI2	abl interactor 2	6500	6650	4440	4470	0.0107	1
ABITRAM	actin binding transcription modulator	1720	1880	1420	1530	0.115	1
ABL1	ABL proto-oncogene 1, non-receptor tyrosine kinase	6300	7030	8260	8470	0.0356	1
ABL2	ABL proto-oncogene 2, non-receptor tyrosine kinase	8040	8650	11900	11100	-0.101	1
ABLIM1	actin binding LIM protein 1	3620	4020	4030	3500	-0.202	1
ABLIM2	actin binding LIM protein family member 2	139	92.1	22	15.4	-0.487	1
ABLIM3	actin binding LIM protein family member 3	4420	4030	1570	1370	-0.199	1
ABR	ABR activator of RhoGEF and GTPase	15200	15500	9070	9080	0.00115	1
ABRACL	ABRA C-terminal like	1510	1360	2030	1940	-0.0669	1
ABRAXAS1	abraxas 1, BRCA1 A complex subunit	188	258	150	180	0.265	1
ABRAXAS2	abraxas 2, BRISC complex subunit	1880	1810	2140	2290	0.0983	1
ABT1	activator of basal transcription 1	1560	1610	3380	3420	0.0187	1
ABTB1	ankyrin repeat and BTB domain containing 1	538	490	520	451	-0.206	1
ABTB2	ankyrin repeat and BTB domain containing 2	1720	2030	1540	1490	-0.0418	1
ABTB3	ankyrin repeat and BTB domain containing 3	10.6	23.6	12.2	2.49	-2.43	1
ACAA1	acetyl-CoA acyltransferase 1	2980	2960	2710	2800	0.0482	1
ACAA2	acetyl-CoA acyltransferase 2	4030	4010	5080	5090	0.00394	1
ACACA	acetyl-CoA carboxylase alpha	5280	4900	6320	6150	-0.0393	1
ACACB	acetyl-CoA carboxylase beta	692	863	623	430	-0.531	1
ACAD10	acyl-CoA dehydrogenase family member 10	452	455	346	281	-0.295	1
ACAD11	acyl-CoA dehydrogenase family member 11	201	433	403	423	0.0729	1
ACAD8	acyl-CoA dehydrogenase family member 8	998	939	1190	1140	-0.0556	1
ACAD9	acyl-CoA dehydrogenase family member 9	4980	4930	6680	6810	0.028	1
ACAD9-DT	ACAD9 divergent transcript	52	58.9	37.5	34	-0.141	1
ACADM	acyl-CoA dehydrogenase medium chain	1320	1580	1390	1440	0.0558	1
ACADS	acyl-CoA dehydrogenase short chain	363	403	565	543	-0.0568	1
ACADSB	acyl-CoA dehydrogenase short/branched chain	368	579	554	520	-0.0906	1
ACADVL	acyl-CoA dehydrogenase very long chain	28200	24800	22900	24000	0.0702	1
ACAN	aggrecan	25.5	51.3	5.87	2.94	-1	1
ACAP1	ArfGAP with coiled-coil, ankyrin repeat and PH domains 1	38.2	34.1	19.7	22.3	0.171	1
ACAP2	ArfGAP with coiled-coil, ankyrin repeat and PH domains 2	3480	3960	4150	4160	0.00342	1
ACAP3	ArfGAP with coiled-coil, ankyrin repeat and PH domains 3	1490	1410	1390	1210	-0.193	1
ACAT1	acetyl-CoA acetyltransferase 1	1280	1730	2850	2930	0.0398	1
ACAT2	acetyl-CoA acetyltransferase 2	4540	4870	7540	7070	-0.092	1
ACBD3	acyl-CoA binding domain containing 3	3530	3840	4180	4110	-0.0237	1
ACBD4	acyl-CoA binding domain containing 4	216	238	170	172	0.0115	1
ACBD5	acyl-CoA binding domain containing 5	525	439	1000	993	-0.017	1
ACBD6	acyl-CoA binding domain containing 6	2120	2150	4120	4200	0.0279	1
ACBD7	acyl-CoA binding domain containing 7	634	581	887	779	-0.186	1
ACCS	1-aminocyclopropane-1-carboxylate synthase homolog (inactive)	43.1	96.3	74.8	68.1	-0.122	1
ACD	ACD shelterin complex subunit and telomerase recruitment factor	2420	2560	1930	1990	0.0497	1
ACE	angiotensin I converting enzyme	206	241	52.8	73	0.461	1
ACE2	angiotensin converting enzyme 2	91.8	73.2	39.8	22.3	-0.828	1
ACER2	alkaline ceramidase 2	358	482	465	381	-0.288	1
ACER3	alkaline ceramidase 3	2430	2790	2720	2640	-0.0453	1
ACHE	acetylcholinesterase (Yt blood group)	1340	1880	447	419	-0.094	1
ACIN1	apoptotic chromatin condensation inducer 1	13600	13200	12800	13700	0.108	1
ACKR2	atypical chemokine receptor 2	49.9	53.6	4.27	3.69	0.165	1
ACLY	ATP citrate lyase	22900	23300	32900	33400	0.0222	1
ACO1	aconitase 1	4100	4240	5110	5230	0.0344	1
ACO2	aconitase 2	6220	6560	6880	7200	0.0666	1
ACOT1	acyl-CoA thioesterase 1	132	111	325	339	0.063	1
ACOT11	acyl-CoA thioesterase 11	415	380	242	218	-0.15	1
ACOT13	acyl-CoA thioesterase 13	668	813	1340	1350	0.0117	1
ACOT2	acyl-CoA thioesterase 2	969	780	1740	1770	0.028	1
ACOT4	acyl-CoA thioesterase 4	211	202	633	639	0.0146	1
ACOT7	acyl-CoA thioesterase 7	6160	5710	6770	7070	0.0629	1
ACOT8	acyl-CoA thioesterase 8	2140	2230	2620	2740	0.0603	1
ACOT9	acyl-CoA thioesterase 9	3480	3250	3210	3260	0.0217	1
ACOX1	acyl-CoA oxidase 1	3540	3420	2300	2240	-0.0394	1
ACOX3	acyl-CoA oxidase 3, pristanoyl	734	810	495	543	0.134	1
ACOXL	acyl-CoA oxidase like	148	145	198	227	0.204	1
ACP1	acid phosphatase 1	7780	7370	8310	8320	0.00123	1
ACP2	acid phosphatase 2, lysosomal	2400	2430	2260	2500	0.145	1
ACP3	acid phosphatase 3	17.6	13	2.85	4.99	0.0821	1
ACP6	acid phosphatase 6, lysophosphatidic	194	214	589	588	-0.0033	1
ACP7	acid phosphatase 7, tartrate resistant (putative)	1000	869	749	827	0.141	1
ACSBG1	acyl-CoA synthetase bubblegum family member 1	106	151	22.2	15.7	-0.467	1
ACSF2	acyl-CoA synthetase family member 2	2280	2080	1950	1720	-0.177	1
ACSF3	acyl-CoA synthetase family member 3	1080	998	1390	1190	-0.221	1
ACSL1	acyl-CoA synthetase long chain family member 1	3820	3780	1440	1380	-0.0652	1
ACSL3	acyl-CoA synthetase long chain family member 3	12400	12000	14400	14200	-0.0183	1
ACSL4	acyl-CoA synthetase long chain family member 4	4630	5260	6480	6890	0.0878	1
ACSL5	acyl-CoA synthetase long chain family member 5	556	650	76.4	66.9	-0.189	1
ACSL6	acyl-CoA synthetase long chain family member 6	7.28	72	30.4	8.58	-1.81	1
ACSM3	acyl-CoA synthetase medium chain family member 3	53.6	58.1	23.1	12	-0.908	1
ACSS1	acyl-CoA synthetase short chain family member 1	4370	3830	777	646	-0.267	1
ACSS2	acyl-CoA synthetase short chain family member 2	2550	2510	3040	3120	0.0402	1
ACSS3	acyl-CoA synthetase short chain family member 3	58	72.4	197	161	-0.286	1
ACTA1	actin alpha 1, skeletal muscle	13.2	7.37	106	103	-0.0339	1
ACTA2	actin alpha 2, smooth muscle	730	824	870	770	-0.175	1
ACTB	actin beta	631000	566000	680000	720000	0.0808	1
ACTBL2	actin beta like 2	663	637	76.7	73	-0.0621	1
ACTC1	actin alpha cardiac muscle 1	12.1	18.7	3.58	7.33	1.08	1
ACTG1	actin gamma 1	140000	133000	178000	188000	0.0715	1
ACTG1P20	actin gamma 1 pseudogene 20	19.2	18.5	20.2	20.7	0.0284	1
ACTG1P25	actin gamma 1 pseudogene 25	82.2	130	150	181	0.274	1
ACTG1P3	actin gamma 1 pseudogene 3	36.2	19.3	8.36	8.37	-0.00912	1
ACTG2	actin gamma 2, smooth muscle	2.05	6.78	25.1	14.1	-0.837	1
ACTL10	actin like 10	53.9	45.8	40.3	28.9	-0.482	1
ACTL6A	actin like 6A	6980	6970	8140	8290	0.0281	1
ACTMAP	actin maturation protease	1800	1980	1900	1990	0.0686	1
ACTN1	actinin alpha 1	49800	47200	231000	244000	0.0755	1
ACTN1-DT	ACTN1 divergent transcript	6.18	2.49	25.2	20.7	-0.29	1
ACTN2	actinin alpha 2	34.2	124	20.5	14.4	-0.55	1
ACTN4	actinin alpha 4	117000	106000	153000	151000	-0.0161	1
ACTR10	actin related protein 10	2120	1990	3330	3010	-0.145	1
ACTR1A	actin related protein 1A	9340	8900	10300	10400	0.0118	1
ACTR1B	actin related protein 1B	3370	3090	6150	6250	0.0229	1
ACTR2	actin related protein 2	20800	19400	34700	33100	-0.0666	1
ACTR3	actin related protein 3	13300	13000	22200	22400	0.0114	1
ACTR3-AS1	ACTR3 antisense RNA 1	37.7	29.1	40.6	33.2	-0.296	1
ACTR3B	actin related protein 3B	590	446	716	660	-0.117	1
ACTR3C	actin related protein 3C	499	471	370	446	0.269	1
ACTR5	actin related protein 5	1120	1180	1020	1030	0.0187	1
ACTR6	actin related protein 6	900	895	1000	1040	0.051	1
ACTR8	actin related protein 8	1080	1170	1520	1540	0.0159	1
ACTRT3	actin related protein T3	202	176	320	351	0.136	1
ACVR1	activin A receptor type 1	1020	978	938	971	0.048	1
ACVR1B	activin A receptor type 1B	3000	2880	2380	2100	-0.18	1
ACVR1C	activin A receptor type 1C	32.4	55.9	69.9	73.6	0.081	1
ACVR2A	activin A receptor type 2A	643	659	500	439	-0.187	1
ACVR2B	activin A receptor type 2B	586	883	580	727	0.328	1
ACVR2B-AS1	ACVR2B antisense RNA 1	15.5	13.8	15.6	18	0.208	1
ACVRL1	activin A receptor like type 1	11.6	3.87	8.57	9.42	0.13	1
ACY1	aminoacylase 1	777	684	1500	1650	0.135	1
ACYP1	acylphosphatase 1	244	244	278	302	0.119	1
ACYP2	acylphosphatase 2	330	287	286	272	-0.0715	1
ADA	adenosine deaminase	487	628	388	407	0.0687	1
ADAL	adenosine deaminase like	888	959	590	595	0.0124	1
ADAM10	ADAM metallopeptidase domain 10	8980	8950	9570	9280	-0.0434	1
ADAM11	ADAM metallopeptidase domain 11	412	457	389	425	0.126	1
ADAM12	ADAM metallopeptidase domain 12	286	227	69.9	83.8	0.26	1
ADAM15	ADAM metallopeptidase domain 15	8140	7000	8910	9400	0.078	1
ADAM17	ADAM metallopeptidase domain 17	4820	4870	5710	5570	-0.0343	1
ADAM19	ADAM metallopeptidase domain 19	1650	1700	4550	4910	0.111	1
ADAM20P1	ADAM metallopeptidase domain 20 pseudogene 1	7	2.23	20.9	11	-0.927	1
ADAM21	ADAM metallopeptidase domain 21	3.22	5.07	72.3	85	0.236	1
ADAM22	ADAM metallopeptidase domain 22	301	278	271	272	0.00609	1
ADAM23	ADAM metallopeptidase domain 23	95.6	157	9.9	11.9	0.113	1
ADAM28	ADAM metallopeptidase domain 28	43	73.8	39.4	49.6	0.344	1
ADAM32	ADAM metallopeptidase domain 32	23.3	25.2	14.9	26.4	0.821	1
ADAM8	ADAM metallopeptidase domain 8	8720	8320	13800	15900	0.203	1
ADAM9	ADAM metallopeptidase domain 9	11100	9320	13500	12900	-0.0627	1
ADAMTS1	ADAM metallopeptidase with thrombospondin type 1 motif 1	1450	1310	1060	1140	0.113	1
ADAMTS12	ADAM metallopeptidase with thrombospondin type 1 motif 12	2280	2380	3610	3690	0.0296	1
ADAMTS13	ADAM metallopeptidase with thrombospondin type 1 motif 13	36.8	60.9	25.9	26.1	0.00172	1
ADAMTS14	ADAM metallopeptidase with thrombospondin type 1 motif 14	51.1	66.9	12.7	9.35	-0.427	1
ADAMTS15	ADAM metallopeptidase with thrombospondin type 1 motif 15	1060	1150	2560	2540	-0.017	1
ADAMTS16	ADAM metallopeptidase with thrombospondin type 1 motif 16	582	718	630	576	-0.131	1
ADAMTS17	ADAM metallopeptidase with thrombospondin type 1 motif 17	22.8	176	53.2	38.9	-0.446	1
ADAMTS20	ADAM metallopeptidase with thrombospondin type 1 motif 20	21.4	44.3	0	0	0	1
ADAMTS3	ADAM metallopeptidase with thrombospondin type 1 motif 3	138	141	83.6	85.3	0.0309	1
ADAMTS5	ADAM metallopeptidase with thrombospondin type 1 motif 5	148	125	17.5	19.4	0.15	1
ADAMTS6	ADAM metallopeptidase with thrombospondin type 1 motif 6	800	1080	779	758	-0.0397	1
ADAMTS7	ADAM metallopeptidase with thrombospondin type 1 motif 7	930	1210	1290	1200	-0.111	1
ADAMTS8	ADAM metallopeptidase with thrombospondin type 1 motif 8	15.2	30.2	3.37	4.96	0.496	1
ADAMTS9	ADAM metallopeptidase with thrombospondin type 1 motif 9	1820	2170	5980	6490	0.119	1
ADAMTS9-AS2	ADAMTS9 antisense RNA 2	51.6	65.9	31.2	37.4	0.257	1
ADAMTSL1	ADAMTS like 1	15.3	10.7	22.7	23.2	0.0365	1
ADAMTSL3	ADAMTS like 3	62	105	105	103	-0.0261	1
ADAMTSL4	ADAMTS like 4	3720	2510	2510	2400	-0.0633	1
ADAMTSL4-AS1	ADAMTSL4 antisense RNA 1	15.1	7.22	10.1	6.24	-0.7	1
ADAMTSL5	ADAMTS like 5	1400	1390	1030	1010	-0.0365	1
ADAP1	ArfGAP with dual PH domains 1	11400	10600	4020	4160	0.0463	1
ADAP2	ArfGAP with dual PH domains 2	66.2	50.9	42.4	42.9	0.0156	1
ADAR	adenosine deaminase RNA specific	18800	19700	26600	25700	-0.0515	1
ADARB1	adenosine deaminase RNA specific B1	1030	1220	996	984	-0.0146	1
ADAT1	adenosine deaminase tRNA specific 1	2940	2960	1770	1940	0.134	1
ADAT2	adenosine deaminase tRNA specific 2	182	255	209	167	-0.32	1
ADAT3	adenosine deaminase tRNA specific 3	248	236	317	328	0.0515	1
ADCK1	aarF domain containing kinase 1	285	399	710	719	0.0186	1
ADCK2	aarF domain containing kinase 2	2110	2050	2000	1990	-0.000947	1
ADCK5	aarF domain containing kinase 5	211	202	240	222	-0.114	1
ADCY1	adenylate cyclase 1	3690	4380	4310	4520	0.0676	1
ADCY10P1	ADCY10 pseudogene 1	2.54	16.6	19	10.7	-0.818	1
ADCY2	adenylate cyclase 2	11.9	23.3	0	0.213	0.654	1
ADCY3	adenylate cyclase 3	8180	8460	11100	11700	0.0841	1
ADCY5	adenylate cyclase 5	56.4	97.3	27.9	21	-0.411	1
ADCY6	adenylate cyclase 6	2340	2160	2290	2260	-0.0144	1
ADCY7	adenylate cyclase 7	792	967	899	713	-0.334	1
ADCY9	adenylate cyclase 9	3100	2750	1740	1790	0.04	1
ADCYAP1R1	ADCYAP receptor type I	13.6	18.3	2.08	12.2	2.33	1
ADD1	adducin 1	12200	11500	7400	7350	-0.0101	1
ADD2	adducin 2	2320	3040	9280	8800	-0.0763	1
ADD3	adducin 3	2700	3680	5280	5330	0.016	1
ADGRA2	adhesion G protein-coupled receptor A2	320	376	278	290	0.0572	1
ADGRA3	adhesion G protein-coupled receptor A3	1220	1320	1750	1680	-0.0631	1
ADGRB1	adhesion G protein-coupled receptor B1	8.44	23	7.57	11.2	0.555	1
ADGRB2	adhesion G protein-coupled receptor B2	1920	1740	2130	1900	-0.166	1
ADGRE2	adhesion G protein-coupled receptor E2	218	221	141	177	0.319	1
ADGRE5	adhesion G protein-coupled receptor E5	9160	7810	6860	7660	0.159	1
ADGRF1	adhesion G protein-coupled receptor F1	8.85	12.8	11.6	6.86	-0.83	1
ADGRF3	adhesion G protein-coupled receptor F3	14	14.6	6.12	22.5	1.5	1
ADGRF4	adhesion G protein-coupled receptor F4	526	471	286	268	-0.0903	1
ADGRF5	adhesion G protein-coupled receptor F5	5.14	35.8	2.64	0	-2.32	1
ADGRG1	adhesion G protein-coupled receptor G1	15400	14200	8260	8390	0.0228	1
ADGRG2	adhesion G protein-coupled receptor G2	375	363	71.7	70.4	-0.0181	1
ADGRG5	adhesion G protein-coupled receptor G5	0.595	1.87	145	154	0.0849	1
ADGRG6	adhesion G protein-coupled receptor G6	12800	13300	7040	6750	-0.0607	1
ADGRL1	adhesion G protein-coupled receptor L1	3920	3850	3990	3540	-0.173	1
ADGRL1-AS1	ADGRL1 antisense RNA 1	67.1	49.4	40.9	65.5	0.68	1
ADGRL2	adhesion G protein-coupled receptor L2	2330	2080	1240	1160	-0.0861	1
ADGRL3	adhesion G protein-coupled receptor L3	28.9	4.44	2.49	16.1	2.27	1
ADH5	alcohol dehydrogenase 5 (class III), chi polypeptide	2930	2750	3740	3900	0.0617	1
ADHFE1	alcohol dehydrogenase iron containing 1	9.92	9.08	9.38	15.3	0.731	1
ADI1	acireductone dioxygenase 1	5400	4820	9090	8520	-0.0929	1
ADIPOR1	adiponectin receptor 1	8910	9550	10300	10800	0.0684	1
ADIPOR2	adiponectin receptor 2	7460	8030	6950	7000	0.0124	1
ADIRF	adipogenesis regulatory factor	4.14	4.9	461	469	0.0233	1
ADIRF-AS1	ADIRF antisense RNA 1	422	443	141	171	0.275	1
ADISSP	adipose secreted signaling protein	9000	8660	9260	9770	0.0767	1
ADK	adenosine kinase	4340	3680	8010	8080	0.0124	1
ADM	adrenomedullin	3280	3210	2420	2470	0.0271	1
ADM-DT	ADM divergent transcript	60.4	41.6	65.7	51.3	-0.366	1
ADM2	adrenomedullin 2	412	427	194	245	0.336	1
ADM5	adrenomedullin 5 (putative)	56.6	72.2	75	95	0.34	1
ADNP	activity dependent neuroprotector homeobox	14600	14400	15000	14600	-0.0395	1
ADNP-AS1	ADNP antisense RNA 1	152	187	133	114	-0.215	1
ADNP2	ADNP homeobox 2	2900	3110	4640	4640	-0.00157	1
ADO	2-aminoethanethiol dioxygenase	3080	2900	4810	4970	0.047	1
ADORA1	adenosine A1 receptor	195	209	531	423	-0.327	1
ADORA2A	adenosine A2a receptor	22.9	74.9	6.98	5.51	-0.322	1
ADORA2B	adenosine A2b receptor	2600	2560	948	1030	0.123	1
ADPGK	ADP dependent glucokinase	4290	4640	3320	3640	0.133	1
ADPRH	ADP-ribosylarginine hydrolase	330	329	349	330	-0.0793	1
ADPRHL1	ADP-ribosylhydrolase like 1	617	742	409	482	0.232	1
ADPRM	ADP-ribose/CDP-alcohol diphosphatase, manganese dependent	186	174	94.7	94.2	-0.00876	1
ADPRS	ADP-ribosylserine hydrolase	1900	1810	1720	1820	0.0727	1
ADRA1B	adrenoceptor alpha 1B	173	192	36.5	37.9	0.0527	1
ADRA1D	adrenoceptor alpha 1D	324	235	16.7	19.1	0.192	1
ADRA2A	adrenoceptor alpha 2A	244	162	96	82.8	-0.209	1
ADRA2B	adrenoceptor alpha 2B	39.2	68.1	36.3	44.9	0.302	1
ADRA2C	adrenoceptor alpha 2C	581	637	55.3	46.2	-0.268	1
ADRB1	adrenoceptor beta 1	27.9	22.4	24.9	19.6	-0.346	1
ADRB2	adrenoceptor beta 2	520	586	257	286	0.151	1
ADRM1	ADRM1 26S proteasome ubiquitin receptor	21400	22000	23100	24900	0.111	1
ADSL	adenylosuccinate lyase	4180	4180	6940	7410	0.0942	1
ADSS1	adenylosuccinate synthase 1	315	311	168	157	-0.103	1
ADSS2	adenylosuccinate synthase 2	4020	3680	5350	5540	0.0497	1
ADTRP	androgen dependent TFPI regulating protein	24.8	32.1	52.6	86.6	0.722	1
AEBP1	AE binding protein 1	5.92	8.8	1150	1320	0.204	1
AEBP2	AE binding protein 2	2360	2730	2440	2470	0.0173	1
AEN	apoptosis enhancing nuclease	4620	5760	4230	4520	0.0975	1
AFAP1	actin filament associated protein 1	6520	7140	4610	4770	0.0467	1
AFAP1-AS1	AFAP1 antisense RNA 1	43.4	58.8	26.2	25.9	-0.0149	1
AFAP1L1	actin filament associated protein 1 like 1	1860	1770	1640	1560	-0.0712	1
AFAP1L2	actin filament associated protein 1 like 2	3740	3770	5820	5530	-0.0718	1
AFDN	afadin, adherens junction formation factor	12400	11700	8730	8070	-0.113	1
AFDN-DT	AFDN divergent transcript	14.6	11.3	13.1	25.9	1.02	1
AFF1	ALF transcription elongation factor 1	2580	2800	1680	1540	-0.119	1
AFF3	ALF transcription elongation factor 3	62.8	158	3.33	3.61	0.185	1
AFF4	ALF transcription elongation factor 4	9400	11000	6000	5770	-0.0553	1
AFG1L	AFG1 like ATPase	99.9	145	259	156	-0.732	1
AFG2A	AFG2 AAA ATPase homolog A	994	1100	650	581	-0.159	1
AFG2B	AFG2 AAA ATPase homolog B	986	946	888	973	0.133	1
AFG3L1P	AFG3 like matrix AAA peptidase subunit 1, pseudogene	1290	1220	1180	1200	0.0201	1
AFG3L2	AFG3 like matrix AAA peptidase subunit 2	4320	4270	5900	5960	0.0168	1
AFMID	arylformamidase	758	757	697	779	0.159	1
AFTPH	aftiphilin	4100	4340	3560	3970	0.154	1
AFTPH-DT	AFTPH divergent transcript	16.2	15.8	17.5	16.4	-0.112	1
AGA	aspartylglucosaminidase	1020	994	523	564	0.109	1
AGA-DT	AGA divergent transcript	12.1	12.5	3.18	13	2.13	1
AGAP1	ArfGAP with GTPase domain, ankyrin repeat and PH domain 1	6400	6520	5810	6070	0.0632	1
AGAP1-IT1	AGAP1 intronic transcript 1	13.2	20.3	11.1	10.4	-0.0909	1
AGAP10P	ArfGAP with GTPase domain, ankyrin repeat and PH domain 10, pseudogene	24.2	32	48.5	48.8	0.012	1
AGAP12P	ArfGAP with GTPase domain, ankyrin repeat and PH domain 12, pseudogene	20.2	25.2	37.8	20.9	-0.863	1
AGAP13P	ArfGAP with GTPase domain, ankyrin repeat and PH domain 13, pseudogene	51.2	0	57.9	41.4	-0.483	1
AGAP14P	ArfGAP with GTPase domain, ankyrin repeat and PH domain 14, pseudogene	13.3	10.1	24.2	27.8	0.196	1
AGAP2	ArfGAP with GTPase domain, ankyrin repeat and PH domain 2	145	162	63.4	60.3	-0.0626	1
AGAP2-AS1	AGAP2 antisense RNA 1	571	598	1060	1100	0.0628	1
AGAP3	ArfGAP with GTPase domain, ankyrin repeat and PH domain 3	8640	7910	11400	11500	0.00912	1
AGAP4	ArfGAP with GTPase domain, ankyrin repeat and PH domain 4	331	367	339	412	0.281	1
AGAP5	ArfGAP with GTPase domain, ankyrin repeat and PH domain 5	107	114	128	73.4	-0.793	1
AGAP6	ArfGAP with GTPase domain, ankyrin repeat and PH domain 6	490	455	566	509	-0.155	1
AGAP9	ArfGAP with GTPase domain, ankyrin repeat and PH domain 9	327	327	377	377	-2.73e-05	1
AGBL2	AGBL carboxypeptidase 2	36.2	62.4	34.4	22	-0.63	1
AGBL3	AGBL carboxypeptidase 3	70.8	91.6	85.8	91.3	0.089	1
AGBL5	AGBL carboxypeptidase 5	3600	3870	4660	4400	-0.0833	1
AGER	advanced glycosylation end-product specific receptor	100	67.4	69	72.5	0.0722	1
AGFG1	ArfGAP with FG repeats 1	6640	6890	6870	6980	0.0235	1
AGFG2	ArfGAP with FG repeats 2	1860	1960	1080	1200	0.156	1
AGGF1	angiogenic factor with G-patch and FHA domains 1	2440	2290	1800	1730	-0.0538	1
AGGF1P1	angiogenic factor with G-patch and FHA domains 1 pseudogene 1	15.8	6.77	3.67	8.38	1.19	1
AGGF1P2	angiogenic factor with G-patch and FHA domains 1 pseudogene 2	23.1	21.8	21.8	19	-0.201	1
AGK	acylglycerol kinase	2530	2890	3090	3290	0.0854	1
AGL	amylo-alpha-1, 6-glucosidase, 4-alpha-glucanotransferase	2080	2140	1650	1710	0.0596	1
AGMAT	agmatinase (putative)	482	672	789	836	0.0834	1
AGO1	argonaute RISC component 1	5570	5780	6250	6010	-0.0566	1
AGO2	argonaute RISC catalytic component 2	20200	24300	9800	10200	0.0595	1
AGO3	argonaute RISC catalytic component 3	2540	2440	1520	1600	0.0826	1
AGO4	argonaute RISC component 4	732	822	709	945	0.414	1
AGPAT1	1-acylglycerol-3-phosphate O-acyltransferase 1	6230	5870	8010	8270	0.0461	1
AGPAT2	1-acylglycerol-3-phosphate O-acyltransferase 2	10800	10700	7650	8020	0.0656	1
AGPAT3	1-acylglycerol-3-phosphate O-acyltransferase 3	3390	3400	5920	5980	0.0161	1
AGPAT4	1-acylglycerol-3-phosphate O-acyltransferase 4	236	291	80.6	75.4	-0.0992	1
AGPAT5	1-acylglycerol-3-phosphate O-acyltransferase 5	2580	2430	3310	3180	-0.0597	1
AGPS	alkylglycerone phosphate synthase	6510	6680	7580	7400	-0.0334	1
AGR2	anterior gradient 2, protein disulphide isomerase family member	97.2	144	4.35	4.35	0.0575	1
AGRN	agrin	43200	35700	56800	56000	-0.0206	1
AGTPBP1	ATP/GTP binding carboxypeptidase 1	676	873	873	851	-0.038	1
AGTRAP	angiotensin II receptor associated protein	1990	2010	1010	1030	0.0346	1
AHCTF1	AT-hook containing transcription factor 1	8420	8060	12900	13000	0.011	1
AHCTF1P1	AT-hook containing transcription factor 1 pseudogene 1	21.4	18.9	45.9	33.6	-0.448	1
AHCY	adenosylhomocysteinase	27200	27100	35500	37500	0.0794	1
AHCYL1	adenosylhomocysteinase like 1	7570	7040	8960	8480	-0.0793	1
AHCYL2	adenosylhomocysteinase like 2	1500	1370	1370	1390	0.0279	1
AHDC1	AT-hook DNA binding motif containing 1	5160	4870	2950	3000	0.0233	1
AHI1	Abelson helper integration site 1	736	1000	264	271	0.0353	1
AHNAK	AHNAK nucleoprotein	52100	39800	19000	16500	-0.205	1
AHNAK2	AHNAK nucleoprotein 2	10500	6910	3590	3100	-0.212	1
AHR	aryl hydrocarbon receptor	6140	5920	5390	5240	-0.0405	1
AHRR	aryl hydrocarbon receptor repressor	406	601	733	595	-0.3	1
AHSA1	activator of HSP90 ATPase activity 1	11200	11800	17800	18400	0.0499	1
AHSA2P	activator of HSP90 ATPase homolog 2, pseudogene	772	810	455	436	-0.0648	1
AIDA	axin interactor, dorsalization associated	5900	5400	10100	9690	-0.0538	1
AIF1L	allograft inflammatory factor 1 like	16400	16000	9090	9330	0.0386	1
AIFM1	apoptosis inducing factor mitochondria associated 1	2690	2750	2690	2700	0.00169	1
AIFM2	apoptosis inducing factor mitochondria associated 2	3760	4140	4090	4280	0.0632	1
AIFM3	apoptosis inducing factor mitochondria associated 3	61.8	58.5	47.1	38.4	-0.295	1
AIG1	androgen induced 1	2200	2030	1610	1580	-0.0286	1
AIMP1	aminoacyl tRNA synthetase complex interacting multifunctional protein 1	2970	2920	2150	2240	0.06	1
AIMP2	aminoacyl tRNA synthetase complex interacting multifunctional protein 2	7520	7500	7030	7370	0.0683	1
AIP	aryl hydrocarbon receptor interacting protein	3250	3120	4510	4450	-0.0185	1
AIRIM	AFG2 interacting ribosome maturation factor	2020	2180	1400	1500	0.101	1
AJAP1	adherens junctions associated protein 1	672	655	3.65	2.91	-0.45	1
AJM1	apical junction component 1 homolog	580	596	394	386	-0.0304	1
AJUBA	ajuba LIM protein	11800	11800	13900	12400	-0.158	1
AJUBA-DT	AJUBA divergent transcript	66.2	118	102	109	0.0994	1
AK1	adenylate kinase 1	5000	5330	4210	4110	-0.0346	1
AK2	adenylate kinase 2	11000	11100	11700	12200	0.0632	1
AK3	adenylate kinase 3	2400	2310	5750	5510	-0.0625	1
AK3P3	AK3 pseudogene 3	29	23.6	24	16.5	-0.544	1
AK4	adenylate kinase 4	3560	2890	2980	3480	0.226	1
AK4P1	adenylate kinase 4 pseudogene 1	29.4	34.8	55.2	31.4	-0.808	1
AK4P3	adenylate kinase 4 pseudogene 3	28.3	10.4	28.7	25.6	-0.162	1
AK6	adenylate kinase 6	1240	1290	939	1110	0.249	1
AK8	adenylate kinase 8	99.1	66.8	7.81	12.4	0.661	1
AK9	adenylate kinase 9	224	297	125	86.1	-0.536	1
AKAP1	A-kinase anchoring protein 1	3900	3890	5160	4800	-0.104	1
AKAP1-DT	AKAP1 divergent transcript	38.5	41.8	17.7	27.7	0.656	1
AKAP10	A-kinase anchoring protein 10	3140	3200	1650	1580	-0.0618	1
AKAP11	A-kinase anchoring protein 11	3440	3530	4080	3780	-0.112	1
AKAP12	A-kinase anchoring protein 12	22000	22800	17500	18200	0.0625	1
AKAP13	A-kinase anchoring protein 13	6220	5650	3740	2970	-0.331	1
AKAP17A	A-kinase anchoring protein 17A	2140	2240	2100	2180	0.0534	1
AKAP3	A-kinase anchoring protein 3	43.2	23.4	14.9	30.8	1.02	1
AKAP5	A-kinase anchoring protein 5	412	339	485	427	-0.181	1
AKAP6	A-kinase anchoring protein 6	20.6	137	45.9	7.93	-2.48	1
AKAP7	A-kinase anchoring protein 7	246	225	111	99.9	-0.149	1
AKAP8	A-kinase anchoring protein 8	1960	2140	2430	2750	0.179	1
AKAP8L	A-kinase anchoring protein 8 like	2720	3020	2220	2380	0.0971	1
AKAP9	A-kinase anchoring protein 9	6940	6070	3820	3360	-0.184	1
AKIP1	A-kinase interacting protein 1	728	734	878	891	0.0217	1
AKIRIN1	akirin 1	6580	6200	5290	5530	0.0639	1
AKIRIN2	akirin 2	3600	3510	3510	3580	0.0283	1
AKNA	AT-hook transcription factor	1930	1920	2280	2100	-0.116	1
AKR1A1	aldo-keto reductase family 1 member A1	1570	1640	2240	2340	0.0655	1
AKR1B1	aldo-keto reductase family 1 member B	9850	14200	10100	11000	0.119	1
AKR1B10	aldo-keto reductase family 1 member B10	13.9	42.5	14.6	12.5	-0.242	1
AKR1D1	aldo-keto reductase family 1 member D1	2.18	5.05	22.1	6.99	-1.65	1
AKR1E2	aldo-keto reductase family 1 member E2	0	0	67.7	79.6	0.233	1
AKR7A2	aldo-keto reductase family 7 member A2	3610	3330	3480	3540	0.0233	1
AKR7A3	aldo-keto reductase family 7 member A3	11.8	18	18.6	17.3	-0.116	1
AKT1	AKT serine/threonine kinase 1	16400	16200	16600	16100	-0.0485	1
AKT1S1	AKT1 substrate 1	8140	7390	13100	13500	0.0516	1
AKT2	AKT serine/threonine kinase 2	11400	11600	14000	14400	0.0427	1
AKT3	AKT serine/threonine kinase 3	6220	6130	7020	7030	0.00351	1
AKTIP	AKT interacting protein	1040	974	638	689	0.109	1
ALAD	aminolevulinate dehydratase	1820	1870	1950	1880	-0.0471	1
ALAS1	5'-aminolevulinate synthase 1	3260	3370	3840	3960	0.0417	1
ALCAM	activated leukocyte cell adhesion molecule	8580	7740	23400	22400	-0.059	1
ALDH16A1	aldehyde dehydrogenase 16 family member A1	2100	2220	5460	6120	0.167	1
ALDH18A1	aldehyde dehydrogenase 18 family member A1	5760	5490	6870	7470	0.122	1
ALDH1A2	aldehyde dehydrogenase 1 family member A2	25	16.5	2.89	3.98	0.382	1
ALDH1A3	aldehyde dehydrogenase 1 family member A3	2000	1990	9700	10000	0.0447	1
ALDH1A3-AS1	ALDH1A3 antisense RNA 1	93.8	115	227	289	0.348	1
ALDH1B1	aldehyde dehydrogenase 1 family member B1	3300	3500	5130	5240	0.0327	1
ALDH1L1	aldehyde dehydrogenase 1 family member L1	64.9	140	75.1	59.1	-0.346	1
ALDH1L1-AS1	ALDH1L1 antisense RNA 1	41.3	41.9	25.9	31.9	0.294	1
ALDH1L2	aldehyde dehydrogenase 1 family member L2	198	321	122	148	0.276	1
ALDH2	aldehyde dehydrogenase 2 family member	732	740	902	913	0.0198	1
ALDH3A1	aldehyde dehydrogenase 3 family member A1	64.2	54.7	25.8	21.9	-0.237	1
ALDH3A2	aldehyde dehydrogenase 3 family member A2	3680	4000	1780	1630	-0.126	1
ALDH3B1	aldehyde dehydrogenase 3 family member B1	560	476	998	878	-0.185	1
ALDH3B2	aldehyde dehydrogenase 3 family member B2	54.4	36.7	10.7	9.45	-0.139	1
ALDH4A1	aldehyde dehydrogenase 4 family member A1	545	793	1410	1290	-0.124	1
ALDH5A1	aldehyde dehydrogenase 5 family member A1	436	536	824	703	-0.229	1
ALDH6A1	aldehyde dehydrogenase 6 family member A1	365	424	624	694	0.152	1
ALDH7A1	aldehyde dehydrogenase 7 family member A1	3460	2980	8610	8300	-0.0522	1
ALDH9A1	aldehyde dehydrogenase 9 family member A1	2320	2130	4170	4220	0.0167	1
ALDOA	aldolase, fructose-bisphosphate A	97700	87400	90300	95700	0.0826	1
ALDOC	aldolase, fructose-bisphosphate C	916	1010	525	547	0.0604	1
ALG1	ALG1 chitobiosyldiphosphodolichol beta-mannosyltransferase	2420	2530	2020	2160	0.0966	1
ALG10	ALG10 alpha-1,2-glucosyltransferase	346	349	309	250	-0.3	1
ALG10B	ALG10 alpha-1,2-glucosyltransferase B	452	534	331	316	-0.0652	1
ALG11	ALG11 alpha-1,2-mannosyltransferase	2180	2380	3040	2790	-0.122	1
ALG12	ALG12 alpha-1,6-mannosyltransferase	1660	1730	1320	1310	-0.0103	1
ALG13	ALG13 UDP-N-acetylglucosaminyltransferase subunit	1880	2010	2160	2180	0.0149	1
ALG14	ALG14 UDP-N-acetylglucosaminyltransferase subunit	356	373	429	548	0.354	1
ALG2	ALG2 alpha-1,3/1,6-mannosyltransferase	2630	2610	2630	2800	0.0923	1
ALG3	ALG3 alpha-1,3- mannosyltransferase	4340	4430	4740	5220	0.14	1
ALG5	ALG5 dolichyl-phosphate beta-glucosyltransferase	1640	1680	1430	1500	0.0602	1
ALG6	ALG6 alpha-1,3-glucosyltransferase	522	527	410	397	-0.0462	1
ALG8	ALG8 alpha-1,3-glucosyltransferase	2980	2850	3380	3740	0.145	1
ALG9	ALG9 alpha-1,2-mannosyltransferase	1190	1490	1290	1300	0.0108	1
ALK	ALK receptor tyrosine kinase	65.4	107	8.74	7.31	-0.291	1
ALKAL1	ALK and LTK ligand 1	104	129	31.6	45.6	0.523	1
ALKAL2	ALK and LTK ligand 2	3.21	6.79	20.3	14.5	-0.472	1
ALKBH1	alkB homolog 1, histone H2A dioxygenase	1160	1360	1970	1880	-0.0691	1
ALKBH2	alkB homolog 2, alpha-ketoglutarate dependent dioxygenase	498	538	623	597	-0.0605	1
ALKBH3	alkB homolog 3, alpha-ketoglutarate dependent dioxygenase	1140	1360	1300	1320	0.025	1
ALKBH4	alkB homolog 4, lysine demethylase	1380	1540	1170	1160	-0.00701	1
ALKBH5	alkB homolog 5, RNA demethylase	17000	16000	9700	9900	0.0317	1
ALKBH6	alkB homolog 6	1780	1590	1960	2070	0.0809	1
ALKBH7	alkB homolog 7	410	352	994	1050	0.0813	1
ALKBH8	alkB homolog 8, tRNA methyltransferase	840	854	908	938	0.0442	1
ALMS1	ALMS1 centrosome and basal body associated protein	3480	3320	3140	2880	-0.124	1
ALMS1-IT1	ALMS1 intronic transcript 1	45.6	57.3	41.4	33.3	-0.319	1
ALMS1P1	ALMS1 pseudogene 1	22.7	18.7	33.2	6.19	-2.32	1
ALOX12	arachidonate 12-lipoxygenase, 12S type	398	348	66.9	46.5	-0.503	1
ALOX12B	arachidonate 12-lipoxygenase, 12R type	174	264	54.5	58.8	0.102	1
ALOX12P2	arachidonate 12-lipoxygenase pseudogene 2	164	207	112	117	0.0635	1
ALOX15	arachidonate 15-lipoxygenase	82.1	169	17.2	25	0.542	1
ALOX5	arachidonate 5-lipoxygenase	182	255	224	207	-0.116	1
ALOX5AP	arachidonate 5-lipoxygenase activating protein	38.8	40.6	41.6	52.6	0.345	1
ALOXE3	arachidonate lipoxygenase 3	898	814	556	583	0.0661	1
ALPG	alkaline phosphatase, germ cell	190	249	40	28	-0.53	1
ALPK1	alpha kinase 1	439	403	195	169	-0.196	1
ALPK3	alpha kinase 3	102	73.7	95.5	89.3	-0.098	1
ALPL	alkaline phosphatase, biomineralization associated	22	37.4	52.9	67.5	0.356	1
ALPP	alkaline phosphatase, placental	116000	100000	25100	23700	-0.0856	1
ALS2	alsin Rho guanine nucleotide exchange factor ALS2	3260	3640	3500	3360	-0.0581	1
ALS2CL	ALS2 C-terminal like	1440	1430	1240	1060	-0.223	1
ALX3	ALX homeobox 3	79.4	97.1	8.81	10.6	0.295	1
ALX4	ALX homeobox 4	586	567	147	134	-0.132	1
ALYREF	Aly/REF export factor	8930	9770	9980	10500	0.0756	1
AMACR	alpha-methylacyl-CoA racemase	601	547	687	684	-0.00404	1
AMD1	adenosylmethionine decarboxylase 1	6880	7260	6880	7100	0.0452	1
AMD1P3	adenosylmethionine decarboxylase 1 pseudogene 3	14.6	6.69	6.81	1.67	-2.07	1
AMDHD1	amidohydrolase domain containing 1	40.8	47.2	118	119	0.012	1
AMDHD2	amidohydrolase domain containing 2	688	586	571	576	0.0126	1
AMER1	APC membrane recruitment protein 1	634	706	1260	1310	0.0568	1
AMER2	APC membrane recruitment protein 2	16.4	17	1.67	4.12	1.32	1
AMFR	autocrine motility factor receptor	3660	4430	4990	5260	0.0774	1
AMH	anti-Mullerian hormone	200	165	78.7	101	0.343	1
AMIGO1	adhesion molecule with Ig like domain 1	512	528	359	334	-0.113	1
AMIGO2	adhesion molecule with Ig like domain 2	2360	3100	4270	4400	0.0442	1
AMIGO3	adhesion molecule with Ig like domain 3	265	331	47.1	41	-0.201	1
AMMECR1	AMMECR nuclear protein 1	2000	1890	1980	2070	0.0682	1
AMMECR1L	AMMECR1 like	3020	3180	2830	2940	0.0561	1
AMN	amnion associated transmembrane protein	116	108	73.2	57.7	-0.331	1
AMN1	antagonist of mitotic exit network 1 homolog	151	178	63	72.1	0.181	1
AMOT	angiomotin	3490	3010	1050	880	-0.256	1
AMOTL1	angiomotin like 1	7550	7680	9830	9220	-0.0931	1
AMOTL2	angiomotin like 2	23400	22800	22100	22800	0.0425	1
AMPD2	adenosine monophosphate deaminase 2	2540	2720	2750	2820	0.0387	1
AMPD3	adenosine monophosphate deaminase 3	1930	1910	1460	1500	0.0426	1
AMY2B	amylase alpha 2B	12.5	8.12	4.1	2.94	-0.564	1
AMZ1	archaelysin family metallopeptidase 1	833	827	287	304	0.079	1
AMZ2	archaelysin family metallopeptidase 2	2660	2990	2420	2460	0.0257	1
AMZ2P1	AMZ2 pseudogene 1	218	350	124	117	-0.0802	1
ANAPC1	anaphase promoting complex subunit 1	7700	7760	8160	8680	0.0882	1
ANAPC10	anaphase promoting complex subunit 10	616	678	423	407	-0.0566	1
ANAPC11	anaphase promoting complex subunit 11	2460	2420	2340	2400	0.0351	1
ANAPC13	anaphase promoting complex subunit 13	2670	2780	3070	3010	-0.0257	1
ANAPC15	anaphase promoting complex subunit 15	1180	1180	2310	2440	0.0826	1
ANAPC16	anaphase promoting complex subunit 16	2700	2760	4170	4000	-0.0606	1
ANAPC1P2	ANAPC1 pseudogene 2	1430	1750	922	832	-0.149	1
ANAPC1P4	ANAPC1 pseudogene 4	36.2	3.8	2.96	7.83	1.4	1
ANAPC2	anaphase promoting complex subunit 2	3920	3810	3840	4030	0.0705	1
ANAPC4	anaphase promoting complex subunit 4	362	340	524	449	-0.222	1
ANAPC5	anaphase promoting complex subunit 5	5730	6090	6090	6100	0.00332	1
ANAPC7	anaphase promoting complex subunit 7	4000	4160	3670	3340	-0.135	1
ANG	angiogenin	67.7	69	67.4	47.7	-0.5	1
ANGEL1	angel homolog 1	2040	2190	3580	3010	-0.251	1
ANGEL2	angel homolog 2	968	858	1650	1590	-0.0474	1
ANGPT4	angiopoietin 4	32.7	116	13.8	9.52	-0.539	1
ANGPTL2	angiopoietin like 2	0	0.86	21.9	20.8	-0.0671	1
ANGPTL4	angiopoietin like 4	396	507	64.5	84.5	0.386	1
ANK1	ankyrin 1	713	837	647	559	-0.211	1
ANK2	ankyrin 2	55.8	52.8	12.6	15.6	0.292	1
ANK3	ankyrin 3	949	841	1200	1340	0.162	1
ANKAR	ankyrin and armadillo repeat containing	57.6	88.2	48.9	73	0.584	1
ANKDD1A	ankyrin repeat and death domain containing 1A	156	142	153	171	0.161	1
ANKEF1	ankyrin repeat and EF-hand domain containing 1	1600	1600	1160	1090	-0.0938	1
ANKFN1	ankyrin repeat and fibronectin type III domain containing 1	41.9	31.1	3.71	10.2	1.42	1
ANKFY1	ankyrin repeat and FYVE domain containing 1	13000	12500	5980	5650	-0.0819	1
ANKH	ANKH inorganic pyrophosphate transport regulator	1920	2260	1540	1620	0.0776	1
ANKHD1	ankyrin repeat and KH domain containing 1	6840	7030	5390	5640	0.0653	1
ANKHD1-DT	ANKHD1 divergent transcript	56	58.1	40.8	41.6	0.0275	1
ANKHD1-EIF4EBP3	ANKHD1-EIF4EBP3 readthrough	4120	3670	4060	4080	0.00869	1
ANKIB1	ankyrin repeat and IBR domain containing 1	8360	8500	7350	6840	-0.105	1
ANKK1	ankyrin repeat and kinase domain containing 1	6.5	27.5	5.37	2.48	-1.08	1
ANKLE1	ankyrin repeat and LEM domain containing 1	18.9	21.3	104	98.5	-0.0778	1
ANKLE2	ankyrin repeat and LEM domain containing 2	13400	13700	8070	7350	-0.134	1
ANKMY1	ankyrin repeat and MYND domain containing 1	336	446	595	547	-0.119	1
ANKMY2	ankyrin repeat and MYND domain containing 2	2260	2430	1160	1230	0.0962	1
ANKRA2	ankyrin repeat family A member 2	394	453	214	177	-0.264	1
ANKRD1	ankyrin repeat domain 1	5140	6570	4820	5400	0.164	1
ANKRD10	ankyrin repeat domain 10	1600	1360	1230	1070	-0.21	1
ANKRD10-IT1	ANKRD10 intronic transcript 1	32.8	26.3	23.2	13.9	-0.729	1
ANKRD11	ankyrin repeat domain containing 11	13800	13800	11000	10700	-0.0424	1
ANKRD12	ankyrin repeat domain 12	2180	2160	2410	2410	-0.000568	1
ANKRD13A	ankyrin repeat domain 13A	8020	8270	9920	9880	-0.0022	1
ANKRD13B	ankyrin repeat domain 13B	1580	1730	1240	1220	-0.0167	1
ANKRD13C	ankyrin repeat domain 13C	2230	2280	1580	1670	0.0786	1
ANKRD13C-DT	ANKRD13C divergent transcript	356	449	233	224	-0.0606	1
ANKRD13D	ankyrin repeat domain 13D	1440	1280	1330	1420	0.0966	1
ANKRD16	ankyrin repeat domain 16	97.4	71.7	271	280	0.0453	1
ANKRD17	ankyrin repeat domain 17	9680	10100	6290	6460	0.0386	1
ANKRD17-DT	ANKRD17 divergent transcript	16.6	21	11.9	9.11	-0.435	1
ANKRD18A	ankyrin repeat domain 18A	317	316	369	328	-0.171	1
ANKRD18B	ankyrin repeat domain 18B	634	660	1170	1100	-0.0897	1
ANKRD19P	ankyrin repeat domain 19, pseudogene	27.8	48.3	0.279	0.305	-0.0885	1
ANKRD2	ankyrin repeat domain 2	258	197	116	122	0.0726	1
ANKRD20A1	ankyrin repeat domain 20 family member A1	22.3	29.5	54.6	34.3	-0.644	1
ANKRD20A5P	ankyrin repeat domain 20 family member A5, pseudogene	204	325	101	110	0.126	1
ANKRD20A9P	ankyrin repeat domain 20 family member A9, pseudogene	111	102	5.02	5.15	0.01	1
ANKRD22	ankyrin repeat domain 22	82.1	54.1	27.1	23.5	-0.197	1
ANKRD23	ankyrin repeat domain 23	68.2	91.7	29.2	44.7	0.594	1
ANKRD24	ankyrin repeat domain 24	18.6	20.5	15.8	2.6	-2.39	1
ANKRD26	ankyrin repeat domain containing 26	391	297	804	659	-0.287	1
ANKRD27	ankyrin repeat domain 27	3930	4110	5380	5520	0.0353	1
ANKRD28	ankyrin repeat domain 28	3250	3470	4620	4640	0.00777	1
ANKRD29	ankyrin repeat domain 29	55.9	70.9	77.3	71.7	-0.116	1
ANKRD31	ankyrin repeat domain 31	54.6	62.1	21	14.1	-0.58	1
ANKRD33B	ankyrin repeat domain 33B	10200	9700	4830	4790	-0.0112	1
ANKRD33BP1	ANKRD33B pseudogene 1	14	11.2	7.11	1.14	-2.61	1
ANKRD34A	ankyrin repeat domain 34A	130	98.5	61.8	60.5	-0.0281	1
ANKRD34B	ankyrin repeat domain 34B	257	243	137	108	-0.331	1
ANKRD35	ankyrin repeat domain 35	17.8	25.1	10.3	8.94	-0.193	1
ANKRD36	ankyrin repeat domain 36	159	216	238	201	-0.241	1
ANKRD36B	ankyrin repeat domain 36B	143	113	151	160	0.0871	1
ANKRD36C	ankyrin repeat domain 36C	100	136	162	106	-0.609	1
ANKRD37	ankyrin repeat domain 37	190	157	69.8	63.4	-0.137	1
ANKRD39	ankyrin repeat domain 39	948	940	746	814	0.125	1
ANKRD40	ankyrin repeat domain 40	4880	5050	5160	5380	0.0599	1
ANKRD42-DT	ANKRD42 divergent transcript	60.4	69.3	53.2	69.5	0.39	1
ANKRD44	ankyrin repeat domain 44	99.8	208	95.5	109	0.193	1
ANKRD45	ankyrin repeat domain 45	2.4	4.99	19	11.4	-0.736	1
ANKRD46	ankyrin repeat domain 46	300	327	344	302	-0.185	1
ANKRD49	ankyrin repeat domain 49	626	675	521	522	0.0036	1
ANKRD50	ankyrin repeat domain containing 50	1080	1130	1010	964	-0.0732	1
ANKRD52	ankyrin repeat domain 52	13000	11600	10100	10100	-0.00377	1
ANKRD53	ankyrin repeat domain 53	42.1	50	37.1	53.2	0.557	1
ANKRD54	ankyrin repeat domain 54	1060	1230	1590	1570	-0.0174	1
ANKRD55	ankyrin repeat domain 55	23.8	15.4	10.1	12.2	0.256	1
ANKRD6	ankyrin repeat domain 6	216	271	476	438	-0.12	1
ANKRD61	ankyrin repeat domain 61	76.8	84.5	35.6	29	-0.306	1
ANKRD63	ankyrin repeat domain 63	87.7	80.8	30.7	29.4	-0.0607	1
ANKRD65	ankyrin repeat domain 65	913	954	448	418	-0.101	1
ANKRD65-AS1	ANKRD65 antisense RNA 1	163	123	42.8	45.1	0.0888	1
ANKRD9	ankyrin repeat domain 9	2200	1940	3220	3230	0.00352	1
ANKS1A	ankyrin repeat and sterile alpha motif domain containing 1A	3890	3640	4460	4410	-0.0154	1
ANKS3	ankyrin repeat and sterile alpha motif domain containing 3	618	732	456	421	-0.118	1
ANKS6	ankyrin repeat and sterile alpha motif domain containing 6	2280	2120	2080	2060	-0.0151	1
ANKZF1	ankyrin repeat and zinc finger peptidyl tRNA hydrolase 1	2340	2090	2080	2060	-0.0111	1
ANLN	anillin, actin binding protein	39800	41300	59700	60600	0.0199	1
ANO1	anoctamin 1	94.6	98.9	455	562	0.303	1
ANO10	anoctamin 10	576	558	1090	1120	0.0389	1
ANO2	anoctamin 2	314	475	241	203	-0.24	1
ANO3	anoctamin 3	30.2	40.8	0.453	1.76	2.03	1
ANO4	anoctamin 4	73.9	71.9	26.7	13.3	-0.988	1
ANO6	anoctamin 6	11000	10400	10400	10300	-0.017	1
ANO7	anoctamin 7	302	319	432	413	-0.0642	1
ANO8	anoctamin 8	782	700	576	536	-0.104	1
ANO9	anoctamin 9	582	621	453	559	0.302	1
ANOS1	anosmin 1	2220	2320	1880	1910	0.026	1
ANP32A	acidic nuclear phosphoprotein 32 family member A	9600	8620	14300	14300	0.00409	1
ANP32B	acidic nuclear phosphoprotein 32 family member B	19500	18600	25500	26600	0.0609	1
ANP32E	acidic nuclear phosphoprotein 32 family member E	4330	3920	9310	9220	-0.0158	1
ANPEP	alanyl aminopeptidase, membrane	97.2	109	1410	1300	-0.119	1
ANTKMT	adenine nucleotide translocase lysine methyltransferase	744	594	1220	1230	0.0222	1
ANTXR1	ANTXR cell adhesion molecule 1	9860	9430	15400	15300	-0.0131	1
ANTXR2	ANTXR cell adhesion molecule 2	118	176	521	632	0.276	1
ANXA1	annexin A1	18500	14900	11600	10400	-0.155	1
ANXA11	annexin A11	15000	12400	15900	16100	0.018	1
ANXA2	annexin A2	115000	100000	112000	112000	-0.00307	1
ANXA2P2	annexin A2 pseudogene 2	52.5	28	45.9	37	-0.308	1
ANXA2R	annexin A2 receptor	32.1	35.9	28.3	34.6	0.304	1
ANXA2R-AS1	ANXA2R antisense RNA 1	190	205	114	90.8	-0.327	1
ANXA2R-OT1	ANXA2R overlapping transcript 1	1180	1130	849	883	0.0583	1
ANXA3	annexin A3	7880	7190	9250	9520	0.0412	1
ANXA4	annexin A4	3100	2950	3830	3630	-0.0765	1
ANXA5	annexin A5	14200	14200	13900	14200	0.0294	1
ANXA6	annexin A6	1160	1120	578	627	0.117	1
ANXA7	annexin A7	6970	7540	8510	8750	0.0403	1
ANXA8	annexin A8	17100	14300	11800	12100	0.0342	1
ANXA8L1	annexin A8 like 1	16500	14700	20700	21400	0.0493	1
ANXA9	annexin A9	448	318	178	157	-0.182	1
AOC1	amine oxidase copper containing 1	168	212	3.15	2.44	-0.126	1
AOC2	amine oxidase copper containing 2	48.3	47.1	24.5	26.9	0.121	1
AOC3	amine oxidase copper containing 3	17.8	16.1	14.3	9.27	-0.634	1
AOPEP	aminopeptidase O (putative)	1820	1650	1410	1200	-0.227	1
AOX1	aldehyde oxidase 1	341	272	450	286	-0.654	1
AP1AR	adaptor related protein complex 1 associated regulatory protein	900	1030	971	891	-0.121	1
AP1B1	adaptor related protein complex 1 subunit beta 1	8460	8660	13300	13700	0.0522	1
AP1G1	adaptor related protein complex 1 subunit gamma 1	9500	9740	8130	8350	0.0387	1
AP1G2	adaptor related protein complex 1 subunit gamma 2	4030	3890	4960	4940	-0.00554	1
AP1G2-AS1	AP1G2 antisense RNA 1	33	28.6	19.3	23.1	0.22	1
AP1M1	adaptor related protein complex 1 subunit mu 1	3160	3460	4220	4310	0.0291	1
AP1M2	adaptor related protein complex 1 subunit mu 2	5820	5410	10800	10900	0.0105	1
AP1S1	adaptor related protein complex 1 subunit sigma 1	6860	6500	6460	6380	-0.0182	1
AP1S2	adaptor related protein complex 1 subunit sigma 2	684	706	945	1050	0.155	1
AP1S3	adaptor related protein complex 1 subunit sigma 3	1720	1550	1380	1390	0.0117	1
AP2A1	adaptor related protein complex 2 subunit alpha 1	14400	12400	19400	19300	-0.006	1
AP2A2	adaptor related protein complex 2 subunit alpha 2	5980	5050	5780	5580	-0.0519	1
AP2B1	adaptor related protein complex 2 subunit beta 1	17700	15800	21400	20400	-0.0715	1
AP2M1	adaptor related protein complex 2 subunit mu 1	27000	25400	33400	33400	-0.00275	1
AP2S1	adaptor related protein complex 2 subunit sigma 1	9520	8910	13600	14400	0.0842	1
AP3B1	adaptor related protein complex 3 subunit beta 1	4850	5080	4730	4840	0.0322	1
AP3B2	adaptor related protein complex 3 subunit beta 2	85	174	119	107	-0.152	1
AP3D1	adaptor related protein complex 3 subunit delta 1	12800	12700	18800	18900	0.0033	1
AP3M1	adaptor related protein complex 3 subunit mu 1	6080	6450	5740	6080	0.0805	1
AP3M2	adaptor related protein complex 3 subunit mu 2	1000	873	958	978	0.0279	1
AP3S1	adaptor related protein complex 3 subunit sigma 1	1510	1380	2060	1950	-0.0791	1
AP3S2	adaptor related protein complex 3 subunit sigma 2	2050	1900	1460	1470	0.00685	1
AP4B1	adaptor related protein complex 4 subunit beta 1	554	522	485	544	0.165	1
AP4E1	adaptor related protein complex 4 subunit epsilon 1	1320	1250	1080	1000	-0.111	1
AP4M1	adaptor related protein complex 4 subunit mu 1	1620	1490	1240	1180	-0.0772	1
AP4S1	adaptor related protein complex 4 subunit sigma 1	782	916	1490	1530	0.0366	1
AP5B1	adaptor related protein complex 5 subunit beta 1	3640	3680	4820	5020	0.0581	1
AP5M1	adaptor related protein complex 5 subunit mu 1	2960	2680	4200	4030	-0.0605	1
AP5S1	adaptor related protein complex 5 subunit sigma 1	2920	3000	2230	2230	0.00389	1
AP5Z1	adaptor related protein complex 5 subunit zeta 1	5680	5990	4520	5070	0.165	1
APAF1	apoptotic peptidase activating factor 1	1570	1700	1380	1290	-0.0945	1
APBA2	amyloid beta precursor protein binding family A member 2	384	494	516	540	0.0671	1
APBA3	amyloid beta precursor protein binding family A member 3	802	906	963	976	0.0216	1
APBB1	amyloid beta precursor protein binding family B member 1	3450	3390	3310	3230	-0.0325	1
APBB1IP	amyloid beta precursor protein binding family B member 1 interacting protein	256	216	43.3	36.9	-0.227	1
APBB2	amyloid beta precursor protein binding family B member 2	2670	2150	1320	1120	-0.245	1
APBB3	amyloid beta precursor protein binding family B member 3	167	194	121	124	0.0441	1
APC	APC regulator of WNT signaling pathway	2740	2610	2090	1950	-0.0953	1
APC2	APC regulator of WNT signaling pathway 2	291	407	168	134	-0.34	1
APCDD1	APC down-regulated 1	410	232	1330	889	-0.584	1
APCDD1L	APC down-regulated 1 like	16.8	35.2	88.2	125	0.513	1
APCDD1L-DT	APCDD1L divergent transcript	43.4	37.5	3.46	8.93	1.35	1
APEH	acylaminoacyl-peptide hydrolase	6660	5960	11800	11900	0.00604	1
APEX1	apurinic/apyrimidinic endodeoxyribonuclease 1	11800	11700	18700	18100	-0.0405	1
APEX2	apurinic/apyrimidinic endodeoxyribonuclease 2	6260	5660	16600	16300	-0.0256	1
APH1A	aph-1 homolog A, gamma-secretase subunit	5780	5880	14000	14400	0.0421	1
APH1B	aph-1 homolog B, gamma-secretase subunit	280	352	260	253	-0.0421	1
API5	apoptosis inhibitor 5	8980	8760	10400	10200	-0.0266	1
APIP	APAF1 interacting protein	723	754	795	866	0.123	1
APLF	aprataxin and PNKP like factor	184	267	252	278	0.142	1
APLN	apelin	350	311	257	270	0.0709	1
APLP1	amyloid beta precursor like protein 1	4250	3880	2900	2820	-0.0389	1
APLP2	amyloid beta precursor like protein 2	41200	40000	49500	48300	-0.0358	1
APMAP	adipocyte plasma membrane associated protein	21600	20700	11300	11400	0.0168	1
APOBEC3A	apolipoprotein B mRNA editing enzyme catalytic subunit 3A	11.7	12.2	11.8	13.2	0.155	1
APOBEC3B	apolipoprotein B mRNA editing enzyme catalytic subunit 3B	8620	8640	6740	6650	-0.0184	1
APOBEC3C	apolipoprotein B mRNA editing enzyme catalytic subunit 3C	3420	3650	5210	5150	-0.0182	1
APOBEC3D	apolipoprotein B mRNA editing enzyme catalytic subunit 3D	10.4	28.8	4.05	5.17	0.46	1
APOBEC3F	apolipoprotein B mRNA editing enzyme catalytic subunit 3F	856	820	717	783	0.129	1
APOBEC3G	apolipoprotein B mRNA editing enzyme catalytic subunit 3G	237	300	8.11	12.3	0.723	1
APOBEC3H	apolipoprotein B mRNA editing enzyme catalytic subunit 3H	16.9	24.2	3.55	7.14	0.763	1
APOC1	apolipoprotein C1	139	146	517	539	0.0599	1
APOD	apolipoprotein D	32.4	26.9	0.367	1.81	2.36	1
APOE	apolipoprotein E	5460	5480	5210	5330	0.0323	1
APOL1	apolipoprotein L1	6420	6200	2070	2170	0.0631	1
APOL2	apolipoprotein L2	5280	5140	4340	4430	0.0298	1
APOL3	apolipoprotein L3	850	821	162	140	-0.21	1
APOL6	apolipoprotein L6	7820	6810	4020	3870	-0.0506	1
APOLD1	apolipoprotein L domain containing 1	327	332	440	388	-0.181	1
APOM	apolipoprotein M	34.5	48.4	95	85.8	-0.149	1
APOO	apolipoprotein O	650	655	676	737	0.125	1
APOOL	apolipoprotein O like	2860	2570	2220	2110	-0.0717	1
APP	amyloid beta precursor protein	21600	21300	31200	32000	0.0349	1
APPAT	atherosclerotic plaque pathogenesis associated transcript	184	142	138	113	-0.292	1
APPBP2	amyloid beta precursor protein binding protein 2	2560	2600	2850	2590	-0.136	1
APPL1	adaptor protein, phosphotyrosine interacting with PH domain and leucine zipper 1	1860	1750	3070	3000	-0.0343	1
APPL2	adaptor protein, phosphotyrosine interacting with PH domain and leucine zipper 2	2120	1860	2910	2770	-0.0695	1
APRG1	APRG1 tumor suppressor candidate	29.9	23.9	12.3	19.4	0.689	1
APRT	adenine phosphoribosyltransferase	4670	4360	5080	5380	0.0815	1
APTR	Alu-mediated CDKN1A/p21 transcriptional regulator	531	553	582	608	0.0636	1
APTX	aprataxin	3120	3400	3420	3460	0.0177	1
AQP1	aquaporin 1 (Colton blood group)	25.2	27.9	108	99.1	-0.125	1
AQP11	aquaporin 11	74.6	68	85.4	66.1	-0.366	1
AQP3	aquaporin 3 (Gill blood group)	3400	3200	746	698	-0.0956	1
AQR	aquarius intron-binding spliceosomal factor	4080	3780	4300	4330	0.0103	1
ARAF	A-Raf proto-oncogene, serine/threonine kinase	5460	5440	4720	4920	0.0577	1
ARAP1	ArfGAP with RhoGAP domain, ankyrin repeat and PH domain 1	5710	6250	4830	5450	0.172	1
ARAP2	ArfGAP with RhoGAP domain, ankyrin repeat and PH domain 2	1570	1750	974	930	-0.0691	1
ARAP3	ArfGAP with RhoGAP domain, ankyrin repeat and PH domain 3	2500	2430	1800	1780	-0.0196	1
ARB2A	ARB2 cotranscriptional regulator A	840	827	674	660	-0.0291	1
ARC	activity regulated cytoskeleton associated protein	126	393	69	105	0.605	1
ARCN1	archain 1	15600	15900	19000	19200	0.0185	1
AREG	amphiregulin	1480	1830	1200	1350	0.158	1
AREL1	apoptosis resistant E3 ubiquitin protein ligase 1	5080	5090	7780	7690	-0.0175	1
ARF1	ADP ribosylation factor 1	30400	29800	45600	48100	0.0779	1
ARF3	ADP ribosylation factor 3	21200	20400	19100	20300	0.0835	1
ARF4	ADP ribosylation factor 4	9100	9010	16700	16900	0.0258	1
ARF5	ADP ribosylation factor 5	9110	9100	11400	11600	0.0141	1
ARF6	ADP ribosylation factor 6	10900	10300	14000	14200	0.0193	1
ARFGAP1	ADP ribosylation factor GTPase activating protein 1	8380	8370	9440	9570	0.0192	1
ARFGAP2	ADP ribosylation factor GTPase activating protein 2	3940	4060	4920	4880	-0.0102	1
ARFGAP3	ADP ribosylation factor GTPase activating protein 3	1540	1520	2200	2100	-0.0688	1
ARFGEF1	ADP ribosylation factor guanine nucleotide exchange factor 1	3600	3460	4610	4390	-0.0705	1
ARFGEF2	ADP ribosylation factor guanine nucleotide exchange factor 2	9280	9620	8760	8080	-0.117	1
ARFGEF3	ARFGEF family member 3	1500	1460	552	473	-0.225	1
ARFIP1	ADP ribosylation factor interacting protein 1	2400	2500	1580	1750	0.141	1
ARFIP2	ADP ribosylation factor interacting protein 2	3300	3450	3130	3110	-0.00978	1
ARFRP1	ADP ribosylation factor related protein 1	1860	1800	2950	2900	-0.0254	1
ARG2	arginase 2	940	1430	3420	3420	0.000557	1
ARGLU1	arginine and glutamate rich 1	2420	2210	3030	2960	-0.0318	1
ARGLU1-DT	ARGLU1 divergent transcript	32.8	31.1	20	19.9	-0.0146	1
ARHGAP1	Rho GTPase activating protein 1	4060	4090	4200	4220	0.00902	1
ARHGAP10	Rho GTPase activating protein 10	1850	1810	2020	1990	-0.0241	1
ARHGAP11A	Rho GTPase activating protein 11A	6730	7230	7590	7680	0.0163	1
ARHGAP11A-DT	ARHGAP11A divergent transcript	34.2	29.8	20.8	12.3	-0.71	1
ARHGAP11A-SCG5	ARHGAP11A-SCG5 readthrough	91.2	55.2	54.3	37.6	-0.538	1
ARHGAP11B	Rho GTPase activating protein 11B	250	440	271	157	-0.796	1
ARHGAP11B-DT	ARHGAP11B divergent transcript	36.4	17	20.1	19.2	-0.0727	1
ARHGAP12	Rho GTPase activating protein 12	2160	1520	1150	1180	0.0416	1
ARHGAP17	Rho GTPase activating protein 17	5150	5430	3070	2990	-0.0371	1
ARHGAP18	Rho GTPase activating protein 18	3440	2770	1050	1020	-0.0511	1
ARHGAP19	Rho GTPase activating protein 19	1210	1440	1610	1520	-0.0818	1
ARHGAP19-SLIT1	ARHGAP19-SLIT1 readthrough (NMD candidate)	0	1.05	2.59	23.7	3.21	1
ARHGAP20	Rho GTPase activating protein 20	9.47	22.5	0	0.68	1.21	1
ARHGAP21	Rho GTPase activating protein 21	1610	1310	3410	3330	-0.035	1
ARHGAP22	Rho GTPase activating protein 22	210	298	560	719	0.359	1
ARHGAP23	Rho GTPase activating protein 23	15300	13300	10900	9810	-0.143	1
ARHGAP24	Rho GTPase activating protein 24	41.4	80.6	34.1	28.6	-0.262	1
ARHGAP25	Rho GTPase activating protein 25	37.6	18.4	13.1	14.9	0.172	1
ARHGAP26	Rho GTPase activating protein 26	1780	2430	1620	1500	-0.115	1
ARHGAP27	Rho GTPase activating protein 27	2960	3310	2640	2600	-0.0221	1
ARHGAP27P1-BPTFP1-KPNA2P3	ARHGAP27P1-BPTFP1-KPNA2P3 readthrough, transcribed pseudogene	380	320	307	326	0.082	1
ARHGAP28	Rho GTPase activating protein 28	450	325	43.6	64	0.603	1
ARHGAP29	Rho GTPase activating protein 29	9300	9690	7900	7600	-0.0574	1
ARHGAP29-AS1	ARHGAP29 antisense RNA 1	16.3	14.3	10.2	11.5	0.169	1
ARHGAP30	Rho GTPase activating protein 30	23.6	21.6	6.44	9.66	0.603	1
ARHGAP31	Rho GTPase activating protein 31	582	770	1920	2180	0.175	1
ARHGAP31-AS1	ARHGAP31 antisense RNA 1	61.8	49.1	88.4	97.2	0.138	1
ARHGAP32	Rho GTPase activating protein 32	1720	1570	1640	1530	-0.0986	1
ARHGAP33	Rho GTPase activating protein 33	484	433	495	524	0.0792	1
ARHGAP35	Rho GTPase activating protein 35	19400	19300	22400	21900	-0.0359	1
ARHGAP39	Rho GTPase activating protein 39	1260	1130	995	970	-0.0359	1
ARHGAP4	Rho GTPase activating protein 4	56.8	81.8	26.2	29.2	0.155	1
ARHGAP40	Rho GTPase activating protein 40	65	77.5	1.16	1.78	0.853	1
ARHGAP42	Rho GTPase activating protein 42	1740	2080	2950	2910	-0.0201	1
ARHGAP44	Rho GTPase activating protein 44	556	557	116	72.6	-0.655	1
ARHGAP45	Rho GTPase activating protein 45	2750	2520	2920	2750	-0.0861	1
ARHGAP5	Rho GTPase activating protein 5	5000	4830	6660	6090	-0.129	1
ARHGAP5-AS1	ARHGAP5 antisense RNA 1 (head to head)	88.6	83.3	68.6	68	-0.00608	1
ARHGAP8	Rho GTPase activating protein 8	932	713	804	862	0.101	1
ARHGDIA	Rho GDP dissociation inhibitor alpha	32600	31200	31700	34300	0.113	1
ARHGDIB	Rho GDP dissociation inhibitor beta	6060	4860	3200	3120	-0.04	1
ARHGEF1	Rho guanine nucleotide exchange factor 1	7780	7050	10200	10900	0.0855	1
ARHGEF10	Rho guanine nucleotide exchange factor 10	2800	2440	4240	3980	-0.0907	1
ARHGEF10L	Rho guanine nucleotide exchange factor 10 like	930	875	651	629	-0.0494	1
ARHGEF11	Rho guanine nucleotide exchange factor 11	2840	2990	3660	3650	-0.00566	1
ARHGEF12	Rho guanine nucleotide exchange factor 12	8720	8340	7040	6310	-0.158	1
ARHGEF16	Rho guanine nucleotide exchange factor 16	2380	2280	1640	1690	0.0498	1
ARHGEF17	Rho guanine nucleotide exchange factor 17	4940	4120	4490	3910	-0.2	1
ARHGEF17-AS1	ARHGEF17 antisense RNA 1	31	45.7	48.8	32.6	-0.584	1
ARHGEF18	Rho/Rac guanine nucleotide exchange factor 18	7870	8340	9760	10100	0.0452	1
ARHGEF19	Rho guanine nucleotide exchange factor 19	932	829	480	503	0.072	1
ARHGEF2-AS2	ARHGEF2 antisense RNA 2	7.52	8.91	19	18.2	-0.0645	1
ARHGEF25	Rho guanine nucleotide exchange factor 25	982	967	1090	1120	0.0293	1
ARHGEF26	Rho guanine nucleotide exchange factor 26	1810	1760	1900	1820	-0.0654	1
ARHGEF26-AS1	ARHGEF26 antisense RNA 1	74.2	63.2	28.5	19.6	-0.583	1
ARHGEF28	Rho guanine nucleotide exchange factor 28	7800	7720	5150	5270	0.033	1
ARHGEF3	Rho guanine nucleotide exchange factor 3	948	1060	1000	892	-0.166	1
ARHGEF33	Rho guanine nucleotide exchange factor 33	30.8	43.5	25.4	42.4	0.785	1
ARHGEF34P	Rho guanine nucleotide exchange factor 34, pseudogene	4000	4230	4340	4330	-0.00304	1
ARHGEF35	Rho guanine nucleotide exchange factor 35	1300	1160	1490	1680	0.17	1
ARHGEF35-AS1	ARHGEF35 antisense RNA 1	560	750	735	755	0.0401	1
ARHGEF37	Rho guanine nucleotide exchange factor 37	530	455	306	297	-0.0472	1
ARHGEF39	Rho guanine nucleotide exchange factor 39	1540	1540	1990	1970	-0.0166	1
ARHGEF4	Rho guanine nucleotide exchange factor 4	1000	931	628	563	-0.157	1
ARHGEF4-AS1	ARHGEF4 antisense RNA 1	28.9	29.6	33	17.6	-0.883	1
ARHGEF40	Rho guanine nucleotide exchange factor 40	1580	1670	2480	2400	-0.0449	1
ARHGEF5	Rho guanine nucleotide exchange factor 5	7880	7950	8110	8080	-0.0041	1
ARHGEF6	Rac/Cdc42 guanine nucleotide exchange factor 6	5.54	16.2	14	11	-0.365	1
ARHGEF7	Rho guanine nucleotide exchange factor 7	4860	4370	4270	4430	0.0501	1
ARHGEF9	Cdc42 guanine nucleotide exchange factor 9	532	492	805	809	0.0102	1
ARID1A	AT-rich interaction domain 1A	14200	13400	10200	9660	-0.078	1
ARID1B	AT-rich interaction domain 1B	4720	4930	4220	4660	0.145	1
ARID2	AT-rich interaction domain 2	3440	3440	3120	2830	-0.138	1
ARID3A	AT-rich interaction domain 3A	3020	2310	758	835	0.136	1
ARID3B	AT-rich interaction domain 3B	1240	1540	985	1040	0.0758	1
ARID3C	AT-rich interaction domain 3C	29.9	57.2	20.5	21.6	0.0727	1
ARID4B	AT-rich interaction domain 4B	2710	2660	5010	4830	-0.053	1
ARID5A	AT-rich interaction domain 5A	854	846	1100	1150	0.0699	1
ARID5B	AT-rich interaction domain 5B	3160	3010	2270	1980	-0.197	1
ARIH1	ariadne RBR E3 ubiquitin protein ligase 1	5460	5560	5770	5610	-0.0405	1
ARIH2	ariadne RBR E3 ubiquitin protein ligase 2	5660	5870	7460	7670	0.0407	1
ARIH2OS	ARIH2 opposite strand lncRNA	20.4	29	24.8	15.5	-0.67	1
ARK2C	arkadia (RNF111) C-terminal like ring finger ubiquitin ligase 2C	225	250	537	497	-0.111	1
ARK2N	arkadia (RNF111) N-terminal like PKA signaling regulator 2N	3580	3880	5410	5390	-0.00633	1
ARL1	ADP ribosylation factor like GTPase 1	3060	2990	3120	3100	-0.00548	1
ARL13B	ADP ribosylation factor like GTPase 13B	1860	2210	2960	2980	0.00968	1
ARL14	ADP ribosylation factor like GTPase 14	294	317	99	112	0.182	1
ARL14EP	ADP ribosylation factor like GTPase 14 effector protein	500	726	961	892	-0.109	1
ARL15	ADP ribosylation factor like GTPase 15	1180	1040	969	996	0.0378	1
ARL16	ADP ribosylation factor like GTPase 16	1600	1670	1660	1760	0.0885	1
ARL17A	ADP ribosylation factor like GTPase 17A	762	758	563	485	-0.214	1
ARL17B	ADP ribosylation factor like GTPase 17B	208	192	118	188	0.673	1
ARL2	ADP ribosylation factor like GTPase 2	2560	2440	2880	3060	0.0875	1
ARL2-SNX15	ARL2-SNX15 readthrough (NMD candidate)	14.7	2.86	14.8	16.2	0.129	1
ARL2BP	ADP ribosylation factor like GTPase 2 binding protein	1610	1730	2070	2210	0.0918	1
ARL3	ADP ribosylation factor like GTPase 3	1550	1440	1510	1480	-0.0306	1
ARL4A	ADP ribosylation factor like GTPase 4A	2260	2250	1500	1340	-0.161	1
ARL4C	ADP ribosylation factor like GTPase 4C	3880	3740	5730	5930	0.048	1
ARL4D	ADP ribosylation factor like GTPase 4D	398	452	327	360	0.137	1
ARL5A	ADP ribosylation factor like GTPase 5A	2490	2750	2870	2730	-0.0751	1
ARL5B	ADP ribosylation factor like GTPase 5B	1030	1000	1410	1370	-0.0327	1
ARL6	ADP ribosylation factor like GTPase 6	286	254	486	555	0.192	1
ARL6IP1	ADP ribosylation factor like GTPase 6 interacting protein 1	15200	14200	21000	20900	-0.00341	1
ARL6IP4	ADP ribosylation factor like GTPase 6 interacting protein 4	6070	4850	7750	7180	-0.11	1
ARL6IP5	ADP ribosylation factor like GTPase 6 interacting protein 5	3890	3020	3900	3740	-0.0618	1
ARL6IP6	ADP ribosylation factor like GTPase 6 interacting protein 6	1520	1180	1730	1730	-0.00104	1
ARL8A	ADP ribosylation factor like GTPase 8A	2460	1980	1080	1050	-0.0458	1
ARL8B	ADP ribosylation factor like GTPase 8B	4610	4900	4140	4210	0.0234	1
ARL9	ADP ribosylation factor like GTPase 9	6.09	25.3	45.5	39.2	-0.211	1
ARMC1	armadillo repeat containing 1	2360	2440	2990	2840	-0.0712	1
ARMC10	armadillo repeat containing 10	2500	2460	1930	1990	0.04	1
ARMC5	armadillo repeat containing 5	980	886	894	961	0.104	1
ARMC6	armadillo repeat containing 6	2000	2010	3280	3350	0.0284	1
ARMC7	armadillo repeat containing 7	1960	1880	1530	1580	0.0372	1
ARMC8	armadillo repeat containing 8	3120	3250	3860	3970	0.0376	1
ARMC9	armadillo repeat containing 9	1360	1420	1400	1380	-0.0251	1
ARMCX1	armadillo repeat containing X-linked 1	386	367	695	672	-0.0483	1
ARMCX2	armadillo repeat containing X-linked 2	823	892	514	519	0.0126	1
ARMCX3	armadillo repeat containing X-linked 3	1590	1680	2000	2010	0.00461	1
ARMCX4	armadillo repeat containing X-linked 4	282	357	554	496	-0.156	1
ARMCX5	armadillo repeat containing X-linked 5	682	766	701	713	0.0234	1
ARMCX5-GPRASP2	ARMCX5-GPRASP2 readthrough	70.2	88.4	84.8	97.7	0.205	1
ARMCX6	armadillo repeat containing X-linked 6	1240	1190	2160	2070	-0.0598	1
ARMH3	armadillo like helical domain containing 3	1490	1420	1460	1510	0.0497	1
ARMH4	armadillo like helical domain containing 4	87.1	156	72.7	56.5	-0.359	1
ARMT1	acidic residue methyltransferase 1	2080	1990	1480	1550	0.0756	1
ARNT	aryl hydrocarbon receptor nuclear translocator	944	1250	2770	2580	-0.099	1
ARNT2	aryl hydrocarbon receptor nuclear translocator 2	1590	1610	2590	2690	0.0587	1
ARNT2-DT	ARNT2 divergent transcript	81.4	103	140	110	-0.344	1
ARPC1A	actin related protein 2/3 complex subunit 1A	14800	14200	15500	15500	2.62e-05	1
ARPC1B	actin related protein 2/3 complex subunit 1B	12400	10700	13700	13600	-0.00861	1
ARPC2	actin related protein 2/3 complex subunit 2	22200	21700	29500	29400	-0.000831	1
ARPC3	actin related protein 2/3 complex subunit 3	15500	15100	16400	16500	0.00475	1
ARPC4	actin related protein 2/3 complex subunit 4	9220	8890	10300	10700	0.0523	1
ARPC4-TTLL3	ARPC4-TTLL3 readthrough	55.2	49.6	39.4	45	0.192	1
ARPC5	actin related protein 2/3 complex subunit 5	6100	5480	8450	8570	0.0207	1
ARPC5L	actin related protein 2/3 complex subunit 5 like	6200	6020	4720	4900	0.0543	1
ARPIN	actin related protein 2/3 complex inhibitor	570	414	626	606	-0.0454	1
ARPIN-AP3S2	ARPIN-AP3S2 readthrough	1740	1530	1280	1320	0.0428	1
ARPP19	cAMP regulated phosphoprotein 19	8320	8800	8310	7560	-0.138	1
ARRB1	arrestin beta 1	746	869	797	737	-0.111	1
ARRB2	arrestin beta 2	5060	5550	2540	2800	0.14	1
ARRDC1	arrestin domain containing 1	4600	3850	4230	4370	0.0449	1
ARRDC1-AS1	ARRDC1 antisense RNA 1	900	952	596	669	0.164	1
ARRDC2	arrestin domain containing 2	626	657	891	856	-0.0564	1
ARRDC3	arrestin domain containing 3	836	716	674	554	-0.282	1
ARRDC3-AS1	ARRDC3 antisense RNA 1	68.8	116	84.7	81.1	-0.0597	1
ARRDC4	arrestin domain containing 4	1410	1090	380	386	0.0199	1
ARSA	arylsulfatase A	788	740	883	920	0.0598	1
ARSB	arylsulfatase B	1900	1760	1070	1080	0.0217	1
ARSD	arylsulfatase D	1120	1020	1020	1150	0.161	1
ARSG	arylsulfatase G	29.2	56.8	77.7	67.6	-0.202	1
ARSI	arylsulfatase family member I	1630	1700	650	583	-0.157	1
ARSJ	arylsulfatase family member J	811	740	1160	1150	-0.0213	1
ARSK	arylsulfatase family member K	506	570	355	372	0.0688	1
ARSL	arylsulfatase L	8.06	23.3	5.46	10.6	0.888	1
ARTN	artemin	299	290	256	271	0.0824	1
ARV1	ARV1 homolog, fatty acid homeostasis modulator	412	413	818	780	-0.0689	1
ARVCF	ARVCF delta catenin family member	850	1020	797	756	-0.0785	1
ARX	aristaless related homeobox	16.1	9.21	3.01	3.33	0.114	1
AS3MT	arsenite methyltransferase	138	143	685	716	0.0625	1
ASAH1	N-acylsphingosine amidohydrolase 1	2090	2040	2660	2720	0.0341	1
ASAH1-AS1	ASAH1 antisense RNA 1	16.1	22.9	29.1	34.1	0.225	1
ASAH2	N-acylsphingosine amidohydrolase 2	183	118	325	180	-0.845	1
ASAH2B	N-acylsphingosine amidohydrolase 2B	482	468	695	790	0.183	1
ASAP1	ArfGAP with SH3 domain, ankyrin repeat and PH domain 1	31500	35300	13700	14500	0.0758	1
ASAP1-IT2	ASAP1 intronic transcript 2	26.4	19.5	3.29	5.04	0.567	1
ASAP2	ArfGAP with SH3 domain, ankyrin repeat and PH domain 2	9820	9430	9130	8820	-0.0472	1
ASAP3	ArfGAP with SH3 domain, ankyrin repeat and PH domain 3	1860	1700	943	868	-0.118	1
ASB1	ankyrin repeat and SOCS box containing 1	3770	4080	2990	3250	0.118	1
ASB13	ankyrin repeat and SOCS box containing 13	198	193	712	659	-0.11	1
ASB16-AS1	ASB16 antisense RNA 1	389	317	449	408	-0.138	1
ASB3	ankyrin repeat and SOCS box containing 3	1640	1640	1680	1790	0.0982	1
ASB4	ankyrin repeat and SOCS box containing 4	78.4	68.2	17.3	39.7	1.18	1
ASB6	ankyrin repeat and SOCS box containing 6	4640	4930	3520	3700	0.0693	1
ASB7	ankyrin repeat and SOCS box containing 7	1520	1610	1500	1590	0.0793	1
ASB8	ankyrin repeat and SOCS box containing 8	989	1010	1180	842	-0.482	1
ASB9	ankyrin repeat and SOCS box containing 9	216	229	422	481	0.19	1
ASCC1	activating signal cointegrator 1 complex subunit 1	1940	1980	2140	2130	-0.00299	1
ASCC2	activating signal cointegrator 1 complex subunit 2	3610	3790	4370	4500	0.0432	1
ASCC3	activating signal cointegrator 1 complex subunit 3	5460	5650	3420	3430	0.00472	1
ASCL2	achaete-scute family bHLH transcription factor 2	36.6	29	13.1	7.53	-0.798	1
ASDURF	ASNSD1 upstream open reading frame	277	269	142	233	0.711	1
ASF1A	anti-silencing function 1A histone chaperone	1280	1110	1020	1130	0.144	1
ASF1B	anti-silencing function 1B histone chaperone	4720	4580	6730	6440	-0.063	1
ASGR1	asialoglycoprotein receptor 1	176	203	73.7	65	-0.181	1
ASH1L	ASH1 like histone lysine methyltransferase	4460	3870	5080	4900	-0.0527	1
ASH1L-AS1	ASH1L antisense RNA 1	118	89	82.6	78.6	-0.0743	1
ASH2L	ASH2 like, histone lysine methyltransferase complex subunit	1990	2110	2410	2520	0.0617	1
ASIC1	acid sensing ion channel subunit 1	338	335	445	435	-0.0323	1
ASIC3	acid sensing ion channel subunit 3	37.8	25.2	52.6	58.8	0.155	1
ASL	argininosuccinate lyase	1190	1770	2330	2400	0.0393	1
ASMER1	adipocyte associated metabolic related lncRNA 1	95.8	122	31.6	26.9	-0.227	1
ASMTL	acetylserotonin O-methyltransferase like	1240	1150	1480	1410	-0.0615	1
ASMTL-AS1	ASMTL antisense RNA 1	35.6	35.8	18.7	15.4	-0.283	1
ASNS	asparagine synthetase (glutamine-hydrolyzing)	1460	2130	941	898	-0.0695	1
ASNSD1	asparagine synthetase domain containing 1	2780	3030	2850	2880	0.0157	1
ASNSP1	ASNS pseudogene 1	28.2	71.7	17	18	0.094	1
ASPH	aspartate beta-hydroxylase	13600	11800	25600	26000	0.026	1
ASPHD1	aspartate beta-hydroxylase domain containing 1	962	896	697	675	-0.0479	1
ASPHD2	aspartate beta-hydroxylase domain containing 2	708	747	844	896	0.0861	1
ASPM	assembly factor for spindle microtubules	10000	9310	12600	11800	-0.0991	1
ASPSCR1	ASPSCR1 tether for SLC2A4, UBX domain containing	1130	1330	1240	1290	0.0569	1
ASRGL1	asparaginase and isoaspartyl peptidase 1	1270	1660	1780	1830	0.0416	1
ASS1	argininosuccinate synthase 1	3570	4180	3730	3560	-0.0669	1
ASS1P2	argininosuccinate synthetase 1 pseudogene 2	10.4	9.44	5.6	13.9	1.31	1
ASTE1	asteroid homolog 1	361	380	553	521	-0.0838	1
ASTN2	astrotactin 2	131	168	127	144	0.182	1
ASXL1	ASXL transcriptional regulator 1	16400	15700	13400	13200	-0.0158	1
ASXL2	ASXL transcriptional regulator 2	6800	7450	6340	6250	-0.0222	1
ATAD1	ATPase family AAA domain containing 1	2780	2580	2660	2790	0.0704	1
ATAD2	ATPase family AAA domain containing 2	27400	26200	21900	21900	-0.0092	1
ATAD2B	ATPase family AAA domain containing 2B	1300	1200	1050	1110	0.0725	1
ATAD3A	ATPase family AAA domain containing 3A	9660	9640	8880	9310	0.0685	1
ATAD3B	ATPase family AAA domain containing 3B	5560	5870	4130	4490	0.12	1
ATAD3C	ATPase family AAA domain containing 3C	88.2	72.2	55.7	43.9	-0.331	1
ATAD5	ATPase family AAA domain containing 5	1900	1960	1710	1670	-0.0303	1
ATAT1	alpha tubulin acetyltransferase 1	422	389	623	695	0.161	1
ATE1	arginyltransferase 1	1740	2040	2400	2540	0.0845	1
ATF1	activating transcription factor 1	1930	1960	1910	1800	-0.0895	1
ATF2	activating transcription factor 2	1840	1870	2410	2240	-0.113	1
ATF3	activating transcription factor 3	2200	3140	1600	1400	-0.2	1
ATF4	activating transcription factor 4	13900	14300	12400	13100	0.0746	1
ATF5	activating transcription factor 5	4940	4870	8510	8920	0.0675	1
ATF6	activating transcription factor 6	2420	2500	4460	4850	0.122	1
ATF6-DT	ATF6 divergent transcript	83.6	82.8	82.1	112	0.443	1
ATF6B	activating transcription factor 6 beta	3100	2880	5440	5490	0.0127	1
ATF7	activating transcription factor 7	1870	1640	1940	1610	-0.269	1
ATF7-NPFF	ATF7-NPFF readthrough	0	35.2	7.43	9.57	0.361	1
ATF7IP	activating transcription factor 7 interacting protein	5900	6140	3620	3920	0.113	1
ATF7IP2	activating transcription factor 7 interacting protein 2	99.2	146	0	0	0	1
ATG10	autophagy related 10	239	202	170	187	0.139	1
ATG101	autophagy related 101	3300	3270	2570	2620	0.028	1
ATG12	autophagy related 12	2260	2220	1960	1990	0.0217	1
ATG13	autophagy related 13	5630	5460	4860	4670	-0.0582	1
ATG14	autophagy related 14	1080	1000	1250	1270	0.0268	1
ATG16L1	autophagy related 16 like 1	2980	3320	2290	2510	0.135	1
ATG16L2	autophagy related 16 like 2	115	133	68.5	83.4	0.286	1
ATG2A	autophagy related 2A	4260	4320	3510	3450	-0.0218	1
ATG2B	autophagy related 2B	2740	2860	1180	1090	-0.109	1
ATG3	autophagy related 3	4180	3830	8000	8050	0.00939	1
ATG4A	autophagy related 4A cysteine peptidase	850	857	776	676	-0.198	1
ATG4B	autophagy related 4B cysteine peptidase	5160	4930	3520	3840	0.126	1
ATG4C	autophagy related 4C cysteine peptidase	392	382	378	358	-0.0807	1
ATG4D	autophagy related 4D cysteine peptidase	2150	2270	1390	1600	0.21	1
ATG5	autophagy related 5	1520	1720	1020	1030	0.0154	1
ATG7	autophagy related 7	1500	1600	1240	1250	0.00994	1
ATG9A	autophagy related 9A	7740	7730	7160	7700	0.104	1
ATG9B	autophagy related 9B	66	61.4	28.2	8.58	-1.66	1
ATIC	5-aminoimidazole-4-carboxamide ribonucleotide formyltransferase/IMP cyclohydrolase	7670	7770	11500	12400	0.111	1
ATL1	atlastin GTPase 1	617	627	1160	1110	-0.058	1
ATL2	atlastin GTPase 2	4340	4790	5630	5680	0.0136	1
ATL3	atlastin GTPase 3	2550	2700	3110	3090	-0.00847	1
ATM	ATM serine/threonine kinase	1340	1310	1440	1060	-0.442	1
ATMIN	ATM interactor	5580	5670	5140	5130	-0.00256	1
ATN1	atrophin 1	17400	17200	11100	11700	0.0772	1
ATOH8	atonal bHLH transcription factor 8	32.7	28.3	3.88	3.69	-0.0788	1
ATOSA	atos homolog A	598	501	316	313	-0.0155	1
ATOSB	atos homolog B	946	915	1080	1070	-0.0118	1
ATOX1	antioxidant 1 copper chaperone	4460	4020	3530	3880	0.137	1
ATP10D	ATPase phospholipid transporting 10D (putative)	828	938	796	874	0.135	1
ATP11A	ATPase phospholipid transporting 11A	11600	11700	13700	12600	-0.118	1
ATP11B	ATPase phospholipid transporting 11B (putative)	6260	6770	5230	5210	-0.00414	1
ATP11C	ATPase phospholipid transporting 11C	852	902	1340	1340	-0.00906	1
ATP12A	ATPase H+/K+ transporting non-gastric alpha2 subunit	2.79	23.9	7.77	1.27	-2.67	1
ATP13A1	ATPase 13A1	2490	2350	3200	3430	0.0999	1
ATP13A2	ATPase cation transporting 13A2	6820	6100	6150	6120	-0.00657	1
ATP13A3	ATPase 13A3	21400	20100	15200	16100	0.0836	1
ATP13A3-DT	ATP13A3 divergent transcript	223	187	143	155	0.121	1
ATP1A1	ATPase Na+/K+ transporting subunit alpha 1	41200	40300	32700	33000	0.00999	1
ATP1A1-AS1	ATP1A1 antisense RNA 1	154	122	90.2	62	-0.526	1
ATP1A3	ATPase Na+/K+ transporting subunit alpha 3	1030	1470	803	769	-0.0638	1
ATP1B1	ATPase Na+/K+ transporting subunit beta 1	8180	8690	6650	6410	-0.0532	1
ATP1B2	ATPase Na+/K+ transporting subunit beta 2	1660	2390	328	298	-0.139	1
ATP1B3	ATPase Na+/K+ transporting subunit beta 3	6220	6510	8500	8980	0.0794	1
ATP23	ATP23 metallopeptidase and ATP synthase assembly factor homolog	172	272	222	211	-0.0732	1
ATP2A1	ATPase sarcoplasmic/endoplasmic reticulum Ca2+ transporting 1	37	47.4	43.6	22	-0.946	1
ATP2A1-AS1	ATP2A1 antisense RNA 1	100	77.3	139	106	-0.392	1
ATP2A2	ATPase sarcoplasmic/endoplasmic reticulum Ca2+ transporting 2	24200	24500	19800	20500	0.0546	1
ATP2A3	ATPase sarcoplasmic/endoplasmic reticulum Ca2+ transporting 3	1190	1130	297	291	-0.0311	1
ATP2B1	ATPase plasma membrane Ca2+ transporting 1	3330	3010	3090	3320	0.107	1
ATP2B1-AS1	ATP2B1 antisense RNA 1	42.3	59.3	27.5	11.9	-1.19	1
ATP2B4	ATPase plasma membrane Ca2+ transporting 4	2070	2040	1340	1190	-0.161	1
ATP2C1	ATPase secretory pathway Ca2+ transporting 1	7020	6480	13400	13500	0.00964	1
ATP2C2	ATPase secretory pathway Ca2+ transporting 2	730	585	708	793	0.163	1
ATP2C2-AS1	ATP2C2 antisense RNA 1	89.6	66.4	89.5	78.2	-0.198	1
ATP5F1A	ATP synthase F1 subunit alpha	21000	20900	32600	33300	0.0316	1
ATP5F1B	ATP synthase F1 subunit beta	36200	35100	40500	41600	0.0396	1
ATP5F1C	ATP synthase F1 subunit gamma	2510	2280	6700	6390	-0.0703	1
ATP5F1D	ATP synthase F1 subunit delta	3740	3560	4700	5040	0.103	1
ATP5F1E	ATP synthase F1 subunit epsilon	9190	7780	14900	15000	0.0162	1
ATP5IF1	ATP synthase inhibitory factor subunit 1	4660	4270	5540	5310	-0.061	1
ATP5MC1	ATP synthase membrane subunit c locus 1	1410	1320	2230	2360	0.0786	1
ATP5MC2	ATP synthase membrane subunit c locus 2	5920	5950	5240	5560	0.085	1
ATP5MC3	ATP synthase membrane subunit c locus 3	8140	7480	10500	10600	0.0232	1
ATP5ME	ATP synthase membrane subunit e	2720	2390	2430	2530	0.058	1
ATP5MF	ATP synthase membrane subunit f	11000	10300	11000	11400	0.0599	1
ATP5MF-PTCD1	ATP5MF-PTCD1 readthrough	1560	1590	1120	1150	0.0285	1
ATP5MG	ATP synthase membrane subunit g	6590	6050	11500	11900	0.0483	1
ATP5MJ	ATP synthase membrane subunit j	3460	3070	4150	4170	0.00538	1
ATP5MK	ATP synthase membrane subunit k	3060	2640	4070	4240	0.0595	1
ATP5PB	ATP synthase peripheral stalk-membrane subunit b	9530	9010	11700	12100	0.0505	1
ATP5PD	ATP synthase peripheral stalk subunit d	4460	4080	5190	5300	0.0291	1
ATP5PF	ATP synthase peripheral stalk subunit F6	2460	2280	3790	3850	0.023	1
ATP5PO	ATP synthase peripheral stalk subunit OSCP	4330	3800	7760	7580	-0.0322	1
ATP6AP1	ATPase H+ transporting accessory protein 1	13800	12300	8650	8810	0.0254	1
ATP6AP1-DT	ATP6AP1 divergent transcript	116	125	68.6	61.7	-0.145	1
ATP6AP2	ATPase H+ transporting accessory protein 2	5410	5320	5630	5550	-0.0211	1
ATP6V0A1	ATPase H+ transporting V0 subunit a1	4040	3410	2280	2400	0.0706	1
ATP6V0A2	ATPase H+ transporting V0 subunit a2	2180	2260	2030	2480	0.284	1
ATP6V0A4	ATPase H+ transporting V0 subunit a4	257	301	176	201	0.194	1
ATP6V0B	ATPase H+ transporting V0 subunit b	5220	4980	3090	3320	0.106	1
ATP6V0C	ATPase H+ transporting V0 subunit c	18000	16900	13100	14300	0.124	1
ATP6V0D1	ATPase H+ transporting V0 subunit d1	6180	5570	5670	5940	0.0668	1
ATP6V0D1-DT	ATP6V0D1 divergent transcript	68.1	55.6	33.9	39.8	0.248	1
ATP6V0E1	ATPase H+ transporting V0 subunit e1	6250	5590	4530	4430	-0.0315	1
ATP6V0E2	ATPase H+ transporting V0 subunit e2	3880	3250	2470	2490	0.0168	1
ATP6V0E2-AS1	ATP6V0E2 antisense RNA 1	356	278	271	285	0.0792	1
ATP6V1A	ATPase H+ transporting V1 subunit A	4700	5150	8080	8470	0.0679	1
ATP6V1B1	ATPase H+ transporting V1 subunit B1	44.1	17.8	28	18.4	-0.613	1
ATP6V1B1-AS1	ATP6V1B1 antisense RNA 1	28.6	53.7	12.5	16.7	0.434	1
ATP6V1B2	ATPase H+ transporting V1 subunit B2	3780	3900	4370	4580	0.0677	1
ATP6V1C1	ATPase H+ transporting V1 subunit C1	2550	2590	2460	2370	-0.0538	1
ATP6V1C2	ATPase H+ transporting V1 subunit C2	65.4	100	49.7	37.2	-0.416	1
ATP6V1D	ATPase H+ transporting V1 subunit D	6370	6460	15500	16000	0.0398	1
ATP6V1E1	ATPase H+ transporting V1 subunit E1	5420	5280	6950	6950	-0.000575	1
ATP6V1E2	ATPase H+ transporting V1 subunit E2	388	353	275	272	-0.0216	1
ATP6V1F	ATPase H+ transporting V1 subunit F	7950	7890	7700	7470	-0.0437	1
ATP6V1G1	ATPase H+ transporting V1 subunit G1	7520	6710	8030	7720	-0.0566	1
ATP6V1G2	ATPase H+ transporting V1 subunit G2	11.6	8.58	13.8	12	-0.196	1
ATP6V1G2-DDX39B	ATP6V1G2-DDX39B readthrough (NMD candidate)	134	154	122	160	0.393	1
ATP6V1H	ATPase H+ transporting V1 subunit H	2000	1930	2770	3040	0.135	1
ATP7A	ATPase copper transporting alpha	592	743	407	427	0.0708	1
ATP7B	ATPase copper transporting beta	180	243	323	285	-0.177	1
ATP8A1	ATPase phospholipid transporting 8A1	40.2	99.2	4.04	9.22	1.16	1
ATP8A2	ATPase phospholipid transporting 8A2	21500	20200	6190	6930	0.163	1
ATP8B1	ATPase phospholipid transporting 8B1	2540	2590	3430	3680	0.101	1
ATP8B1-AS1	ATP8B1 antisense RNA 1	64	45.8	177	197	0.16	1
ATP8B2	ATPase phospholipid transporting 8B2	1600	1760	2890	2620	-0.14	1
ATP8B3	ATPase phospholipid transporting 8B3	68.8	93.9	104	93.3	-0.144	1
ATP9A	ATPase phospholipid transporting 9A (putative)	2000	2190	4050	3720	-0.123	1
ATP9B	ATPase phospholipid transporting 9B (putative)	416	435	449	381	-0.24	1
ATPAF1	ATP synthase mitochondrial F1 complex assembly factor 1	2220	2370	2710	2800	0.0439	1
ATPAF2	ATP synthase mitochondrial F1 complex assembly factor 2	1300	1490	529	429	-0.296	1
ATPSCKMT	ATP synthase c subunit lysine N-methyltransferase	960	893	865	944	0.127	1
ATR	ATR serine/threonine kinase	2630	2500	3010	2840	-0.0795	1
ATRAID	all-trans retinoic acid induced differentiation factor	5080	4890	5400	5450	0.0134	1
ATRIP	ATR interacting protein	826	942	1020	1060	0.0717	1
ATRN	attractin	15000	14700	8920	8670	-0.0408	1
ATRNL1	attractin like 1	236	330	191	170	-0.172	1
ATRX	ATRX chromatin remodeler	5740	5890	5130	4510	-0.188	1
ATXN1	ataxin 1	1250	1200	3550	3370	-0.075	1
ATXN1-AS1	ATXN1 antisense RNA 1	297	256	382	366	-0.0592	1
ATXN10	ataxin 10	3900	3290	7380	7040	-0.068	1
ATXN1L	ataxin 1 like	4160	4200	3950	3730	-0.0837	1
ATXN2	ataxin 2	4460	4360	3330	3210	-0.0542	1
ATXN2-AS	ATXN2 antisense RNA	21.2	20.7	18.9	15.6	-0.263	1
ATXN2L	ataxin 2 like	17200	17000	11100	12000	0.112	1
ATXN3	ataxin 3	1820	1550	1310	1720	0.395	1
ATXN7	ataxin 7	1580	1440	1720	1750	0.0235	1
ATXN7L1	ataxin 7 like 1	591	589	332	353	0.084	1
ATXN7L2	ataxin 7 like 2	430	472	425	438	0.0413	1
ATXN7L3	ataxin 7 like 3	5500	5610	4620	4770	0.0457	1
ATXN7L3-AS1	ATXN7L3 antisense RNA 1	34.4	32.8	23.8	30.8	0.371	1
ATXN7L3B	ataxin 7 like 3B	4890	4320	3910	3850	-0.0237	1
AUH	AU RNA binding methylglutaconyl-CoA hydratase	564	563	410	456	0.154	1
AUNIP	aurora kinase A and ninein interacting protein	1190	1280	918	990	0.112	1
AUP1	AUP1 lipid droplet regulating VLDL assembly factor	11800	11400	8710	9730	0.159	1
AURKA	aurora kinase A	13000	13100	19800	21300	0.102	1
AURKAIP1	aurora kinase A interacting protein 1	6480	6340	6850	6990	0.0292	1
AURKB	aurora kinase B	8370	8750	9580	10600	0.15	1
AURKC	aurora kinase C	11.2	26.3	26.9	44.3	0.708	1
AUTS2	activator of transcription and developmental regulator AUTS2	814	626	1.09	1.87	0.52	1
AVEN	apoptosis and caspase activation inhibitor	386	347	605	605	-0.00261	1
AVIL	advillin	42.2	41.6	22	18.3	-0.283	1
AVL9	AVL9 cell migration associated	3880	4130	4480	4260	-0.0735	1
AVPI1	arginine vasopressin induced 1	2550	2420	3490	3440	-0.0198	1
AVPR1B	arginine vasopressin receptor 1B	6.12	22	11.4	6.53	-0.832	1
AVPR2	arginine vasopressin receptor 2	67.5	44.9	18.9	13.4	-0.502	1
AXIN1	axin 1	2100	2330	3110	3170	0.0287	1
AXIN2	axin 2	29.4	44.8	4.47	5.55	0.315	1
AXL	AXL receptor tyrosine kinase	71300	72200	114000	116000	0.0267	1
AZI2	5-azacytidine induced 2	1810	1770	1710	1610	-0.0891	1
AZIN1	antizyme inhibitor 1	5300	5080	5080	5030	-0.0123	1
AZIN2	antizyme inhibitor 2	74.8	135	42.5	52.5	0.288	1
B2M	beta-2-microglobulin	54200	52000	24200	25400	0.0698	1
B3GALNT1	beta-1,3-N-acetylgalactosaminyltransferase 1 (Globoside blood group)	784	796	995	1080	0.122	1
B3GALNT2	beta-1,3-N-acetylgalactosaminyltransferase 2	3980	3750	6080	6090	0.0016	1
B3GALT4	beta-1,3-galactosyltransferase 4	244	182	232	186	-0.318	1
B3GALT6	beta-1,3-galactosyltransferase 6	2100	1950	2220	2340	0.0716	1
B3GALT9	beta-1,3-galactosyltransferase 9	439	439	309	289	-0.0935	1
B3GAT1	beta-1,3-glucuronyltransferase 1	262	258	69	58.4	-0.258	1
B3GAT2	beta-1,3-glucuronyltransferase 2	13.8	23.6	13.5	11.2	-0.275	1
B3GAT3	beta-1,3-glucuronyltransferase 3	1940	1930	954	1020	0.0955	1
B3GLCT	beta 3-glucosyltransferase	1570	1490	2000	2020	0.0141	1
B3GNT2	UDP-GlcNAc:betaGal beta-1,3-N-acetylglucosaminyltransferase 2	1630	1550	2080	2110	0.0213	1
B3GNT3	UDP-GlcNAc:betaGal beta-1,3-N-acetylglucosaminyltransferase 3	5110	4580	3520	3700	0.0732	1
B3GNT4	UDP-GlcNAc:betaGal beta-1,3-N-acetylglucosaminyltransferase 4	72.2	133	158	79.1	-0.987	1
B3GNT5	UDP-GlcNAc:betaGal beta-1,3-N-acetylglucosaminyltransferase 5	1180	1320	902	943	0.0658	1
B3GNT7	UDP-GlcNAc:betaGal beta-1,3-N-acetylglucosaminyltransferase 7	430	438	366	400	0.132	1
B3GNT8	UDP-GlcNAc:betaGal beta-1,3-N-acetylglucosaminyltransferase 8	24	27.8	118	94.4	-0.317	1
B3GNT9	UDP-GlcNAc:betaGal beta-1,3-N-acetylglucosaminyltransferase 9	1540	1330	1490	1340	-0.148	1
B3GNTL1	UDP-GlcNAc:betaGal beta-1,3-N-acetylglucosaminyltransferase like 1	94	137	101	76	-0.405	1
B4GALNT1	beta-1,4-N-acetyl-galactosaminyltransferase 1	3780	4200	2310	2540	0.136	1
B4GALNT2	beta-1,4-N-acetyl-galactosaminyltransferase 2 (SID blood group)	38.5	14.5	2.83	3.13	0.207	1
B4GALNT3	beta-1,4-N-acetyl-galactosaminyltransferase 3	856	959	608	528	-0.203	1
B4GALT1	beta-1,4-galactosyltransferase 1	17900	16200	16500	17200	0.0627	1
B4GALT1-AS1	B4GALT1 antisense RNA 1	38	32.9	34.9	24.5	-0.512	1
B4GALT2	beta-1,4-galactosyltransferase 2	4320	4280	5610	5640	0.00936	1
B4GALT4	beta-1,4-galactosyltransferase 4	1360	1420	1760	1700	-0.0489	1
B4GALT5	beta-1,4-galactosyltransferase 5	19000	19200	11900	12000	0.00947	1
B4GALT6	beta-1,4-galactosyltransferase 6	383	506	252	193	-0.381	1
B4GALT7	beta-1,4-galactosyltransferase 7	1840	1990	1230	1270	0.0428	1
B4GAT1	beta-1,4-glucuronyltransferase 1	952	818	1150	1140	-0.0148	1
B4GAT1-DT	B4GAT1 divergent transcript	63.9	50.5	67.3	63.5	-0.0817	1
B9D1	B9 domain containing 1	730	819	395	385	-0.0353	1
B9D2	B9 domain containing 2	206	167	330	320	-0.039	1
BAALC-AS1	BAALC antisense RNA 1	184	142	128	95.8	-0.414	1
BAAT	bile acid-CoA:amino acid N-acyltransferase	15	14.2	10.2	4.86	-1.03	1
BABAM1	BRISC and BRCA1 A complex member 1	3100	3050	4640	4730	0.0283	1
BABAM2	BRISC and BRCA1 A complex member 2	1260	1350	1170	1190	0.0225	1
BACE1	beta-secretase 1	1340	1380	4320	4360	0.0114	1
BACE1-AS	BACE1 antisense RNA	290	310	361	321	-0.169	1
BACE2	beta-secretase 2	1510	1230	3580	3580	0.00152	1
BACH1	BTB domain and CNC homolog 1	1140	1080	1040	909	-0.194	1
BACH2	BTB domain and CNC homolog 2	136	140	176	155	-0.184	1
BAD	BCL2 associated agonist of cell death	3460	3600	3680	3570	-0.0417	1
BAG1	BAG cochaperone 1	5040	4800	6520	6250	-0.06	1
BAG2	BAG cochaperone 2	516	547	828	825	-0.00445	1
BAG3	BAG cochaperone 3	6920	6590	4390	4750	0.115	1
BAG4	BAG cochaperone 4	1320	1240	1870	1790	-0.0629	1
BAG5	BAG cochaperone 5	4780	4780	4520	4560	0.013	1
BAG6	BAG cochaperone 6	21800	21800	32100	33400	0.0561	1
BAHCC1	BAH domain and coiled-coil containing 1	1210	1350	1240	1280	0.0559	1
BAHD1	bromo adjacent homology domain containing 1	3980	4110	4080	4250	0.0602	1
BAIAP2	BAR/IMD domain containing adaptor protein 2	8460	7210	6740	6860	0.0253	1
BAIAP2-DT	BAIAP2 divergent transcript	1400	1230	1830	1710	-0.0966	1
BAIAP2L1	BAR/IMD domain containing adaptor protein 2 like 1	7170	7380	6830	7330	0.103	1
BAIAP3	BAI1 associated protein 3	126	209	99.7	107	0.107	1
BAK1	BCL2 antagonist/killer 1	3030	3010	4190	4410	0.0733	1
BAMBI	BMP and activin membrane bound inhibitor	350	433	553	515	-0.1	1
BANF1	BAF nuclear assembly factor 1	8710	8760	14000	14500	0.0531	1
BANF1P3	BANF1 pseudogene 3	13	10.2	18.9	23.2	0.303	1
BANK1	B cell scaffold protein with ankyrin repeats 1	11.2	9.79	13.3	22.8	0.756	1
BANP	BTG3 associated nuclear protein	1220	1350	1440	1560	0.115	1
BAP1	BRCA1 associated protein 1	4660	4650	7270	7170	-0.0217	1
BARD1	BRCA1 associated RING domain 1	2060	2110	2530	2420	-0.0641	1
BARX1	BARX homeobox 1	221	217	185	180	-0.0379	1
BARX2	BARX homeobox 2	14.6	53.7	35.5	52.1	0.548	1
BASP1	brain abundant membrane attached signal protein 1	4400	4150	3480	4150	0.255	1
BATF	basic leucine zipper ATF-like transcription factor	1410	1070	1410	1370	-0.0416	1
BATF2	basic leucine zipper ATF-like transcription factor 2	229	271	122	105	-0.211	1
BATF3	basic leucine zipper ATF-like transcription factor 3	113	112	85.5	99.7	0.221	1
BAX	BCL2 associated X, apoptosis regulator	7820	7740	11700	12100	0.0358	1
BAZ1A	bromodomain adjacent to zinc finger domain 1A	8060	7940	12400	12700	0.0312	1
BAZ1A-AS1	BAZ1A antisense RNA 1	190	140	188	189	0.00729	1
BAZ1B	bromodomain adjacent to zinc finger domain 1B	23000	22500	23700	23000	-0.0404	1
BAZ2A	bromodomain adjacent to zinc finger domain 2A	19000	21100	13000	11900	-0.136	1
BAZ2B	bromodomain adjacent to zinc finger domain 2B	2500	2370	1980	1820	-0.127	1
BAZ2B-AS1	BAZ2B antisense RNA 1	86.2	61	56.8	48.8	-0.213	1
BBC3	BCL2 binding component 3	841	1060	1410	1320	-0.0898	1
BBIP1	BBSome interacting protein 1	936	936	611	712	0.222	1
BBLN	bublin coiled coil protein	2860	2820	2250	2270	0.016	1
BBOF1	basal body orientation factor 1	83.8	137	243	221	-0.133	1
BBS1	Bardet-Biedl syndrome 1	351	507	506	426	-0.251	1
BBS10	Bardet-Biedl syndrome 10	833	876	479	472	-0.0205	1
BBS12	Bardet-Biedl syndrome 12	181	199	72.4	92.9	0.353	1
BBS2	Bardet-Biedl syndrome 2	618	563	725	752	0.0519	1
BBS4	Bardet-Biedl syndrome 4	386	425	231	247	0.093	1
BBS5	Bardet-Biedl syndrome 5	146	151	372	396	0.0925	1
BBS7	Bardet-Biedl syndrome 7	754	868	665	686	0.0478	1
BBS9	Bardet-Biedl syndrome 9	398	502	556	491	-0.182	1
BBX	BBX high mobility group box domain containing	6080	5490	7520	7210	-0.0614	1
BCAM	basal cell adhesion molecule (Lutheran blood group)	44600	34800	22500	22700	0.0152	1
BCAN	brevican	19.5	21.7	4.14	1.07	-1.89	1
BCAN-AS1	BCAN antisense RNA 1	59.6	57.7	7.22	5.11	-0.522	1
BCAN-AS2	BCAN antisense RNA 2	450	417	48.7	62	0.348	1
BCAP29	B cell receptor associated protein 29	1900	2110	1530	1510	-0.0163	1
BCAP31	B cell receptor associated protein 31	13000	12800	11100	12100	0.122	1
BCAR1	BCAR1 scaffold protein, Cas family member	9200	9470	7020	7580	0.111	1
BCAR3	BCAR3 adaptor protein, NSP family member	5460	6370	8780	9100	0.0498	1
BCAS2	BCAS2 pre-mRNA processing factor	3420	3550	3330	3440	0.0452	1
BCAS3	BCAS3 microtubule associated cell migration factor	494	453	466	427	-0.126	1
BCAS4	breast carcinoma amplified sequence 4	1800	1810	1240	1290	0.0603	1
BCAT1	branched chain amino acid transaminase 1	13400	11800	6800	6560	-0.0508	1
BCAT2	branched chain amino acid transaminase 2	2460	2330	5680	6180	0.123	1
BCCIP	BRCA2 and CDKN1A interacting protein	4620	4690	5230	5440	0.0583	1
BCDIN3D	BCDIN3 domain containing RNA methyltransferase	356	309	242	225	-0.107	1
BCKDHA	branched chain keto acid dehydrogenase E1 subunit alpha	2860	2630	3430	3470	0.0194	1
BCKDHB	branched chain keto acid dehydrogenase E1 subunit beta	657	485	571	498	-0.196	1
BCKDK	branched chain keto acid dehydrogenase kinase	4910	4610	4090	4050	-0.0165	1
BCL10	BCL10 immune signaling adaptor	2200	2250	1790	1810	0.0134	1
BCL10-AS1	BCL10 antisense RNA 1	118	92.7	49.8	62.4	0.311	1
BCL11A	BCL11 transcription factor A	18.4	23.3	3.59	10.3	1.69	1
BCL11B	BCL11 transcription factor B	27.6	30.8	207	220	0.0858	1
BCL2	BCL2 apoptosis regulator	71.8	84.3	42.1	42.8	0.0164	1
BCL2L1	BCL2 like 1	29800	28300	20600	21300	0.0429	1
BCL2L11	BCL2 like 11	2720	2990	3730	3480	-0.0981	1
BCL2L12	BCL2 like 12	3820	3620	5810	6050	0.0577	1
BCL2L13	BCL2 like 13	2800	3170	4250	4110	-0.0483	1
BCL2L2	BCL2 like 2	4120	4050	2360	2510	0.0839	1
BCL2L2-PABPN1	BCL2L2-PABPN1 readthrough	936	1080	738	613	-0.267	1
BCL3	BCL3 transcription coactivator	2410	2380	4020	4330	0.107	1
BCL6	BCL6 transcription repressor	805	759	772	816	0.0795	1
BCL7A	BAF chromatin remodeling complex subunit BCL7A	1610	1570	1350	1360	0.00361	1
BCL7B	BAF chromatin remodeling complex subunit BCL7B	7380	7980	7520	7890	0.0685	1
BCL7C	BAF chromatin remodeling complex subunit BCL7C	1850	1790	2880	2760	-0.0626	1
BCL9	BCL9 transcription coactivator	561	608	1310	1260	-0.0611	1
BCL9L	BCL9 like	18700	18400	19300	18900	-0.0325	1
BCLAF1	BCL2 associated transcription factor 1	16700	15000	14100	14100	-0.00547	1
BCLAF3	BCLAF1 and THRAP3 family member 3	388	393	425	365	-0.214	1
BCO2	beta-carotene oxygenase 2	12.1	21.3	12.9	14	0.0328	1
BCOR	BCL6 corepressor	3860	3900	4220	4370	0.0521	1
BCORL1	BCL6 corepressor like 1	3260	3280	3540	3250	-0.12	1
BCR	BCR activator of RhoGEF and GTPase	5560	5160	5700	6100	0.0996	1
BCS1L	BCS1 homolog, ubiquinol-cytochrome c reductase complex chaperone	1510	1540	1400	1520	0.12	1
BCYRN1		3700	3890	1030	1410	0.457	1
BDH1	3-hydroxybutyrate dehydrogenase 1	1260	1200	1840	1870	0.0276	1
BDH2	3-hydroxybutyrate dehydrogenase 2	204	292	313	270	-0.204	1
BDKRB2	bradykinin receptor B2	46.8	60.8	6.63	4.03	-0.804	1
BDNF	brain derived neurotrophic factor	908	1100	1510	1430	-0.0765	1
BDNF-AS	BDNF antisense RNA	11	10.2	16.2	9.6	-0.675	1
BDP1	B double prime 1, subunit of RNA polymerase III transcription initiation factor IIIB	5340	5430	3050	2790	-0.13	1
BEAN1	brain expressed associated with NEDD4 1	92.7	88.3	40.9	44.8	0.123	1
BECN1	beclin 1	4100	3880	3630	3930	0.115	1
BEGAIN	brain enriched guanylate kinase associated	104	89.9	99.7	103	0.0501	1
BEND3	BEN domain containing 3	1080	1060	1040	1070	0.0373	1
BEND4	BEN domain containing 4	22.8	32.7	0.343	4.06	3.6	1
BEND6	BEN domain containing 6	232	329	658	525	-0.326	1
BEND7	BEN domain containing 7	410	370	652	701	0.103	1
BEST1	bestrophin 1	273	456	189	170	-0.146	1
BEST3	bestrophin 3	35	55.6	36.1	20.5	-0.742	1
BET1	Bet1 golgi vesicular membrane trafficking protein	1050	962	1040	1020	-0.0372	1
BET1L	Bet1 golgi vesicular membrane trafficking protein like	3060	2970	2690	2570	-0.0675	1
BEX1	brain expressed X-linked 1	2360	2800	3700	3630	-0.0274	1
BEX2	brain expressed X-linked 2	640	681	720	742	0.0452	1
BEX3	brain expressed X-linked 3	5700	5250	8490	8500	0.00173	1
BEX4	brain expressed X-linked 4	1400	1420	1380	1350	-0.0335	1
BEX5	brain expressed X-linked 5	56.5	103	89.1	89.8	0.0151	1
BFAR	bifunctional apoptosis regulator	4480	4620	4690	4830	0.0422	1
BFSP1	beaded filament structural protein 1	170	240	152	121	-0.328	1
BHLHA15	basic helix-loop-helix family member a15	504	637	251	282	0.171	1
BHLHE40	basic helix-loop-helix family member e40	6960	6460	7620	7630	0.000922	1
BHLHE40-AS1	BHLHE40 antisense RNA 1	85.5	87.8	101	110	0.135	1
BHLHE41	basic helix-loop-helix family member e41	99.5	95.7	48.6	54.5	0.164	1
BICC1	BicC family RNA binding protein 1	1640	1640	1130	1020	-0.154	1
BICD1	BICD cargo adaptor 1	1080	1060	1110	1240	0.166	1
BICD2	BICD cargo adaptor 2	5620	5680	6930	6940	0.00356	1
BICDL1	BICD family like cargo adaptor 1	1090	1220	884	981	0.148	1
BICDL2	BICD family like cargo adaptor 2	1340	1130	943	978	0.0541	1
BICRA	BRD4 interacting chromatin remodeling complex associated protein	2940	2680	2950	2880	-0.0353	1
BICRA-AS2	BICRA antisense RNA 2	22.8	21.1	31.3	32.4	0.0439	1
BICRAL	BICRA like chromatin remodeling complex associated protein	1060	916	752	696	-0.112	1
BID	BH3 interacting domain death agonist	4530	4890	4500	4530	0.0101	1
BIK	BCL2 interacting killer	300	271	416	365	-0.189	1
BIN1	bridging integrator 1	6630	5780	4930	5000	0.0184	1
BIN3	bridging integrator 3	1620	1670	1830	1820	-0.00978	1
BIRC2	baculoviral IAP repeat containing 2	2350	2530	2510	2770	0.145	1
BIRC3	baculoviral IAP repeat containing 3	976	1440	524	644	0.299	1
BIRC5	baculoviral IAP repeat containing 5	10600	10400	13000	13700	0.0833	1
BIRC6	baculoviral IAP repeat containing 6	10100	7490	7220	6590	-0.131	1
BIRC7	baculoviral IAP repeat containing 7	27.9	23.6	13.6	7.19	-0.877	1
BISPR	BST2 interferon stimulated positive regulator	60.3	51.5	5.06	6.47	0.306	1
BIVM	basic, immunoglobulin-like variable motif containing	779	913	1150	1130	-0.0258	1
BIVM-ERCC5	BIVM-ERCC5 readthrough	287	177	347	410	0.243	1
BLACAT1	BLACAT1 overlapping LEMD1 locus	164	80.8	81.2	48.1	-0.778	1
BLCAP	BLCAP apoptosis inducing factor	13600	12500	10500	9970	-0.0818	1
BLM	BLM RecQ like helicase	2380	2260	2300	2610	0.184	1
BLMH	bleomycin hydrolase	2750	2660	3520	3660	0.0587	1
BLNK	B cell linker	270	265	13.8	11.1	-0.496	1
BLOC1S1	biogenesis of lysosomal organelles complex 1 subunit 1	1300	1220	1510	1500	-0.00992	1
BLOC1S2	biogenesis of lysosomal organelles complex 1 subunit 2	1980	2110	1940	1660	-0.222	1
BLOC1S3	biogenesis of lysosomal organelles complex 1 subunit 3	1200	1180	2230	2220	-0.00732	1
BLOC1S4	biogenesis of lysosomal organelles complex 1 subunit 4	560	572	383	371	-0.0468	1
BLOC1S5	biogenesis of lysosomal organelles complex 1 subunit 5	700	696	1190	1160	-0.0351	1
BLOC1S5-TXNDC5	BLOC1S5-TXNDC5 readthrough (NMD candidate)	0	29	120	57.7	-1.06	1
BLOC1S6	biogenesis of lysosomal organelles complex 1 subunit 6	1820	2170	1740	1860	0.0956	1
BLTP1	bridge-like lipid transfer protein family member 1	3240	2910	1730	1540	-0.165	1
BLTP2	bridge-like lipid transfer protein family member 2	16800	17200	18500	18100	-0.03	1
BLTP3A	bridge-like lipid transfer protein family member 3A	2660	2690	2330	2160	-0.109	1
BLTP3B	bridge-like lipid transfer protein family member 3B	1260	1430	1170	1290	0.138	1
BLVRA	biliverdin reductase A	1220	1280	1280	1210	-0.0876	1
BLVRB	biliverdin reductase B	2020	2200	1220	1250	0.0357	1
BLZF1	basic leucine zipper nuclear factor 1	2100	2190	2730	3000	0.134	1
BMAL1	basic helix-loop-helix ARNT like 1	1260	1300	1090	964	-0.176	1
BMAL2	basic helix-loop-helix ARNT like 2	3940	4370	3120	2890	-0.111	1
BMERB1	bMERB domain containing 1	290	336	62.3	88.7	0.511	1
BMF	Bcl2 modifying factor	739	630	407	335	-0.277	1
BMI1	BMI1 proto-oncogene, polycomb ring finger	883	871	1520	1490	-0.0261	1
BMP1	bone morphogenetic protein 1	5280	4680	4070	3960	-0.036	1
BMP2	bone morphogenetic protein 2	679	1020	107	139	0.374	1
BMP2K	BMP2 inducible kinase	2260	2860	1850	1650	-0.162	1
BMP4	bone morphogenetic protein 4	1350	1250	450	484	0.105	1
BMP5	bone morphogenetic protein 5	146	132	13	5.92	-1.11	1
BMP6	bone morphogenetic protein 6	79	165	64.7	83.6	0.367	1
BMP7	bone morphogenetic protein 7	790	964	25.3	25.4	0.0123	1
BMP8A	bone morphogenetic protein 8a	99.2	116	58.1	86.8	0.57	1
BMP8B	bone morphogenetic protein 8b	604	572	787	791	0.00816	1
BMPER	BMP binding endothelial regulator	1640	1300	2330	2610	0.169	1
BMPR1A	bone morphogenetic protein receptor type 1A	1830	1760	2370	2220	-0.0921	1
BMPR2	bone morphogenetic protein receptor type 2	7530	6940	7610	6840	-0.153	1
BMS1	BMS1 ribosome biogenesis factor	9940	10700	13800	14300	0.0467	1
BMS1P1	BMS1 pseudogene 1	189	187	151	134	-0.165	1
BMS1P14	BMS1 pseudogene 14	30.2	22.2	22.3	35	0.654	1
BMS1P20	BMS1 pseudogene 20	401	404	511	527	0.0464	1
BMS1P4	BMS1 pseudogene 4	60.4	73.2	64.6	42.1	-0.614	1
BMT2	base methyltransferase of 25S rRNA 2 homolog	896	958	473	482	0.027	1
BNAT1	breast cancer associated ESR1 regulating natural antisense transcript 1	26.8	29.8	9.23	13.9	0.572	1
BNC1	basonuclin zinc finger protein 1	835	963	1640	1730	0.0753	1
BNIP1	BCL2 interacting protein 1	865	910	574	582	0.0218	1
BNIP2	BCL2 interacting protein 2	4570	4590	4280	4510	0.076	1
BNIP3	BCL2 interacting protein 3	5340	4370	3130	3380	0.108	1
BNIP3L	BCL2 interacting protein 3 like	3800	3380	4690	4550	-0.0439	1
BNIPL	BCL2 interacting protein like	17.7	22.5	12.7	27	1.08	1
BOC	BOC cell adhesion associated, oncogene regulated	102	95.3	90.1	84.6	-0.08	1
BOD1	biorientation of chromosomes in cell division 1	4780	4560	3700	3710	0.00795	1
[truncated: 17,603 more rows]

## Sheet: WTBE(Pmel) vs CFBE(Pmel)
gene	DESC	WTBE_avg	WTBE(Pmel)_avg	CFBE_avg	CFBE(Pmel)_avg	log2FoldChange	padj
[truncated: 19,154 more rows]
