# Supplementary material for: Functional CFTR may be required for Prevotella melaninogenica regulation of epithelial cell defense against Staphylococcus aureus
Source: J Cyst Fibros. Author manuscript; Available in PMC 2026 Jan 22. (PMC12821323; doi:10.1016/j.jcf.2025.11.002)
Supplement: Supplementary Table 3 [file NIHMS2129011-supplement-Supplementary_Table_3.xlsx]

## Sheet: WTBE vs CFBE
ONTOLOGY	ID	Description	GeneRatio	BgRatio	RichFactor	FoldEnrichment	zScore	pvalue	p.adjust	qvalue	geneID	Count	Enriched Group
BP	GO:0019221	cytokine-mediated signaling pathway	55/930	355/13069	0.15493	2.17718	6.224	3.11622e-08	9.43149e-05	8.15557e-05	OAS1/MX1/IFITM1/OAS2/IL7R/OAS3/IFI27/CSF1R/PARP14/CD70/IFIH1/EXT1/ACSL1/OSMR/TNFRSF1B/ISG15/SAMHD1/SIGIRR/EGR1/ZBP1/STAT6/PARP9/USP18/IL36RN/KIT/TRIM41/IL1RAP/CRLF1/CCDC3/IL6/IL1RN/IRF7/RPS6KA5/CARD16/SH2B2/CEBPA/CASP1/IL22RA1/IL15/NAIP/LEPR/NLRC5/CXCL11/CXCL10/SYK/OASL/PADI2/PRLR/ENTREP1/CEACAM1/IFNL1/LAPTM5/TRIM6/GFI1/CCL5	55	WTBE
BP	GO:0048667	cell morphogenesis involved in neuron differentiation	69/930	499/13069	0.138277	1.94316	5.94595	6.13922e-08	9.43149e-05	8.15557e-05	KIF1A/RNF6/SEMA3B/CSF1R/LHX2/AUTS2/DPYSL5/NRCAM/BMP7/GDI1/MINK1/IL1RAPL1/NRXN3/EXT1/KIF5C/CDH11/NTN1/ACTBL2/PTK2/FLRT2/MAP2/ATP8A2/FOXB1/RAPGEF2/SDC2/TIAM2/PRICKLE1/MAP1B/FAT3/CELSR2/SEMA6B/LGR6/SEMA3D/WNT7A/NFASC/SYNE1/FLRT3/ARHGAP44/SLC1A3/RPS6KA5/NTRK2/UNC5C/NOVA2/KIF5A/UST/ITPKA/RELN/POTEF/TLX2/MAPT/GFRA3/PLEKHG4/CYFIP2/MYO7A/CAMK2B/UNC5A/SEMA3E/CDH23/APBB2/DRAXIN/PLXNB3/PLXNC1/PLXNA3/POU4F1/…	69	WTBE
BP	GO:0009617	response to bacterium	61/930	422/13069	0.14455	2.03131	5.96084	7.46389e-08	9.43149e-05	8.15557e-05	OAS1/KRT6A/OAS2/PRPF8/IL7R/OAS3/B2M/CMPK2/SLPI/BMP2/SLC15A2/TNFRSF1B/SASH1/ISG15/RNF213/SIGIRR/C3/F2R/USP18/IFI44/IL36RN/TMEM255A/TENT5A/TRIM41/SLC9A9/TLR3/THBD/GSDMB/IL6/KYAT1/DIO2/CFB/ADAMTS5/NR4A1/CFD/CARD16/VGF/NLRP10/PLAC8/LGALS9/GBP4/CASP1/IL22RA1/NAIP/NLRC5/CXCL11/CXCL10/SYK/LRAT/DHX58/FOS/PRLR/CD14/CYP1A1/ACE/TLR1/S100A14/TRIM6/GFI1/H2BC6/RNASE4	61	WTBE
BP	GO:0051607	defense response to virus	42/930	245/13069	0.171429	2.40903	6.16236	7.96074e-08	9.43149e-05	8.15557e-05	OAS1/IFI6/MX1/IFITM1/OAS2/MX2/OAS3/RSAD2/IFI27/BST2/RTP4/IFIH1/ISG15/SAMHD1/DDX60L/APOBEC3G/HERC5/SERINC5/IFIT1/ZBP1/PARP9/TRIM22/USP18/DDX60/TRIM41/TLR3/CGAS/IL6/IRF7/TRIM52/IFI44L/ISG20/IFIT3/CASP1/IL15/NLRC5/CXCL10/OASL/DHX58/SLFN13/IFNL1/TRIM6	42	WTBE
BP	GO:0043410	positive regulation of MAPK cascade	51/930	334/13069	0.152695	2.14577	5.87118	1.59281e-07	0.000150966	0.000130543	CCN2/FLT1/IGFBP4/CSF1R/GAREM1/PDGFRB/GDF15/BMP2/MINK1/SASH1/WWC1/GPR37/F2R/RAPGEF2/ADRA2C/MID1/KIT/RASSF2/TLR3/FGF2/PDGFC/GDF6/ADRA1B/IL6/TNFAIP8L3/WNT7A/NRG1/KSR2/BMP4/NTF3/NTRK2/MAP3K5/WNT4/FGFR3/LGALS9/IGF2/MAPK8IP3/NAIP/SYK/ADRB2/GADD45G/ALOX12B/FLT4/ALKAL1/ADRA2A/ITGB3/LAPTM5/SH3RF3/CCL5/MAP4K1/P2RY6	51	WTBE
BP	GO:0045071	negative regulation of viral genome replication	16/930	51/13069	0.313725	4.40869	6.75079	2.54997e-07	0.000201405	0.000174158	OAS1/MX1/IFITM1/OAS2/OAS3/RSAD2/BST2/SLPI/IFIH1/ISG15/APOBEC3G/IFIT1/ISG20/OASL/TRIM6/CCL5	16	WTBE
BP	GO:0050919	negative chemotaxis	14/930	40/13069	0.35	4.91844	6.86977	3.12697e-07	0.000211696	0.000183057	SEMA3B/DPP4/NTN1/FLRT2/SEMA6B/LGR6/SEMA3D/NRG1/FLRT3/UNC5C/SEMA3E/PLXNA3/ITGB3/NRP2	14	WTBE
BP	GO:0007169	transmembrane receptor protein tyrosine kinase signaling pathway	66/930	500/13069	0.132	1.85495	5.39551	6.7184e-07	0.000397981	0.000344141	IFI6/CCN2/SAMD12/FLT1/IGFBP4/CSF1R/GAREM1/EPN2/PDGFRB/KANK1/GDF15/BMP2/EXT1/PTPRE/PTK2/PDK4/FLRT2/STAT6/BLNK/RAPGEF2/DOCK3/PRICKLE1/KIT/PLCE1/FGF2/VAV1/CREB3L1/PDGFC/BMP5/NRG1/FLRT3/IGF2R/AHI1/NTF3/PIK3R3/RGS14/NTRK2/GPC1/ZFYVE28/SH2B2/HBEGF/WNT4/STON1/FGFR3/IGF2/FRK/TNS2/CYFIP2/TNXB/SYK/ADRB2/PRLR/FLT4/ALKAL1/ENPP1/SORBS1/ADRA2A/TBX2/MUC20/NGFR/CEACAM1/ITGB3/NRP2/TXNIP/EPHA10/HAP1	66	WTBE
BP	GO:0097485	neuron projection guidance	33/930	195/13069	0.169231	2.37815	5.36674	2.60793e-06	0.00112355	0.000971549	SEMA3B/CSF1R/LHX2/DPYSL5/NRCAM/BMP7/NRXN3/EXT1/KIF5C/NTN1/PTK2/FLRT2/SEMA6B/LGR6/SEMA3D/NFASC/FLRT3/RPS6KA5/UNC5C/NOVA2/KIF5A/RELN/GFRA3/PLEKHG4/CYFIP2/UNC5A/SEMA3E/APBB2/DRAXIN/PLXNA3/NGFR/NRP2/EPHA10	33	WTBE
BP	GO:0007423	sensory organ development	58/930	439/13069	0.132118	1.85662	5.05328	3.14085e-06	0.00114496	0.000990068	FLT1/LHX2/BMP7/PDGFRB/BMP2/MSX1/GRHL3/FAT1/NTN1/JAG2/TCF15/TSPAN12/LAMA1/DCHS1/ATP8A2/PRICKLE1/KIT/FAT3/SOX11/TMOD1/FGF2/CALB1/LPCAT1/MAFB/BMP5/WNT6/PLAAT1/ACHE/WNT7A/BMP4/AHI1/NTRK2/CDKN1C/MAF/PRDM1/CEBPA/DLX6/HMX2/FBN2/TBC1D32/NES/VSX1/MYO7A/JAG1/OSR1/CDH23/MEIS2/KCNQ1/CYP1A1/BHLHA15/DLX2/RP1L1/KCNK3/TBX2/COL8A1/SAMD11/WNT10A/FBN1	58	WTBE
BP	GO:0045669	positive regulation of osteoblast differentiation	15/930	57/13069	0.263158	3.69808	5.65033	7.04265e-06	0.00238394	0.00206143	IFITM1/BMP7/BMP2/MSX2/FZD1/TENT5A/SOX11/FGF2/IL6/BMP4/CEBPA/WNT4/FBN2/JAG1/NPPC	15	WTBE
BP	GO:0003197	endocardial cushion development	13/930	46/13069	0.282609	3.97141	5.5878	1.23391e-05	0.00324861	0.00280913	BMP7/BMP2/MSX1/MSX2/DCHS1/GATA5/GATA4/BMP5/BMP4/ADAMTS5/JAG1/SNAI1/TBX2	13	WTBE
BP	GO:0060759	regulation of response to cytokine stimulus	26/930	147/13069	0.176871	2.48551	5.0133	1.32051e-05	0.00329362	0.00284805	OAS1/OAS3/PARP14/IFIH1/ISG15/SAMHD1/SIGIRR/ZBP1/PARP9/USP18/IL36RN/TRIM41/CCDC3/IL6/IL1RN/IRF7/CARD16/CASP1/NAIP/NLRC5/SYK/PADI2/LAPTM5/TRIM6/GFI1/CCL5	26	WTBE
BP	GO:0120162	positive regulation of cold-induced thermogenesis	17/930	75/13069	0.226667	3.18528	5.25315	1.54374e-05	0.0034837	0.00301241	ACSL1/STAT6/UCP2/YBX2/PDGFC/ACHE/KDM6B/DYNC1H1/KSR2/DIO2/PLAC8/LEPR/SYK/PPARGC1A/ADRB2/PRLR/GADD45G	17	WTBE
BP	GO:0048880	sensory system development	42/930	300/13069	0.14	1.96738	4.69172	1.80448e-05	0.00388702	0.00336117	FLT1/LHX2/BMP7/PDGFRB/GRHL3/FAT1/TSPAN12/LAMA1/C3/ATP8A2/PRICKLE1/FAT3/SOX11/TMOD1/FGF2/CALB1/LPCAT1/WNT6/PLAAT1/ACHE/WNT7A/BMP4/AHI1/NTRK2/CDKN1C/MAF/PRDM1/FBN2/TBC1D32/NES/VSX1/MYO7A/JAG1/MEIS2/CYP1A1/DLX2/POU4F1/RP1L1/TBX2/COL8A1/SAMD11/FBN1	42	WTBE
BP	GO:0007610	behavior	59/930	480/13069	0.122917	1.72731	4.49365	2.41862e-05	0.00477578	0.00412969	B2M/RASGRF1/KCND2/GDF15/DPP4/DDO/CEND1/NRXN3/EXT1/GRIN1/DNAH11/NPAS1/GPR37/GRID1/ATP1B2/EGR1/ATP8A2/NPTX2/ABAT/FOXB1/WFS1/KIT/TMOD1/HTT/GALR2/CALB1/VWA1/FOXO6/JPH3/SLC1A3/AHI1/NTF3/RGS14/NTRK2/SCN9A/CLCN3/RELN/NETO1/NRXN2/NAV2/MAPT/BBS12/LEPR/FGF12/TMOD2/CDH23/MEIS2/ADM2/KCNQ1/B3GAT1/FOS/DMBX1/ACE/GLRB/POU4F1/SORCS3/MAP1A/SLC24A4/MMP17	59	WTBE
BP	GO:0034340	response to type I interferon	16/930	71/13069	0.225352	3.1668	5.06716	2.95056e-05	0.00501388	0.00433559	OAS1/MX1/IFITM1/OAS2/OAS3/IFI27/IFIH1/ISG15/SAMHD1/IFIT1/ZBP1/USP18/TRIM41/IRF7/NLRC5/TRIM6	16	WTBE
BP	GO:0070169	positive regulation of biomineral tissue development	12/930	44/13069	0.272727	3.83255	5.20919	3.93917e-05	0.00565688	0.0048916	CFTR/BMP7/BMP2/ISG15/TENT5A/WNT6/BMP4/WNT4/FBN2/SLC8A1/OSR1/ADRB2	12	WTBE
BP	GO:1905383	protein localization to presynapse	6/930	11/13069	0.545455	7.6651	6.12096	4.32627e-05	0.00597265	0.00516465	KIF5C/WNT7A/KIF5A/NETO1/MAPK8IP3/MAP1A	6	WTBE
BP	GO:0098742	cell-cell adhesion via plasma-membrane adhesion molecules	29/930	185/13069	0.156757	2.20285	4.56066	4.57374e-05	0.00602082	0.00520631	PCDHGA8/CDH24/BMP2/IL1RAPL1/FAT1/CDH11/LGALS7B/PCDHGB7/DCHS1/PCDHGA7/GATA5/CLDN9/FAT3/IL1RAP/DCHS2/CELSR2/PCDHGB4/FLRT3/PCDH1/IL1RN/NECTIN4/PCDHGB2/CDH23/CEACAM19/PCDHGB6/PLXNB3/FAT4/ESAM/CEACAM1	29	WTBE
BP	GO:0042475	odontogenesis of dentin-containing tooth	15/930	67/13069	0.223881	3.14612	4.87463	5.64247e-05	0.00660287	0.00570962	CFTR/BMP7/BMP2/MSX1/JAG2/MSX2/PERP/LAMA5/WNT6/BMP4/HAND1/DLX2/NGFR/SLC24A4/WNT10A	15	WTBE
BP	GO:1902476	chloride transmembrane transport	15/930	67/13069	0.223881	3.14612	4.87463	5.64247e-05	0.00660287	0.00570962	CFTR/APOL1/SLC12A4/SLC12A7/GABRE/CLCN4/GABRB3/GABRQ/UCP2/SLC1A3/FXYD3/CLCN3/CLIC3/SLC4A8/GLRB	15	WTBE
BP	GO:0006936	muscle contraction	34/930	235/13069	0.144681	2.03315	4.42357	5.71255e-05	0.00660287	0.00570962	GNAO1/STC1/KCND2/TNNC1/ADORA2B/ATP8A2/ABAT/STAC2/F2R/ADRA2C/CACNA1H/KIT/TMOD1/GALR2/GATA4/ADRA1B/CERT1/NR4A1/KCNH2/GSN/SCN9A/HCN4/GRIP2/SLC8A1/FGF12/TMOD2/ADRB2/APBB2/KCNQ1/MYH3/UTRN/ADRA2A/TBX2/ANKRD2	34	WTBE
BP	GO:0043270	positive regulation of monoatomic ion transport	24/930	142/13069	0.169014	2.3751	4.56021	6.01722e-05	0.00663598	0.00573825	CFTR/STC1/FHL1/PDGFRB/GRIN1/ATP1B2/STAC2/F2R/WFS1/HTT/GALR2/CNKSR3/KCNH2/RELN/CXCL11/FGF12/TRPV3/CXCL10/ADRB2/KCNQ1/ADRA2A/CCL5/P2RY6/HAP1	24	WTBE
BP	GO:0006821	chloride transport	16/930	75/13069	0.213333	2.99791	4.80274	6.02126e-05	0.00663598	0.00573825	CFTR/APOL1/SLC12A4/SLC12A7/GABRE/CLCN4/GABRB3/GABRQ/UCP2/SLC1A3/FXYD3/CLCN3/CLIC3/SLC4A8/GLRB/P2RY6	16	WTBE
BP	GO:0140888	interferon-mediated signaling pathway	17/930	84/13069	0.202381	2.844	4.69281	7.24282e-05	0.00780085	0.00674553	OAS1/IFITM1/OAS2/OAS3/IFI27/PARP14/IFIH1/ISG15/SAMHD1/ZBP1/PARP9/USP18/TRIM41/IRF7/NLRC5/IFNL1/TRIM6	17	WTBE
BP	GO:0003013	circulatory system process	52/930	425/13069	0.122353	1.71939	4.17321	8.23768e-05	0.00867519	0.00750159	OLR1/SLC2A3/STC1/KCND2/OCLN/TNNC1/EXT1/SLC15A2/SCNN1A/ADRA1D/PLEC/ATP1B2/ADORA2B/ABAT/F2R/ADRA2C/EMP2/CACNA1H/ATP2A3/SLC29A4/SLC38A2/PTGS1/GATA4/ADRA1B/SLC1A3/KLK1/KCNH2/SLCO3A1/GSN/SCN9A/HCN4/GRIP2/HBEGF/SERPING1/NAV2/LEPR/SLC8A1/PCSK5/FGF12/SLC4A8/CXCL10/ADRB2/ADM2/KCNQ1/ERAP2/CORO2B/ACE/NPPB/ADRA2A/TBX2/CEACAM1/NPPC	52	WTBE
BP	GO:0008544	epidermis development	38/930	281/13069	0.135231	1.90036	4.22303	9.50968e-05	0.00958859	0.00829142	CCN2/KRT6A/ABCA12/LHX2/SULT2B1/KRT16/KRT80/GRHL3/EXT1/ALX4/GJB5/JAG2/ALDH3A2/MSX2/PLEC/AQP3/PPL/KRT34/COL17A1/FGF2/LAMA5/MAFB/ZNF750/BMP4/FA2H/PLAAT4/ALOX12/MYO7A/JAG1/CDH23/TRIM16/KCNQ1/ALOX12B/SNAI1/NGFR/CDSN/TXNIP/WNT10A	38	WTBE
CC	GO:0043235	receptor complex	44/968	274/13658	0.160584	2.26576	5.84545	2.4646e-07	0.000121258	0.000112593	FLT1/OLR1/CSF1R/B2M/NR3C2/PDGFRB/BMP2/OSMR/GRIN1/TNFRSF1B/GABRE/TAS1R3/PTPRN2/GPR37/KCTD12/GABRB3/GABRQ/TGFBR3/ITGA7/KIT/ITGAE/CRLF1/IL6/APBB1IP/NTRK2/ITGB8/FGFR3/GFRA3/LEPR/TRPV3/SYK/ADRB2/PRLR/CD14/PLXNB3/PLXNC1/FLT4/PLXNA3/TLR1/ADRA2A/CEACAM1/IFNL1/ITGB3/NRP2	44	WTBE
CC	GO:0030425	dendrite	64/968	483/13658	0.132505	1.86958	5.37395	7.75923e-07	0.000127251	0.000118158	KIF1A/ZMYND8/FBXO2/KCNC3/DPYSL5/CPEB4/KCND2/ASAP1/MINK1/IL1RAPL1/KIF5C/ELFN1/GRIN1/GABRE/PTK2/ZNF804A/GPR37/PLEC/MAP2/RAP1GAP/WFS1/NSG1/MAP1B/HCN2/FAT3/GLRX5/HTT/CALB1/SLC38A2/CLU/PRKAA2/PREX1/SYNE1/TMEM151A/ARHGAP44/AGO2/NTF3/TTLL7/RGS14/NTRK2/UNC5C/KIF5A/ITPKA/HCN4/RELN/GRIP2/MAPT/GCHFR/DNER/PPP1R9A/MAPK8IP3/SLC8A1/PRRT2/CHRM4/SLC4A8/SORCS2/GLRB/NGFR/MAP1A/EPHA10/DOCK10/SYN1/SLC9A5/HAP1	64	WTBE
CC	GO:0097447	dendritic tree	64/968	483/13658	0.132505	1.86958	5.37395	7.75923e-07	0.000127251	0.000118158	KIF1A/ZMYND8/FBXO2/KCNC3/DPYSL5/CPEB4/KCND2/ASAP1/MINK1/IL1RAPL1/KIF5C/ELFN1/GRIN1/GABRE/PTK2/ZNF804A/GPR37/PLEC/MAP2/RAP1GAP/WFS1/NSG1/MAP1B/HCN2/FAT3/GLRX5/HTT/CALB1/SLC38A2/CLU/PRKAA2/PREX1/SYNE1/TMEM151A/ARHGAP44/AGO2/NTF3/TTLL7/RGS14/NTRK2/UNC5C/KIF5A/ITPKA/HCN4/RELN/GRIP2/MAPT/GCHFR/DNER/PPP1R9A/MAPK8IP3/SLC8A1/PRRT2/CHRM4/SLC4A8/SORCS2/GLRB/NGFR/MAP1A/EPHA10/DOCK10/SYN1/SLC9A5/HAP1	64	WTBE
CC	GO:0044309	neuron spine	25/968	141/13658	0.177305	2.50169	4.95031	1.73151e-05	0.00201617	0.0018721	ZMYND8/FBXO2/KCNC3/CPEB4/KCND2/ASAP1/GRIN1/PTK2/ZNF804A/MAP1B/CALB1/SYNE1/ARHGAP44/RGS14/NTRK2/ITPKA/GRIP2/MAPT/PPP1R9A/PRRT2/SORCS2/NGFR/DOCK10/SLC9A5/HAP1	25	WTBE
CC	GO:0045211	postsynaptic membrane	29/968	178/13658	0.162921	2.29874	4.81694	2.04895e-05	0.00201617	0.0018721	FBXO2/KCNC3/NRCAM/KCND2/IL1RAPL1/GRIN1/GABRE/KCTD12/GRID1/GABRB3/FXYD6/GABRQ/F2R/NSG1/SYNE1/FLRT3/LRRC7/NETO1/GRIP2/PRRT2/CHRM4/UTRN/SORCS2/GLRB/ADRA2A/SORCS3/ITGB3/NRP2/SLC9A5	29	WTBE
CC	GO:0005788	endoplasmic reticulum lumen	35/968	237/13658	0.147679	2.08368	4.64802	2.67746e-05	0.00219552	0.00203863	APOL1/IGFBP4/B2M/SLC27A2/LRPAP1/ARSI/MSLN/COL9A3/COL9A2/C3/RNASET2/SDC2/WFS1/NOTUM/COL17A1/PDGFC/CLU/WNT6/VWA1/IL6/WNT7A/EVA1A/BMP4/DNAJB9/ADAMTS5/VGF/COL12A1/COL18A1/SERPING1/WNT4/COL28A1/ERAP2/COL26A1/COL8A1/FBN1	35	WTBE
CC	GO:0030312	external encapsulating structure	47/968	365/13658	0.128767	1.81684	4.36874	4.74442e-05	0.00259361	0.00240828	CCN2/SEMA3B/BMP7/GDF15/SLPI/ELFN1/COL9A3/NTN1/COL9A2/LAMA1/FLRT2/SDC2/TGM2/TLR3/COL17A1/LAMA5/TFPI2/CLU/WNT6/ACHE/VWA1/WNT7A/ANGPTL4/FLRT3/HSPG2/ADAMTS5/COL12A1/GPC1/RELN/COL18A1/SERPING1/NAV2/WNT4/LGALS9/FBN2/FBLN5/HAPLN3/TNXB/COL28A1/ITIH5/COL26A1/SPARC/COL8A1/LRRN2/MGP/MMP17/FBN1	47	WTBE
CC	GO:0031012	extracellular matrix	47/968	365/13658	0.128767	1.81684	4.36874	4.74442e-05	0.00259361	0.00240828	CCN2/SEMA3B/BMP7/GDF15/SLPI/ELFN1/COL9A3/NTN1/COL9A2/LAMA1/FLRT2/SDC2/TGM2/TLR3/COL17A1/LAMA5/TFPI2/CLU/WNT6/ACHE/VWA1/WNT7A/ANGPTL4/FLRT3/HSPG2/ADAMTS5/COL12A1/GPC1/RELN/COL18A1/SERPING1/NAV2/WNT4/LGALS9/FBN2/FBLN5/HAPLN3/TNXB/COL28A1/ITIH5/COL26A1/SPARC/COL8A1/LRRN2/MGP/MMP17/FBN1	47	WTBE
CC	GO:0098978	glutamatergic synapse	43/968	335/13658	0.128358	1.81107	4.15111	0.000105966	0.00518009	0.00480993	DAPK1/FBXO2/NRCAM/SLC1A6/KCND2/ASAP1/IL1RAPL1/CDH11/ACTBL2/GRID1/FXYD6/CADPS2/ADORA2B/NPTX2/ABLIM3/NSG1/SYT1/IL1RAP/C1QL2/CALB1/LAMA5/DLGAP3/WNT7A/FLRT3/ARHGAP44/RGS14/VGF/ITPKA/CLCN3/NETO1/GRIP2/NRXN2/ICAM5/PRRT2/SLC4A8/DOC2A/PLXNC1/PPM1H/ADRA2A/SORCS3/ITGB3/NRP2/DOCK10	43	WTBE
CC	GO:0098552	side of membrane	53/968	443/13658	0.119639	1.68804	4.06602	0.000115815	0.00518009	0.00480993	SAMD12/HLA-F/IL7R/ULBP2/BST2/B2M/GNAO1/ALPP/AJAP1/NRCAM/MUC16/PLEKHA4/MSLN/CPM/SCNN1A/OSMR/LY6D/ATP1B2/TGFBR3/STAC2/ITGA7/KIT/ITGAE/CRLF1/THBD/TFPI/ACHE/LY6G6C/SCUBE1/GPC1/CLCN3/RAET1G/MAP3K5/NLRP10/ULBP1/GFRA3/RAET1L/ALPG/LEPR/CXCL10/GEM/KCNQ1/AMOT/ASGR1/PRLR/CD14/LYPD5/ACE/LYPD6B/SPRN/MYZAP/ITGB3/MMP17	53	WTBE
CC	GO:0009897	external side of plasma membrane	31/968	216/13658	0.143519	2.02498	4.19366	0.000130041	0.00533169	0.00495069	HLA-F/IL7R/ULBP2/B2M/NRCAM/MUC16/SCNN1A/OSMR/ATP1B2/TGFBR3/ITGA7/KIT/ITGAE/CRLF1/THBD/LY6G6C/SCUBE1/CLCN3/RAET1G/MAP3K5/ULBP1/GFRA3/RAET1L/LEPR/CXCL10/AMOT/ASGR1/PRLR/CD14/ACE/ITGB3	31	WTBE
MF	GO:0048018	receptor ligand activity	53/951	251/13439	0.211155	2.98393	8.75558	3.48063e-13	3.0003e-10	2.67093e-10	CXCL16/SEMA3B/STC1/BMP7/CD70/GDF15/BMP2/LRPAP1/METRNL/DPP4/JAG2/FLRT2/IL36RN/TNFSF10/FGF2/SEMA6B/PDGFC/CRLF1/CLEC11A/GDF6/BMP5/TNFSF9/WNT6/IL6/SEMA3D/WNT7A/NRG1/ENHO/FLRT3/BMP4/IL1RN/NTF3/VGF/HBEGF/WNT4/IGF2/FBN2/IL15/CXCL11/FGF12/JAG1/FGF11/SEMA3E/CXCL10/AMH/ADM2/ALKAL1/NPPB/IFNL1/WNT10A/CCL5/NPPC/FBN1	53	WTBE
MF	GO:0030546	signaling receptor activator activity	53/951	256/13439	0.207031	2.92565	8.58423	7.9564e-13	3.42921e-10	3.05275e-10	CXCL16/SEMA3B/STC1/BMP7/CD70/GDF15/BMP2/LRPAP1/METRNL/DPP4/JAG2/FLRT2/IL36RN/TNFSF10/FGF2/SEMA6B/PDGFC/CRLF1/CLEC11A/GDF6/BMP5/TNFSF9/WNT6/IL6/SEMA3D/WNT7A/NRG1/ENHO/FLRT3/BMP4/IL1RN/NTF3/VGF/HBEGF/WNT4/IGF2/FBN2/IL15/CXCL11/FGF12/JAG1/FGF11/SEMA3E/CXCL10/AMH/ADM2/ALKAL1/NPPB/IFNL1/WNT10A/CCL5/NPPC/FBN1	53	WTBE
MF	GO:0004888	transmembrane signaling receptor activity	71/951	448/13439	0.158482	2.23958	7.36383	8.09968e-11	1.74548e-08	1.55386e-08	FLT1/IL7R/CSF1R/SLC22A17/PDGFRB/OSMR/GRIN1/TNFRSF1B/CCKBR/PROKR2/PTPRE/GABRE/TAS1R3/PTPRN2/ADRA1D/GPR37/GRID1/GABRB3/GABRQ/ADGRG2/SCARB2/ADORA2B/TGFBR3/F2R/ADRA2C/ELOVL4/FZD1/KIT/IL1RAP/TLR3/PTPRK/GALR2/CELSR2/LGR6/CRLF1/THBD/CMKLR2/ADRA1B/IGF2R/S1PR3/NTRK2/UNC5C/GPR162/NRXN2/ANXA9/GPR146/FGFR3/GFRA3/DNER/IL22RA1/LEPR/CHRM4/UNC5A/ADRB2/PRLR/CD14/PLXNB3/PLXNC1/FLT4/PLXNA3/TLR1/SORCS2/GLRB/GLP2R/LM…	71	WTBE
MF	GO:0008201	heparin binding	22/951	110/13439	0.2	2.82629	5.30735	7.42312e-06	0.00105264	0.000937084	CCN2/TMEM184A/BMP7/LRPAP1/LIPH/TGFBR3/RSPO4/AOC1/COL17A1/FGF2/LGR6/BMP4/ADAMTS5/HBEGF/NAV2/TNXB/CXCL11/CXCL10/COL28A1/CEL/NRP2/FBN1	22	WTBE
MF	GO:0005509	calcium ion binding	57/951	473/13439	0.120507	1.70294	4.29496	5.0275e-05	0.00541713	0.00482243	PCDHGA8/SYT13/CDH24/SCIN/FAT1/TNNC1/GRIN1/CDH11/JAG2/PLCB4/TLL1/NECAB3/PCDHGB7/HPCAL4/CEMIP2/DCHS1/RAPGEF2/PCDHGA7/TGM2/FAT3/AOC1/SYT1/DCHS2/CELSR2/CALB1/LPCAT1/THBD/PCDHGB4/RASGRP3/PCDH1/HSPG2/SCUBE1/GSN/PCDHGB2/NKD2/CLGN/RHBDL3/DNER/FBN2/C1R/FBLN5/SLC8A1/MAN1C1/JAG1/CDH23/PADI2/CETN3/PCDHGB6/PLA2G4D/FAT4/ENPP1/S100A14/SPARC/CAPS2/PADI1/MGP/FBN1	57	WTBE
MF	GO:0019838	growth factor binding	21/951	117/13439	0.179487	2.53641	4.60603	6.48383e-05	0.00621007	0.00552832	CCN2/FLT1/IGFBP4/CSF1R/PDGFRB/OSMR/TGFBR3/IL36RN/KIT/IGF2R/IL1RN/NTRK2/GPC1/NKD2/FGFR3/TRIM16/FLT4/NGFR/ITGB3/NRP2/HAP1	21	WTBE
MF	GO:0015079	potassium ion transmembrane transporter activity	17/951	86/13439	0.197674	2.79342	4.6042	9.22503e-05	0.00724542	0.00645001	KCNC3/SLC12A4/SLC12A7/KCND2/KCNK15/KCNS3/HCN2/SLC9A9/TMEM175/KCNH2/HCN4/KCNQ1/KCNK3/KCNMB3/KCNAB3/SLC24A4/SLC9A5	17	WTBE
BP	GO:0008299	isoprenoid biosynthetic process	9/788	22/13069	0.409091	6.78478	6.8785	2.45495e-06	0.00851805	0.00851805	IDI1/FDPS/ALDH1A3/LSS/GGPS1/RBP1/HMGCS1/PDSS1/SRD5A3	9	CFBE
BP	GO:0016125	sterol metabolic process	21/788	114/13069	0.184211	3.05514	5.58245	3.85171e-06	0.00851805	0.00851805	IDI1/PCSK9/ERG28/DHCR7/FDPS/FDFT1/INSIG1/SQLE/NPC2/LSS/SREBF2/HMGCS1/SOAT1/EBPL/MSMO1/APOC1/FECH/CYP7B1/HSD17B7/CYP11A1/EPHX2	21	CFBE
BP	GO:1902652	secondary alcohol metabolic process	20/788	111/13069	0.18018	2.98829	5.32873	9.22482e-06	0.00956394	0.00956394	IDI1/PCSK9/DHCR7/FDPS/FDFT1/IDH1/INSIG1/SQLE/NPC2/LSS/SREBF2/HMGCS1/SOAT1/MSMO1/APOC1/FECH/CYP7B1/HSD17B7/CYP11A1/EPHX2	20	CFBE
MF	GO:0030527	structural constituent of chromatin	17/809	71/13439	0.239437	3.97749	6.36628	7.23e-07	0.000600813	0.000598948	H2BC12/H2BC5/H2AC6/H1-2/H2BC21/H2BC11/H3C6/H2AC18/H2BC4/H3C8/H2AC11/H4C8/H2AC8/H2BC8/H4C14/H2AC13/H2BC15	17	CFBE

## Sheet: WTBE vs WTBE(Pmel)
ONTOLOGY	ID	Description	GeneRatio	BgRatio	RichFactor	FoldEnrichment	zScore	pvalue	p.adjust	qvalue	geneID	Count	Enriched Group
BP	GO:0032496	response to lipopolysaccharide	7/36	229/13069	0.0305677	11.0969	8.10136	2.50597e-06	0.00147188	0.000943781	IL6/CXCL1/NFKBIA/CXCL8/TNFAIP3/EDN1/TNF	7	WTBE(Pmel)
BP	GO:0071222	cellular response to lipopolysaccharide	6/36	148/13069	0.0405405	14.7173	8.82036	2.80451e-06	0.00147188	0.000943781	IL6/CXCL1/NFKBIA/CXCL8/TNFAIP3/TNF	6	WTBE(Pmel)
BP	GO:0071219	cellular response to molecule of bacterial origin	6/36	154/13069	0.038961	14.1439	8.62328	3.53196e-06	0.00147188	0.000943781	IL6/CXCL1/NFKBIA/CXCL8/TNFAIP3/TNF	6	WTBE(Pmel)
BP	GO:0002237	response to molecule of bacterial origin	7/36	242/13069	0.0289256	10.5008	7.84042	3.61366e-06	0.00147188	0.000943781	IL6/CXCL1/NFKBIA/CXCL8/TNFAIP3/EDN1/TNF	7	WTBE(Pmel)
BP	GO:0019221	cytokine-mediated signaling pathway	8/36	355/13069	0.0225352	8.18091	7.20918	4.26137e-06	0.00147188	0.000943781	IL6/CXCL1/NFKBIA/CXCL8/TNFAIP3/EDN1/TNF/TRAF1	8	WTBE(Pmel)
BP	GO:0007249	canonical NF-kappaB signal transduction	7/36	260/13069	0.0269231	9.77382	7.5102	5.7993e-06	0.00149061	0.000955792	LTB/NFKBIA/TNFAIP3/EDN1/TNF/TRAF1/RELB	7	WTBE(Pmel)
BP	GO:0071216	cellular response to biotic stimulus	6/36	180/13069	0.0333333	12.1009	7.88169	8.67839e-06	0.00187345	0.00120127	IL6/CXCL1/NFKBIA/CXCL8/TNFAIP3/TNF	6	WTBE(Pmel)
BP	GO:0034612	response to tumor necrosis factor	6/36	189/13069	0.031746	11.5247	7.65977	1.14709e-05	0.00219533	0.00140767	NFKBIA/CXCL8/TNFAIP3/EDN1/TNF/TRAF1	6	WTBE(Pmel)
BP	GO:0010888	negative regulation of lipid storage	3/36	17/13069	0.176471	64.0637	13.6741	1.27118e-05	0.00219533	0.00140767	IL6/NFKBIA/TNF	3	WTBE(Pmel)
BP	GO:0051090	regulation of DNA-binding transcription factor activity	7/36	298/13069	0.0234899	8.5275	6.90844	1.41326e-05	0.00221881	0.00142272	IL6/NFKBIA/TNFAIP3/EDN1/TNF/TRAF1/NODAL	7	WTBE(Pmel)
BP	GO:0072574	hepatocyte proliferation	3/36	19/13069	0.157895	57.3202	12.9113	1.80459e-05	0.00222608	0.00142739	IL6/TNFAIP3/TNF	3	WTBE(Pmel)
BP	GO:0072575	epithelial cell proliferation involved in liver morphogenesis	3/36	19/13069	0.157895	57.3202	12.9113	1.80459e-05	0.00222608	0.00142739	IL6/TNFAIP3/TNF	3	WTBE(Pmel)
BP	GO:0071396	cellular response to lipid	8/36	453/13069	0.01766	6.41109	6.16036	2.5202e-05	0.00272024	0.00174424	IL6/CXCL1/NFKBIA/CXCL8/TNFAIP3/EDN1/TNF/NODAL	8	WTBE(Pmel)
BP	GO:2001236	regulation of extrinsic apoptotic signaling pathway	5/36	131/13069	0.0381679	13.856	7.77217	2.75362e-05	0.00279736	0.00179369	LTB/TNFAIP3/MAL/TNF/TRAF1	5	WTBE(Pmel)
BP	GO:0045765	regulation of angiogenesis	6/36	226/13069	0.0265487	9.63791	6.88435	3.15799e-05	0.00302992	0.00194281	IL6/CXCL8/TNFAIP3/TNF/NODAL/CHRNA7	6	WTBE(Pmel)
BP	GO:0071347	cellular response to interleukin-1	4/36	70/13069	0.0571429	20.7444	8.70508	3.90597e-05	0.0033728	0.00216267	IL6/NFKBIA/CXCL8/EDN1	4	WTBE(Pmel)
BP	GO:0010573	vascular endothelial growth factor production	3/36	33/13069	0.0909091	33.0025	9.67392	9.89503e-05	0.00752477	0.00482495	IL6/TNF/NODAL	3	WTBE(Pmel)
BP	GO:0070555	response to interleukin-1	4/36	89/13069	0.0449438	16.3159	7.61961	0.000100214	0.00752477	0.00482495	IL6/NFKBIA/CXCL8/EDN1	4	WTBE(Pmel)
BP	GO:0035094	response to nicotine	3/36	35/13069	0.0857143	31.1167	9.37639	0.000118252	0.00816886	0.00523795	EDN1/TNF/CHRNA7	3	WTBE(Pmel)
BP	GO:0002687	positive regulation of leukocyte migration	4/36	104/13069	0.0384615	13.9626	6.9752	0.000183264	0.00930873	0.00596885	IL6/CXCL8/EDN1/TNF	4	WTBE(Pmel)
BP	GO:0001818	negative regulation of cytokine production	5/36	198/13069	0.0252525	9.16737	6.08614	0.00019528	0.00963566	0.00617847	IL6/TNFAIP3/TNF/RELB/CHRNA7	5	WTBE(Pmel)
MF	GO:0005125	cytokine activity	7/38	118/13439	0.059322	20.9797	11.6079	3.38825e-08	4.87907e-06	4.03023e-06	LTB/IL6/CXCL1/CXCL8/EDN1/TNF/NODAL	7	WTBE(Pmel)
MF	GO:0005126	cytokine receptor binding	6/38	158/13439	0.0379747	13.43	8.36906	4.85712e-06	0.000230005	0.00018999	LTB/IL6/CXCL1/CXCL8/TNF/TRAF1	6	WTBE(Pmel)
MF	GO:0030546	signaling receptor activator activity	7/38	256/13439	0.0273438	9.67033	7.45829	6.38903e-06	0.000230005	0.00018999	LTB/IL6/CXCL1/CXCL8/EDN1/TNF/NODAL	7	WTBE(Pmel)

## Sheet: CFBE vs CFBE(Pmel)
ONTOLOGY	ID	Description	GeneRatio	BgRatio	RichFactor	FoldEnrichment	zScore	pvalue	p.adjust	qvalue	geneID	Count	Enriched Group
BP	GO:0001819	positive regulation of cytokine production	4/7	343/13069	0.0116618	21.7726	9.02486	1.53301e-05	0.00770365	0.00319121	LTB/C3/TLR1/TNF	4	CFBE(Pmel)
BP	GO:0002675	positive regulation of acute inflammatory response	2/7	15/13069	0.133333	248.933	22.2412	2.57363e-05	0.00770365	0.00319121	C3/TNF	2	CFBE(Pmel)
BP	GO:0009617	response to bacterium	4/7	422/13069	0.00947867	17.6967	8.07126	3.47224e-05	0.00770365	0.00319121	C3/MMP9/TLR1/TNF	4	CFBE(Pmel)
BP	GO:0150077	regulation of neuroinflammatory response	2/7	18/13069	0.111111	207.444	20.2893	3.74728e-05	0.00770365	0.00319121	MMP9/TNF	2	CFBE(Pmel)
BP	GO:0071219	cellular response to molecule of bacterial origin	3/7	154/13069	0.0194805	36.3701	10.2211	5.42482e-05	0.00770365	0.00319121	MMP9/TLR1/TNF	3	CFBE(Pmel)
BP	GO:0002920	regulation of humoral immune response	2/7	24/13069	0.0833333	155.583	17.5467	6.74945e-05	0.00770365	0.00319121	C3/TNF	2	CFBE(Pmel)
BP	GO:0002673	regulation of acute inflammatory response	2/7	27/13069	0.0740741	138.296	16.5317	8.57697e-05	0.00770365	0.00319121	C3/TNF	2	CFBE(Pmel)
BP	GO:0071216	cellular response to biotic stimulus	3/7	180/13069	0.0166667	31.1167	9.41851	8.63501e-05	0.00770365	0.00319121	MMP9/TLR1/TNF	3	CFBE(Pmel)
BP	GO:0002861	regulation of inflammatory response to antigenic stimulus	2/7	28/13069	0.0714286	133.357	16.23	9.23438e-05	0.00770365	0.00319121	C3/TNF	2	CFBE(Pmel)
BP	GO:0097242	amyloid-beta clearance	2/7	30/13069	0.0666667	124.467	15.6725	0.000106214	0.00770365	0.00319121	C3/TNF	2	CFBE(Pmel)
BP	GO:1904707	positive regulation of vascular associated smooth muscle cell proliferation	2/7	31/13069	0.0645161	120.452	15.414	0.000113511	0.00770365	0.00319121	MMP9/TNF	2	CFBE(Pmel)
BP	GO:0002714	positive regulation of B cell mediated immunity	2/7	32/13069	0.0625	116.688	15.1678	0.000121047	0.00770365	0.00319121	C3/TNF	2	CFBE(Pmel)
BP	GO:0002891	positive regulation of immunoglobulin mediated immune response	2/7	32/13069	0.0625	116.688	15.1678	0.000121047	0.00770365	0.00319121	C3/TNF	2	CFBE(Pmel)
BP	GO:0002455	humoral immune response mediated by circulating immunoglobulin	2/7	33/13069	0.0606061	113.152	14.9327	0.000128824	0.00770365	0.00319121	C3/TNF	2	CFBE(Pmel)
BP	GO:0010573	vascular endothelial growth factor production	2/7	33/13069	0.0606061	113.152	14.9327	0.000128824	0.00770365	0.00319121	C3/TNF	2	CFBE(Pmel)
BP	GO:1904645	response to amyloid-beta	2/7	38/13069	0.0526316	98.2632	13.8995	0.000171302	0.00939141	0.00389036	MMP9/TNF	2	CFBE(Pmel)
BP	GO:0010883	regulation of lipid storage	2/7	40/13069	0.05	93.35	13.5413	0.000189968	0.00939141	0.00389036	C3/TNF	2	CFBE(Pmel)
BP	GO:0002437	inflammatory response to antigenic stimulus	2/7	44/13069	0.0454545	84.8636	12.8991	0.000230162	0.00939141	0.00389036	C3/TNF	2	CFBE(Pmel)
BP	GO:0043154	negative regulation of cysteine-type endopeptidase activity involved in apoptotic process	2/7	44/13069	0.0454545	84.8636	12.8991	0.000230162	0.00939141	0.00389036	MMP9/TNF	2	CFBE(Pmel)
BP	GO:2001238	positive regulation of extrinsic apoptotic signaling pathway	2/7	45/13069	0.0444444	82.9778	12.752	0.000240805	0.00939141	0.00389036	LTB/TNF	2	CFBE(Pmel)
BP	GO:0150076	neuroinflammatory response	2/7	49/13069	0.0408163	76.2041	12.2091	0.000285755	0.00949343	0.00393262	MMP9/TNF	2	CFBE(Pmel)
BP	GO:1990874	vascular associated smooth muscle cell proliferation	2/7	51/13069	0.0392157	73.2157	11.9617	0.000309653	0.00957789	0.00396761	MMP9/TNF	2	CFBE(Pmel)
BP	GO:0002526	acute inflammatory response	2/7	58/13069	0.0344828	64.3793	11.1984	0.000400739	0.0108928	0.00451231	C3/TNF	2	CFBE(Pmel)
BP	GO:0010827	regulation of glucose transmembrane transport	2/7	58/13069	0.0344828	64.3793	11.1984	0.000400739	0.0108928	0.00451231	C3/TNF	2	CFBE(Pmel)
BP	GO:0042116	macrophage activation	2/7	67/13069	0.0298507	55.7313	10.3972	0.000534784	0.0134835	0.0055855	TLR1/TNF	2	CFBE(Pmel)
BP	GO:0034762	regulation of transmembrane transport	3/7	334/13069	0.00898204	16.7695	6.75833	0.000536424	0.0134835	0.0055855	C3/MMP9/TNF	3	CFBE(Pmel)
BP	GO:0002757	immune response-activating signaling pathway	3/7	348/13069	0.00862069	16.0948	6.60702	0.000604987	0.0142325	0.00589577	C3/TLR1/TNF	3	CFBE(Pmel)
BP	GO:1904659	glucose transmembrane transport	2/7	83/13069	0.0240964	44.988	9.30645	0.000819739	0.0164042	0.00679537	C3/TNF	2	CFBE(Pmel)
BP	GO:0002708	positive regulation of lymphocyte mediated immunity	2/7	85/13069	0.0235294	43.9294	9.19198	0.000859528	0.0164042	0.00679537	C3/TNF	2	CFBE(Pmel)
BP	GO:0008645	hexose transmembrane transport	2/7	85/13069	0.0235294	43.9294	9.19198	0.000859528	0.0164042	0.00679537	C3/TNF	2	CFBE(Pmel)
BP	GO:0001934	positive regulation of protein phosphorylation	3/7	437/13069	0.00686499	12.8169	5.81645	0.00117539	0.018497	0.0076623	C3/MMP9/TNF	3	CFBE(Pmel)
BP	GO:0043065	positive regulation of apoptotic process	3/7	443/13069	0.00677201	12.6433	5.77159	0.00122287	0.0187731	0.00777668	LTB/MMP9/TNF	3	CFBE(Pmel)
BP	GO:0032103	positive regulation of response to external stimulus	3/7	448/13069	0.00669643	12.5022	5.73486	0.00126336	0.0188872	0.00782396	C3/TLR1/TNF	3	CFBE(Pmel)
BP	GO:0006959	humoral immune response	2/7	112/13069	0.0178571	33.3393	7.95675	0.00148629	0.0199873	0.00827968	C3/TNF	2	CFBE(Pmel)
BP	GO:0042327	positive regulation of phosphorylation	3/7	475/13069	0.00631579	11.7916	5.54624	0.00149689	0.0199873	0.00827968	C3/MMP9/TNF	3	CFBE(Pmel)
BP	GO:0008643	carbohydrate transport	2/7	113/13069	0.0176991	33.0442	7.91959	0.00151268	0.0199873	0.00827968	C3/TNF	2	CFBE(Pmel)
BP	GO:0022411	cellular component disassembly	3/7	477/13069	0.00628931	11.7421	5.53288	0.00151521	0.0199873	0.00827968	C3/MMP9/TNF	3	CFBE(Pmel)
BP	GO:0051092	positive regulation of NF-kappaB transcription factor activity	2/7	117/13069	0.017094	31.9145	7.77564	0.00162051	0.0207657	0.00860209	ANKRD42/TNF	2	CFBE(Pmel)
BP	GO:1905952	regulation of lipid localization	2/7	120/13069	0.0166667	31.1167	7.67235	0.00170374	0.0215247	0.00891651	C3/TNF	2	CFBE(Pmel)
BP	GO:0051606	detection of stimulus	2/7	127/13069	0.015748	29.4016	7.44547	0.00190577	0.023101	0.00956951	TLR1/TNF	2	CFBE(Pmel)
BP	GO:0030856	regulation of epithelial cell differentiation	2/7	129/13069	0.0155039	28.9457	7.38401	0.0019655	0.0235074	0.00973785	MMP9/TNF	2	CFBE(Pmel)
BP	GO:0046890	regulation of lipid biosynthetic process	2/7	130/13069	0.0153846	28.7231	7.35379	0.0019957	0.0235545	0.00975738	C3/TNF	2	CFBE(Pmel)
BP	GO:0043281	regulation of cysteine-type endopeptidase activity involved in apoptotic process	2/7	141/13069	0.0141844	26.4823	7.04256	0.00234254	0.0265982	0.0110182	MMP9/TNF	2	CFBE(Pmel)
BP	GO:0051346	negative regulation of hydrolase activity	2/7	143/13069	0.013986	26.1119	6.98979	0.00240847	0.027005	0.0111867	MMP9/TNF	2	CFBE(Pmel)
BP	GO:0002573	myeloid leukocyte differentiation	2/7	180/13069	0.0111111	20.7444	6.17476	0.00378553	0.038153	0.0158048	MMP9/TNF	2	CFBE(Pmel)
BP	GO:0043123	positive regulation of canonical NF-kappaB signal transduction	2/7	182/13069	0.010989	20.5165	6.13776	0.00386837	0.0385548	0.0159712	LTB/TNF	2	CFBE(Pmel)
BP	GO:0002449	lymphocyte mediated immunity	2/7	194/13069	0.0103093	19.2474	5.92758	0.00438331	0.0427049	0.0176903	C3/TNF	2	CFBE(Pmel)
BP	GO:0010632	regulation of epithelial cell migration	2/7	200/13069	0.01	18.67	5.82945	0.00465219	0.0432395	0.0179118	MMP9/TNF	2	CFBE(Pmel)
BP	GO:0002221	pattern recognition receptor signaling pathway	2/7	201/13069	0.00995025	18.5771	5.81352	0.00469774	0.0432395	0.0179118	TLR1/TNF	2	CFBE(Pmel)
BP	GO:0002544	chronic inflammatory response	1/7	10/13069	0.1	186.7	13.599	0.00534513	0.0432395	0.0179118	TNF	1	CFBE(Pmel)
BP	GO:0030656	regulation of vitamin metabolic process	1/7	10/13069	0.1	186.7	13.599	0.00534513	0.0432395	0.0179118	TNF	1	CFBE(Pmel)
BP	GO:0050966	detection of mechanical stimulus involved in sensory perception of pain	1/7	10/13069	0.1	186.7	13.599	0.00534513	0.0432395	0.0179118	TNF	1	CFBE(Pmel)
BP	GO:0051549	positive regulation of keratinocyte migration	1/7	10/13069	0.1	186.7	13.599	0.00534513	0.0432395	0.0179118	MMP9	1	CFBE(Pmel)
BP	GO:0060100	positive regulation of phagocytosis, engulfment	1/7	10/13069	0.1	186.7	13.599	0.00534513	0.0432395	0.0179118	C3	1	CFBE(Pmel)
BP	GO:0098543	detection of other organism	1/7	10/13069	0.1	186.7	13.599	0.00534513	0.0432395	0.0179118	TLR1	1	CFBE(Pmel)
BP	GO:1905155	positive regulation of membrane invagination	1/7	10/13069	0.1	186.7	13.599	0.00534513	0.0432395	0.0179118	C3	1	CFBE(Pmel)
BP	GO:0002460	adaptive immune response based on somatic recombination of immune receptors built from immunoglobulin superfamily domains	2/7	220/13069	0.00909091	16.9727	5.53101	0.00560291	0.0432395	0.0179118	C3/TNF	2	CFBE(Pmel)
BP	GO:0016322	neuron remodeling	1/7	11/13069	0.0909091	169.727	12.9596	0.00587829	0.0432395	0.0179118	C3	1	CFBE(Pmel)
BP	GO:0031645	negative regulation of nervous system process	1/7	11/13069	0.0909091	169.727	12.9596	0.00587829	0.0432395	0.0179118	TNF	1	CFBE(Pmel)
BP	GO:0036005	response to macrophage colony-stimulating factor	1/7	11/13069	0.0909091	169.727	12.9596	0.00587829	0.0432395	0.0179118	TNF	1	CFBE(Pmel)
BP	GO:0051798	positive regulation of hair follicle development	1/7	11/13069	0.0909091	169.727	12.9596	0.00587829	0.0432395	0.0179118	TNF	1	CFBE(Pmel)
BP	GO:0051956	negative regulation of amino acid transport	1/7	11/13069	0.0909091	169.727	12.9596	0.00587829	0.0432395	0.0179118	TNF	1	CFBE(Pmel)
BP	GO:0060099	regulation of phagocytosis, engulfment	1/7	11/13069	0.0909091	169.727	12.9596	0.00587829	0.0432395	0.0179118	C3	1	CFBE(Pmel)
BP	GO:0070141	response to UV-A	1/7	11/13069	0.0909091	169.727	12.9596	0.00587829	0.0432395	0.0179118	MMP9	1	CFBE(Pmel)
BP	GO:0071801	regulation of podosome assembly	1/7	11/13069	0.0909091	169.727	12.9596	0.00587829	0.0432395	0.0179118	TNF	1	CFBE(Pmel)
BP	GO:1905153	regulation of membrane invagination	1/7	11/13069	0.0909091	169.727	12.9596	0.00587829	0.0432395	0.0179118	C3	1	CFBE(Pmel)
BP	GO:0045765	regulation of angiogenesis	2/7	226/13069	0.00884956	16.5221	5.44905	0.00590432	0.0432395	0.0179118	C3/TNF	2	CFBE(Pmel)
BP	GO:1901342	regulation of vasculature development	2/7	231/13069	0.00865801	16.1645	5.38312	0.00616114	0.0432395	0.0179118	C3/TNF	2	CFBE(Pmel)
BP	GO:0043588	skin development	2/7	232/13069	0.00862069	16.0948	5.37018	0.00621312	0.0432395	0.0179118	LTB/TNF	2	CFBE(Pmel)
BP	GO:0002281	macrophage activation involved in immune response	1/7	12/13069	0.0833333	155.583	12.4017	0.00641121	0.0432395	0.0179118	TNF	1	CFBE(Pmel)
BP	GO:0007252	I-kappaB phosphorylation	1/7	12/13069	0.0833333	155.583	12.4017	0.00641121	0.0432395	0.0179118	TNF	1	CFBE(Pmel)
BP	GO:0051547	regulation of keratinocyte migration	1/7	12/13069	0.0833333	155.583	12.4017	0.00641121	0.0432395	0.0179118	MMP9	1	CFBE(Pmel)
BP	GO:1900221	regulation of amyloid-beta clearance	1/7	12/13069	0.0833333	155.583	12.4017	0.00641121	0.0432395	0.0179118	TNF	1	CFBE(Pmel)
BP	GO:0031649	heat generation	1/7	13/13069	0.0769231	143.615	11.9092	0.00694389	0.0443434	0.0183691	TNF	1	CFBE(Pmel)
BP	GO:1900120	regulation of receptor binding	1/7	13/13069	0.0769231	143.615	11.9092	0.00694389	0.0443434	0.0183691	MMP9	1	CFBE(Pmel)
BP	GO:0030198	extracellular matrix organization	2/7	252/13069	0.00793651	14.8175	5.12724	0.0072955	0.0443434	0.0183691	MMP9/TNF	2	CFBE(Pmel)
BP	GO:0043062	extracellular structure organization	2/7	253/13069	0.00790514	14.7589	5.11583	0.00735174	0.0443434	0.0183691	MMP9/TNF	2	CFBE(Pmel)
BP	GO:0045229	external encapsulating structure organization	2/7	253/13069	0.00790514	14.7589	5.11583	0.00735174	0.0443434	0.0183691	MMP9/TNF	2	CFBE(Pmel)
BP	GO:0010958	regulation of amino acid import across plasma membrane	1/7	14/13069	0.0714286	133.357	11.4702	0.00747632	0.0443434	0.0183691	TNF	1	CFBE(Pmel)
BP	GO:0042359	vitamin D metabolic process	1/7	14/13069	0.0714286	133.357	11.4702	0.00747632	0.0443434	0.0183691	TNF	1	CFBE(Pmel)
BP	GO:0098712	L-glutamate import across plasma membrane	1/7	14/13069	0.0714286	133.357	11.4702	0.00747632	0.0443434	0.0183691	TNF	1	CFBE(Pmel)
BP	GO:2000345	regulation of hepatocyte proliferation	1/7	14/13069	0.0714286	133.357	11.4702	0.00747632	0.0443434	0.0183691	TNF	1	CFBE(Pmel)
BP	GO:0003085	negative regulation of systemic arterial blood pressure	1/7	15/13069	0.0666667	124.467	11.0757	0.0080085	0.0443434	0.0183691	TNF	1	CFBE(Pmel)
BP	GO:0034114	regulation of heterotypic cell-cell adhesion	1/7	15/13069	0.0666667	124.467	11.0757	0.0080085	0.0443434	0.0183691	TNF	1	CFBE(Pmel)
BP	GO:0045822	negative regulation of heart contraction	1/7	15/13069	0.0666667	124.467	11.0757	0.0080085	0.0443434	0.0183691	TNF	1	CFBE(Pmel)
BP	GO:0048535	lymph node development	1/7	15/13069	0.0666667	124.467	11.0757	0.0080085	0.0443434	0.0183691	LTB	1	CFBE(Pmel)
BP	GO:0051044	positive regulation of membrane protein ectodomain proteolysis	1/7	15/13069	0.0666667	124.467	11.0757	0.0080085	0.0443434	0.0183691	TNF	1	CFBE(Pmel)
BP	GO:1902065	response to L-glutamate	1/7	15/13069	0.0666667	124.467	11.0757	0.0080085	0.0443434	0.0183691	TNF	1	CFBE(Pmel)
BP	GO:1905038	regulation of membrane lipid metabolic process	1/7	15/13069	0.0666667	124.467	11.0757	0.0080085	0.0443434	0.0183691	TNF	1	CFBE(Pmel)
BP	GO:2000010	positive regulation of protein localization to cell surface	1/7	15/13069	0.0666667	124.467	11.0757	0.0080085	0.0443434	0.0183691	TNF	1	CFBE(Pmel)
BP	GO:0010631	epithelial cell migration	2/7	268/13069	0.00746269	13.9328	4.95208	0.00821944	0.0447127	0.0185221	MMP9/TNF	2	CFBE(Pmel)
BP	GO:0090132	epithelium migration	2/7	269/13069	0.00743494	13.881	4.94164	0.00827889	0.0447127	0.0185221	MMP9/TNF	2	CFBE(Pmel)
BP	GO:0071800	podosome assembly	1/7	16/13069	0.0625	116.688	10.7186	0.00854044	0.0447127	0.0185221	TNF	1	CFBE(Pmel)
BP	GO:0090130	tissue migration	2/7	274/13069	0.00729927	13.6277	4.89023	0.00857907	0.0447127	0.0185221	MMP9/TNF	2	CFBE(Pmel)
BP	GO:0051546	keratinocyte migration	1/7	17/13069	0.0588235	109.824	10.3934	0.00907214	0.0447127	0.0185221	MMP9	1	CFBE(Pmel)
BP	GO:1902004	positive regulation of amyloid-beta formation	1/7	17/13069	0.0588235	109.824	10.3934	0.00907214	0.0447127	0.0185221	TNF	1	CFBE(Pmel)
BP	GO:0002833	positive regulation of response to biotic stimulus	2/7	287/13069	0.00696864	13.0105	4.76266	0.00938263	0.0447828	0.0185511	TLR1/TNF	2	CFBE(Pmel)
BP	GO:0032515	negative regulation of phosphoprotein phosphatase activity	1/7	18/13069	0.0555556	103.722	10.0955	0.00960359	0.0447828	0.0185511	TNF	1	CFBE(Pmel)
BP	GO:0045745	positive regulation of G protein-coupled receptor signaling pathway	1/7	18/13069	0.0555556	103.722	10.0955	0.00960359	0.0447828	0.0185511	C3	1	CFBE(Pmel)
BP	GO:0060445	branching involved in salivary gland morphogenesis	1/7	18/13069	0.0555556	103.722	10.0955	0.00960359	0.0447828	0.0185511	TNF	1	CFBE(Pmel)
BP	GO:0007159	leukocyte cell-cell adhesion	2/7	294/13069	0.00680272	12.7007	4.69735	0.00982903	0.0447828	0.0185511	OLR1/TNF	2	CFBE(Pmel)
BP	GO:0002719	negative regulation of cytokine production involved in immune response	1/7	19/13069	0.0526316	98.2632	9.82129	0.0101348	0.0447828	0.0185511	TNF	1	CFBE(Pmel)
BP	GO:0045672	positive regulation of osteoclast differentiation	1/7	19/13069	0.0526316	98.2632	9.82129	0.0101348	0.0447828	0.0185511	TNF	1	CFBE(Pmel)
BP	GO:0048143	astrocyte activation	1/7	19/13069	0.0526316	98.2632	9.82129	0.0101348	0.0447828	0.0185511	TNF	1	CFBE(Pmel)
BP	GO:0060252	positive regulation of glial cell proliferation	1/7	19/13069	0.0526316	98.2632	9.82129	0.0101348	0.0447828	0.0185511	TNF	1	CFBE(Pmel)
BP	GO:1904996	positive regulation of leukocyte adhesion to vascular endothelial cell	1/7	19/13069	0.0526316	98.2632	9.82129	0.0101348	0.0447828	0.0185511	TNF	1	CFBE(Pmel)
BP	GO:2000810	regulation of bicellular tight junction assembly	1/7	19/13069	0.0526316	98.2632	9.82129	0.0101348	0.0447828	0.0185511	TNF	1	CFBE(Pmel)
BP	GO:0002082	regulation of oxidative phosphorylation	1/7	20/13069	0.05	93.35	9.5678	0.0106658	0.0461878	0.0191331	TNF	1	CFBE(Pmel)
BP	GO:0009110	vitamin biosynthetic process	1/7	20/13069	0.05	93.35	9.5678	0.0106658	0.0461878	0.0191331	TNF	1	CFBE(Pmel)
BP	GO:0010923	negative regulation of phosphatase activity	1/7	20/13069	0.05	93.35	9.5678	0.0106658	0.0461878	0.0191331	TNF	1	CFBE(Pmel)
BP	GO:0009651	response to salt stress	1/7	21/13069	0.047619	88.9048	9.33252	0.0111965	0.0461878	0.0191331	TNF	1	CFBE(Pmel)
BP	GO:0032770	positive regulation of monooxygenase activity	1/7	21/13069	0.047619	88.9048	9.33252	0.0111965	0.0461878	0.0191331	TNF	1	CFBE(Pmel)
BP	GO:0045662	negative regulation of myoblast differentiation	1/7	21/13069	0.047619	88.9048	9.33252	0.0111965	0.0461878	0.0191331	TNF	1	CFBE(Pmel)
BP	GO:0046717	acid secretion	1/7	21/13069	0.047619	88.9048	9.33252	0.0111965	0.0461878	0.0191331	TNF	1	CFBE(Pmel)
BP	GO:0090594	inflammatory response to wounding	1/7	21/13069	0.047619	88.9048	9.33252	0.0111965	0.0461878	0.0191331	TNF	1	CFBE(Pmel)
BP	GO:2000272	negative regulation of signaling receptor activity	1/7	21/13069	0.047619	88.9048	9.33252	0.0111965	0.0461878	0.0191331	TNF	1	CFBE(Pmel)
BP	GO:0045948	positive regulation of translational initiation	1/7	22/13069	0.0454545	84.8636	9.11336	0.0117269	0.0471707	0.0195403	TNF	1	CFBE(Pmel)
BP	GO:0062149	detection of stimulus involved in sensory perception of pain	1/7	22/13069	0.0454545	84.8636	9.11336	0.0117269	0.0471707	0.0195403	TNF	1	CFBE(Pmel)
BP	GO:0050901	leukocyte tethering or rolling	1/7	23/13069	0.0434783	81.1739	8.90855	0.0122572	0.0486491	0.0201527	TNF	1	CFBE(Pmel)
BP	GO:0090200	positive regulation of release of cytochrome c from mitochondria	1/7	24/13069	0.0416667	77.7917	8.71659	0.0127872	0.049654	0.020569	MMP9	1	CFBE(Pmel)
BP	GO:0042634	regulation of hair cycle	1/7	25/13069	0.04	74.68	8.53617	0.0133169	0.050402	0.0208788	TNF	1	CFBE(Pmel)
BP	GO:0071276	cellular response to cadmium ion	1/7	25/13069	0.04	74.68	8.53617	0.0133169	0.050402	0.0208788	MMP9	1	CFBE(Pmel)
BP	GO:2001258	negative regulation of cation channel activity	1/7	25/13069	0.04	74.68	8.53617	0.0133169	0.050402	0.0208788	MMP9	1	CFBE(Pmel)
BP	GO:2000629	negative regulation of miRNA metabolic process	1/7	26/13069	0.0384615	71.8077	8.36618	0.0138464	0.0506436	0.0209789	TNF	1	CFBE(Pmel)
BP	GO:0008015	blood circulation	2/7	352/13069	0.00568182	10.608	4.23018	0.0138889	0.0506436	0.0209789	OLR1/TNF	2	CFBE(Pmel)
BP	GO:0010876	lipid localization	2/7	356/13069	0.00561798	10.4888	4.20203	0.0141922	0.0513322	0.0212642	C3/TNF	2	CFBE(Pmel)
BP	GO:0060441	epithelial tube branching involved in lung morphogenesis	1/7	27/13069	0.037037	69.1481	8.20564	0.0143757	0.0513744	0.0212816	TNF	1	CFBE(Pmel)
BP	GO:1901889	negative regulation of cell junction assembly	1/7	27/13069	0.037037	69.1481	8.20564	0.0143757	0.0513744	0.0212816	TNF	1	CFBE(Pmel)
BP	GO:0003009	skeletal muscle contraction	1/7	28/13069	0.0357143	66.6786	8.05371	0.0149047	0.052638	0.0218051	TNF	1	CFBE(Pmel)
BP	GO:0002269	leukocyte activation involved in inflammatory response	1/7	29/13069	0.0344828	64.3793	7.90964	0.0154334	0.052638	0.0218051	TNF	1	CFBE(Pmel)
BP	GO:0032768	regulation of monooxygenase activity	1/7	29/13069	0.0344828	64.3793	7.90964	0.0154334	0.052638	0.0218051	TNF	1	CFBE(Pmel)
BP	GO:1901099	negative regulation of signal transduction in absence of ligand	1/7	29/13069	0.0344828	64.3793	7.90964	0.0154334	0.052638	0.0218051	TNF	1	CFBE(Pmel)
BP	GO:1903715	regulation of aerobic respiration	1/7	29/13069	0.0344828	64.3793	7.90964	0.0154334	0.052638	0.0218051	TNF	1	CFBE(Pmel)
BP	GO:0043388	positive regulation of DNA binding	1/7	30/13069	0.0333333	62.2333	7.77276	0.015962	0.0526393	0.0218056	MMP9	1	CFBE(Pmel)
BP	GO:0048566	embryonic digestive tract development	1/7	30/13069	0.0333333	62.2333	7.77276	0.015962	0.0526393	0.0218056	TNF	1	CFBE(Pmel)
BP	GO:1904646	cellular response to amyloid-beta	1/7	30/13069	0.0333333	62.2333	7.77276	0.015962	0.0526393	0.0218056	TNF	1	CFBE(Pmel)
BP	GO:0045429	positive regulation of nitric oxide biosynthetic process	1/7	31/13069	0.0322581	60.2258	7.64249	0.0164902	0.0530049	0.0219571	TNF	1	CFBE(Pmel)
BP	GO:0050808	synapse organization	2/7	387/13069	0.00516796	9.64858	3.99811	0.0166419	0.0530049	0.0219571	C3/TNF	2	CFBE(Pmel)
BP	GO:0006775	fat-soluble vitamin metabolic process	1/7	32/13069	0.03125	58.3438	7.51832	0.0170183	0.0530049	0.0219571	TNF	1	CFBE(Pmel)
BP	GO:1904407	positive regulation of nitric oxide metabolic process	1/7	32/13069	0.03125	58.3438	7.51832	0.0170183	0.0530049	0.0219571	TNF	1	CFBE(Pmel)
BP	GO:0030574	collagen catabolic process	1/7	33/13069	0.030303	56.5758	7.39978	0.0175461	0.0539001	0.0223279	MMP9	1	CFBE(Pmel)
BP	GO:0043243	positive regulation of protein-containing complex disassembly	1/7	33/13069	0.030303	56.5758	7.39978	0.0175461	0.0539001	0.0223279	TNF	1	CFBE(Pmel)
BP	GO:0001937	negative regulation of endothelial cell proliferation	1/7	34/13069	0.0294118	54.9118	7.28645	0.0180736	0.0542209	0.0224608	TNF	1	CFBE(Pmel)
BP	GO:0042311	vasodilation	1/7	34/13069	0.0294118	54.9118	7.28645	0.0180736	0.0542209	0.0224608	TNF	1	CFBE(Pmel)
BP	GO:0060251	regulation of glial cell proliferation	1/7	34/13069	0.0294118	54.9118	7.28645	0.0180736	0.0542209	0.0224608	TNF	1	CFBE(Pmel)
BP	GO:0035094	response to nicotine	1/7	35/13069	0.0285714	53.3429	7.17796	0.0186009	0.0550662	0.022811	TNF	1	CFBE(Pmel)
BP	GO:0043506	regulation of JUN kinase activity	1/7	35/13069	0.0285714	53.3429	7.17796	0.0186009	0.0550662	0.022811	TNF	1	CFBE(Pmel)
BP	GO:0045840	positive regulation of mitotic nuclear division	1/7	35/13069	0.0285714	53.3429	7.17796	0.0186009	0.0550662	0.022811	TNF	1	CFBE(Pmel)
BP	GO:0006911	phagocytosis, engulfment	1/7	36/13069	0.0277778	51.8611	7.07398	0.019128	0.0557072	0.0230765	C3	1	CFBE(Pmel)
BP	GO:2000351	regulation of endothelial cell apoptotic process	1/7	36/13069	0.0277778	51.8611	7.07398	0.019128	0.0557072	0.0230765	TNF	1	CFBE(Pmel)
BP	GO:0009593	detection of chemical stimulus	1/7	37/13069	0.027027	50.4595	6.97418	0.0196548	0.0559695	0.0231852	TLR1	1	CFBE(Pmel)
BP	GO:0031641	regulation of myelination	1/7	37/13069	0.027027	50.4595	6.97418	0.0196548	0.0559695	0.0231852	TNF	1	CFBE(Pmel)
BP	GO:0043277	apoptotic cell clearance	1/7	37/13069	0.027027	50.4595	6.97418	0.0196548	0.0559695	0.0231852	C3	1	CFBE(Pmel)
BP	GO:0070266	necroptotic process	1/7	37/13069	0.027027	50.4595	6.97418	0.0196548	0.0559695	0.0231852	TNF	1	CFBE(Pmel)
BP	GO:0140894	endolysosomal toll-like receptor signaling pathway	1/7	37/13069	0.027027	50.4595	6.97418	0.0196548	0.0559695	0.0231852	TNF	1	CFBE(Pmel)
BP	GO:0030866	cortical actin cytoskeleton organization	1/7	39/13069	0.025641	47.8718	6.7861	0.0207078	0.0575073	0.0238222	TNF	1	CFBE(Pmel)
BP	GO:0050881	musculoskeletal movement	1/7	39/13069	0.025641	47.8718	6.7861	0.0207078	0.0575073	0.0238222	TNF	1	CFBE(Pmel)
BP	GO:0050766	positive regulation of phagocytosis	1/7	40/13069	0.025	46.675	6.69733	0.0212339	0.0579183	0.0239924	C3	1	CFBE(Pmel)
BP	GO:0034205	amyloid-beta formation	1/7	41/13069	0.0243902	45.5366	6.61178	0.0217597	0.0579183	0.0239924	TNF	1	CFBE(Pmel)
BP	GO:0045668	negative regulation of osteoblast differentiation	1/7	41/13069	0.0243902	45.5366	6.61178	0.0217597	0.0579183	0.0239924	TNF	1	CFBE(Pmel)
BP	GO:0072577	endothelial cell apoptotic process	1/7	41/13069	0.0243902	45.5366	6.61178	0.0217597	0.0579183	0.0239924	TNF	1	CFBE(Pmel)
BP	GO:0010638	positive regulation of organelle organization	2/7	451/13069	0.00443459	8.27938	3.64197	0.0222397	0.0584605	0.0242171	MMP9/TNF	2	CFBE(Pmel)
BP	GO:0034113	heterotypic cell-cell adhesion	1/7	42/13069	0.0238095	44.4524	6.52927	0.0222853	0.0584605	0.0242171	TNF	1	CFBE(Pmel)
BP	GO:0071396	cellular response to lipid	2/7	453/13069	0.00441501	8.24283	3.63199	0.022426	0.0584605	0.0242171	MMP9/TNF	2	CFBE(Pmel)
BP	GO:0006509	membrane protein ectodomain proteolysis	1/7	43/13069	0.0232558	43.4186	6.44962	0.0228107	0.0584605	0.0242171	TNF	1	CFBE(Pmel)
BP	GO:0060688	regulation of morphogenesis of a branching structure	1/7	43/13069	0.0232558	43.4186	6.44962	0.0228107	0.0584605	0.0242171	TNF	1	CFBE(Pmel)
BP	GO:0015800	acidic amino acid transport	1/7	44/13069	0.0227273	42.4318	6.37265	0.0233358	0.0586337	0.0242888	TNF	1	CFBE(Pmel)
BP	GO:0046686	response to cadmium ion	1/7	44/13069	0.0227273	42.4318	6.37265	0.0233358	0.0586337	0.0242888	MMP9	1	CFBE(Pmel)
BP	GO:0040017	positive regulation of locomotion	2/7	467/13069	0.00428266	7.99572	3.56385	0.0237493	0.0586385	0.0242908	MMP9/TNF	2	CFBE(Pmel)
BP	GO:0035987	endodermal cell differentiation	1/7	45/13069	0.0222222	41.4889	6.29823	0.0238607	0.0586385	0.0242908	MMP9	1	CFBE(Pmel)
BP	GO:0098900	regulation of action potential	1/7	45/13069	0.0222222	41.4889	6.29823	0.0238607	0.0586385	0.0242908	TNF	1	CFBE(Pmel)
BP	GO:0099024	plasma membrane invagination	1/7	45/13069	0.0222222	41.4889	6.29823	0.0238607	0.0586385	0.0242908	C3	1	CFBE(Pmel)
BP	GO:0007566	embryo implantation	1/7	46/13069	0.0217391	40.587	6.22622	0.0243854	0.0592782	0.0245558	MMP9	1	CFBE(Pmel)
BP	GO:0061028	establishment of endothelial barrier	1/7	46/13069	0.0217391	40.587	6.22622	0.0243854	0.0592782	0.0245558	TNF	1	CFBE(Pmel)
BP	GO:0140374	antiviral innate immune response	1/7	46/13069	0.0217391	40.587	6.22622	0.0243854	0.0592782	0.0245558	TNF	1	CFBE(Pmel)
BP	GO:0048013	ephrin receptor signaling pathway	1/7	47/13069	0.0212766	39.7234	6.15648	0.0249098	0.0595841	0.0246825	MMP9	1	CFBE(Pmel)
BP	GO:0045599	negative regulation of fat cell differentiation	1/7	48/13069	0.0208333	38.8958	6.0889	0.0254339	0.0603551	0.0250019	TNF	1	CFBE(Pmel)
BP	GO:0061045	negative regulation of wound healing	1/7	49/13069	0.0204082	38.102	6.02336	0.0259578	0.0609075	0.0252307	TNF	1	CFBE(Pmel)
BP	GO:0045071	negative regulation of viral genome replication	1/7	51/13069	0.0196078	36.6078	5.89804	0.027005	0.0614808	0.0254682	TNF	1	CFBE(Pmel)
BP	GO:0014823	response to activity	1/7	52/13069	0.0192308	35.9038	5.83806	0.0275281	0.0617319	0.0255722	TNF	1	CFBE(Pmel)
BP	GO:0051966	regulation of synaptic transmission, glutamatergic	1/7	52/13069	0.0192308	35.9038	5.83806	0.0275281	0.0617319	0.0255722	TNF	1	CFBE(Pmel)
BP	GO:1905330	regulation of morphogenesis of an epithelium	1/7	53/13069	0.0188679	35.2264	5.77975	0.0280511	0.062128	0.0257363	TNF	1	CFBE(Pmel)
BP	GO:0019233	sensory perception of pain	1/7	54/13069	0.0185185	34.5741	5.72305	0.0285738	0.0622105	0.0257705	TNF	1	CFBE(Pmel)
BP	GO:0140895	cell surface toll-like receptor signaling pathway	1/7	54/13069	0.0185185	34.5741	5.72305	0.0285738	0.0622105	0.0257705	TLR1	1	CFBE(Pmel)
BP	GO:0034394	protein localization to cell surface	1/7	55/13069	0.0181818	33.9455	5.66787	0.0290963	0.063042	0.0261149	TNF	1	CFBE(Pmel)
BP	GO:0050830	defense response to Gram-positive bacterium	1/7	57/13069	0.0175439	32.7544	5.56183	0.0301405	0.0633163	0.0262285	TNF	1	CFBE(Pmel)
BP	GO:0006809	nitric oxide biosynthetic process	1/7	59/13069	0.0169492	31.6441	5.46113	0.0311838	0.0643031	0.0266373	TNF	1	CFBE(Pmel)
BP	GO:0006919	activation of cysteine-type endopeptidase activity involved in apoptotic process	1/7	61/13069	0.0163934	30.6066	5.36533	0.0322261	0.0658469	0.0272768	TNF	1	CFBE(Pmel)
BP	GO:0002532	production of molecular mediator involved in inflammatory response	1/7	63/13069	0.015873	29.6349	5.27404	0.0332674	0.0672092	0.0278411	TNF	1	CFBE(Pmel)
BP	GO:0120193	tight junction organization	1/7	65/13069	0.0153846	28.7231	5.18691	0.0343078	0.0680843	0.0282037	TNF	1	CFBE(Pmel)
BP	GO:0046209	nitric oxide metabolic process	1/7	66/13069	0.0151515	28.2879	5.1448	0.0348276	0.0683597	0.0283177	TNF	1	CFBE(Pmel)
BP	GO:0006835	dicarboxylic acid transport	1/7	67/13069	0.0149254	27.8657	5.10363	0.0353472	0.0684804	0.0283678	TNF	1	CFBE(Pmel)
BP	GO:0051101	regulation of DNA binding	1/7	67/13069	0.0149254	27.8657	5.10363	0.0353472	0.0684804	0.0283678	MMP9	1	CFBE(Pmel)
BP	GO:0061614	miRNA transcription	1/7	67/13069	0.0149254	27.8657	5.10363	0.0353472	0.0684804	0.0283678	TNF	1	CFBE(Pmel)
BP	GO:2001057	reactive nitrogen species metabolic process	1/7	67/13069	0.0149254	27.8657	5.10363	0.0353472	0.0684804	0.0283678	TNF	1	CFBE(Pmel)
BP	GO:0015807	L-amino acid transport	1/7	70/13069	0.0142857	26.6714	4.98532	0.0369045	0.0701342	0.0290529	TNF	1	CFBE(Pmel)
BP	GO:0035249	synaptic transmission, glutamatergic	1/7	72/13069	0.0138889	25.9306	4.9105	0.0379415	0.0714991	0.0296182	TNF	1	CFBE(Pmel)
BP	GO:0071230	cellular response to amino acid stimulus	1/7	72/13069	0.0138889	25.9306	4.9105	0.0379415	0.0714991	0.0296182	TNF	1	CFBE(Pmel)
BP	GO:0007492	endoderm development	1/7	74/13069	0.0135135	25.2297	4.83866	0.0389776	0.0720885	0.0298624	MMP9	1	CFBE(Pmel)
BP	GO:2000027	regulation of animal organ morphogenesis	1/7	75/13069	0.0133333	24.8933	4.8038	0.0394953	0.0723005	0.0299502	TNF	1	CFBE(Pmel)
BP	GO:0009581	detection of external stimulus	1/7	77/13069	0.012987	24.2468	4.73607	0.0405299	0.0731496	0.0303019	TNF	1	CFBE(Pmel)
BP	GO:0002377	immunoglobulin production	1/7	78/13069	0.0128205	23.9359	4.70317	0.0410469	0.0733447	0.0303828	TNF	1	CFBE(Pmel)
BP	GO:0071229	cellular response to acid chemical	1/7	78/13069	0.0128205	23.9359	4.70317	0.0410469	0.0733447	0.0303828	TNF	1	CFBE(Pmel)
BP	GO:0022404	molting cycle process	1/7	79/13069	0.0126582	23.6329	4.67087	0.0415636	0.0733908	0.0304019	TNF	1	CFBE(Pmel)
BP	GO:0022405	hair cycle process	1/7	79/13069	0.0126582	23.6329	4.67087	0.0415636	0.0733908	0.0304019	TNF	1	CFBE(Pmel)
BP	GO:0009582	detection of abiotic stimulus	1/7	80/13069	0.0125	23.3375	4.63917	0.0420801	0.0738666	0.030599	TNF	1	CFBE(Pmel)
BP	GO:0045471	response to ethanol	1/7	80/13069	0.0125	23.3375	4.63917	0.0420801	0.0738666	0.030599	TNF	1	CFBE(Pmel)
BP	GO:0032963	collagen metabolic process	1/7	81/13069	0.0123457	23.0494	4.60804	0.0425963	0.0744813	0.0308536	MMP9	1	CFBE(Pmel)
BP	GO:0071346	cellular response to type II interferon	1/7	81/13069	0.0123457	23.0494	4.60804	0.0425963	0.0744813	0.0308536	TNF	1	CFBE(Pmel)
BP	GO:0046330	positive regulation of JNK cascade	1/7	83/13069	0.0120482	22.494	4.54744	0.0436281	0.075549	0.0312959	TNF	1	CFBE(Pmel)
BP	GO:0034644	cellular response to UV	1/7	85/13069	0.0117647	21.9647	4.48893	0.0446589	0.0770366	0.0319121	MMP9	1	CFBE(Pmel)
BP	GO:0140747	regulation of ncRNA transcription	1/7	87/13069	0.0114943	21.4598	4.43239	0.0456887	0.078361	0.0324608	TNF	1	CFBE(Pmel)
BP	GO:0032526	response to retinoic acid	1/7	88/13069	0.0113636	21.2159	4.40483	0.0462033	0.0787916	0.0326391	TNF	1	CFBE(Pmel)
BP	GO:0002367	cytokine production involved in immune response	1/7	90/13069	0.0111111	20.7444	4.35105	0.0472317	0.0799375	0.0331138	TNF	1	CFBE(Pmel)
BP	GO:0045445	myoblast differentiation	1/7	90/13069	0.0111111	20.7444	4.35105	0.0472317	0.0799375	0.0331138	TNF	1	CFBE(Pmel)
BP	GO:0097237	cellular response to toxic substance	1/7	93/13069	0.0107527	20.0753	4.27357	0.0487726	0.0814693	0.0337484	TNF	1	CFBE(Pmel)
BP	GO:0033209	tumor necrosis factor-mediated signaling pathway	1/7	94/13069	0.0106383	19.8617	4.24854	0.0492858	0.0818691	0.033914	TNF	1	CFBE(Pmel)
BP	GO:0008637	apoptotic mitochondrial changes	1/7	95/13069	0.0105263	19.6526	4.2239	0.0497987	0.0821129	0.034015	MMP9	1	CFBE(Pmel)
BP	GO:0051384	response to glucocorticoid	1/7	95/13069	0.0105263	19.6526	4.2239	0.0497987	0.0821129	0.034015	TNF	1	CFBE(Pmel)
BP	GO:0010586	miRNA metabolic process	1/7	97/13069	0.0103093	19.2474	4.17573	0.0508238	0.0834962	0.034588	TNF	1	CFBE(Pmel)
BP	GO:0062013	positive regulation of small molecule metabolic process	1/7	101/13069	0.00990099	18.4851	4.08359	0.0528711	0.0854512	0.0353978	TNF	1	CFBE(Pmel)
BP	GO:0035150	regulation of tube size	1/7	103/13069	0.00970874	18.1262	4.03948	0.0538934	0.0863257	0.0357601	TNF	1	CFBE(Pmel)
BP	GO:0035296	regulation of tube diameter	1/7	103/13069	0.00970874	18.1262	4.03948	0.0538934	0.0863257	0.0357601	TNF	1	CFBE(Pmel)
BP	GO:0001906	cell killing	1/7	105/13069	0.00952381	17.781	3.9966	0.0549147	0.0870292	0.0360515	C3	1	CFBE(Pmel)
BP	GO:0015718	monocarboxylic acid transport	1/7	111/13069	0.00900901	16.8198	3.87474	0.057973	0.0893502	0.037013	TNF	1	CFBE(Pmel)
BP	GO:0001101	response to acid chemical	1/7	112/13069	0.00892857	16.6696	3.85536	0.0584819	0.0893667	0.0370198	TNF	1	CFBE(Pmel)
BP	GO:0019079	viral genome replication	1/7	115/13069	0.00869565	16.2348	3.79867	0.0600072	0.0907697	0.037601	TNF	1	CFBE(Pmel)
BP	GO:0003158	endothelium development	1/7	118/13069	0.00847458	15.822	3.74409	0.0615303	0.0915301	0.037916	TNF	1	CFBE(Pmel)
BP	GO:0050905	neuromuscular process	1/7	118/13069	0.00847458	15.822	3.74409	0.0615303	0.0915301	0.037916	TNF	1	CFBE(Pmel)
BP	GO:0050806	positive regulation of synaptic transmission	1/7	123/13069	0.00813008	15.1789	3.65742	0.0640642	0.0932882	0.0386443	TNF	1	CFBE(Pmel)
BP	GO:0001935	endothelial cell proliferation	1/7	124/13069	0.00806452	15.0565	3.64069	0.0645702	0.0935694	0.0387608	TNF	1	CFBE(Pmel)
BP	GO:0034614	cellular response to reactive oxygen species	1/7	124/13069	0.00806452	15.0565	3.64069	0.0645702	0.0935694	0.0387608	MMP9	1	CFBE(Pmel)
BP	GO:0006119	oxidative phosphorylation	1/7	125/13069	0.008	14.936	3.62416	0.0650761	0.0938476	0.038876	TNF	1	CFBE(Pmel)
BP	GO:0070374	positive regulation of ERK1 and ERK2 cascade	1/7	125/13069	0.008	14.936	3.62416	0.0650761	0.0938476	0.038876	TNF	1	CFBE(Pmel)
BP	GO:0050796	regulation of insulin secretion	1/7	127/13069	0.00787402	14.7008	3.59166	0.066087	0.0948481	0.0392905	TNF	1	CFBE(Pmel)
BP	GO:0050954	sensory perception of mechanical stimulus	1/7	130/13069	0.00769231	14.3615	3.54427	0.0676017	0.096405	0.0399354	TNF	1	CFBE(Pmel)
BP	GO:0042552	myelination	1/7	131/13069	0.00763359	14.2519	3.52882	0.0681061	0.0969702	0.0401695	TNF	1	CFBE(Pmel)
BP	GO:0006694	steroid biosynthetic process	1/7	132/13069	0.00757576	14.1439	3.51354	0.0686103	0.0973242	0.0403162	TNF	1	CFBE(Pmel)
CC	GO:0045121	membrane raft	3/9	223/13658	0.0134529	20.4155	7.5064	0.000335464	0.00611828	0.00447243	OLR1/TLR1/TNF	3	CFBE(Pmel)
CC	GO:0098857	membrane microdomain	3/9	224/13658	0.0133929	20.3244	7.48817	0.000339905	0.00611828	0.00447243	OLR1/TLR1/TNF	3	CFBE(Pmel)
CC	GO:0070820	tertiary granule	2/9	121/13658	0.0165289	25.0836	6.83283	0.00269061	0.0322873	0.0236018	OLR1/MMP9	2	CFBE(Pmel)
MF	GO:0005164	tumor necrosis factor receptor binding	2/9	27/13439	0.0740741	110.609	14.7582	0.000138729	0.00554914	0.00335869	LTB/TNF	2	CFBE(Pmel)
MF	GO:0005125	cytokine activity	2/9	118/13439	0.0169492	25.3089	6.86574	0.00264337	0.0352449	0.0213324	LTB/TNF	2	CFBE(Pmel)
MF	GO:0035325	Toll-like receptor binding	1/9	10/13439	0.1	149.322	12.146	0.00667901	0.0400502	0.0242409	TLR1	1	CFBE(Pmel)
MF	GO:0005041	low-density lipoprotein particle receptor activity	1/9	12/13439	0.0833333	124.435	11.0736	0.00801004	0.0400502	0.0242409	OLR1	1	CFBE(Pmel)
MF	GO:0050135	NADP+ nucleosidase activity	1/9	12/13439	0.0833333	124.435	11.0736	0.00801004	0.0400502	0.0242409	TLR1	1	CFBE(Pmel)
MF	GO:0061809	NAD+ nucleotidase, cyclic ADP-ribose generating	1/9	12/13439	0.0833333	124.435	11.0736	0.00801004	0.0400502	0.0242409	TLR1	1	CFBE(Pmel)
MF	GO:0030546	signaling receptor activator activity	2/9	256/13439	0.0078125	11.6658	4.46023	0.0119126	0.0433186	0.0262191	LTB/TNF	2	CFBE(Pmel)
MF	GO:0051059	NF-kappaB binding	1/9	28/13439	0.0357143	53.3294	7.17537	0.0186014	0.057235	0.0346422	ANKRD42	1	CFBE(Pmel)
MF	GO:0005518	collagen binding	1/9	58/13439	0.0172414	25.7452	4.8889	0.0381895	0.0954738	0.0577868	MMP9	1	CFBE(Pmel)
BP	GO:0032735	positive regulation of interleukin-12 production	2/10	32/13069	0.0625	81.6813	12.6447	0.000258198	0.05389	0.0322703	SYK/TLR3	2	CFBE
BP	GO:0061081	positive regulation of myeloid leukocyte cytokine production involved in immune response	2/10	32/13069	0.0625	81.6813	12.6447	0.000258198	0.05389	0.0322703	SYK/TLR3	2	CFBE
BP	GO:0032615	interleukin-12 production	2/10	43/13069	0.0465116	60.786	10.8662	0.00046796	0.05389	0.0322703	SYK/TLR3	2	CFBE
BP	GO:0032655	regulation of interleukin-12 production	2/10	43/13069	0.0465116	60.786	10.8662	0.00046796	0.05389	0.0322703	SYK/TLR3	2	CFBE
BP	GO:0061082	myeloid leukocyte cytokine production	2/10	44/13069	0.0454545	59.4045	10.7383	0.000490044	0.05389	0.0322703	SYK/TLR3	2	CFBE
BP	GO:0032757	positive regulation of interleukin-8 production	2/10	45/13069	0.0444444	58.0844	10.6145	0.000512627	0.05389	0.0322703	SYK/TLR3	2	CFBE
BP	GO:0032722	positive regulation of chemokine production	2/10	49/13069	0.0408163	53.3429	10.1578	0.000607945	0.05389	0.0322703	SYK/TLR3	2	CFBE
BP	GO:0035601	protein deacylation	2/10	51/13069	0.0392157	51.251	9.94963	0.000658586	0.05389	0.0322703	KAT2B/NOTUM	2	CFBE
BP	GO:0098732	macromolecule deacylation	2/10	55/13069	0.0363636	47.5236	9.56752	0.000765807	0.05389	0.0322703	KAT2B/NOTUM	2	CFBE
BP	GO:0032637	interleukin-8 production	2/10	56/13069	0.0357143	46.675	9.47837	0.000793846	0.05389	0.0322703	SYK/TLR3	2	CFBE
BP	GO:0032677	regulation of interleukin-8 production	2/10	56/13069	0.0357143	46.675	9.47837	0.000793846	0.05389	0.0322703	SYK/TLR3	2	CFBE
BP	GO:0002532	production of molecular mediator involved in inflammatory response	2/10	63/13069	0.031746	41.4889	8.91423	0.00100387	0.05389	0.0322703	SYK/TLR3	2	CFBE
BP	GO:0032602	chemokine production	2/10	64/13069	0.03125	40.8406	8.84119	0.00103583	0.05389	0.0322703	SYK/TLR3	2	CFBE
BP	GO:0032642	regulation of chemokine production	2/10	64/13069	0.03125	40.8406	8.84119	0.00103583	0.05389	0.0322703	SYK/TLR3	2	CFBE
BP	GO:0032481	positive regulation of type I interferon production	2/10	66/13069	0.030303	39.603	8.70004	0.00110121	0.05389	0.0322703	SYK/TLR3	2	CFBE
BP	GO:0042116	macrophage activation	2/10	67/13069	0.0298507	39.0119	8.63181	0.00113463	0.05389	0.0322703	SYK/TLR3	2	CFBE
BP	GO:0002720	positive regulation of cytokine production involved in immune response	2/10	68/13069	0.0294118	38.4382	8.56507	0.00116853	0.05389	0.0322703	SYK/TLR3	2	CFBE
BP	GO:0032755	positive regulation of interleukin-6 production	2/10	74/13069	0.027027	35.3216	8.19304	0.00138213	0.0570309	0.0341511	SYK/TLR3	2	CFBE
BP	GO:0032760	positive regulation of tumor necrosis factor production	2/10	74/13069	0.027027	35.3216	8.19304	0.00138213	0.0570309	0.0341511	SYK/TLR3	2	CFBE
BP	GO:1903557	positive regulation of tumor necrosis factor superfamily cytokine production	2/10	76/13069	0.0263158	34.3921	8.07877	0.00145718	0.0571215	0.0342054	SYK/TLR3	2	CFBE
BP	GO:0002367	cytokine production involved in immune response	2/10	90/13069	0.0222222	29.0422	7.38691	0.00203605	0.0725573	0.0434486	SYK/TLR3	2	CFBE
BP	GO:0002718	regulation of cytokine production involved in immune response	2/10	90/13069	0.0222222	29.0422	7.38691	0.00203605	0.0725573	0.0434486	SYK/TLR3	2	CFBE
BP	GO:0002702	positive regulation of production of molecular mediator of immune response	2/10	101/13069	0.019802	25.8792	6.94561	0.00255579	0.0794414	0.047571	SYK/TLR3	2	CFBE
BP	GO:0002831	regulation of response to biotic stimulus	3/10	388/13069	0.00773196	10.1049	5.03806	0.00266715	0.0794414	0.047571	SYK/TRIM22/TLR3	3	CFBE
BP	GO:0032635	interleukin-6 production	2/10	107/13069	0.0186916	24.428	6.73351	0.00286305	0.0794414	0.047571	SYK/TLR3	2	CFBE
BP	GO:0032675	regulation of interleukin-6 production	2/10	107/13069	0.0186916	24.428	6.73351	0.00286305	0.0794414	0.047571	SYK/TLR3	2	CFBE
BP	GO:0032479	regulation of type I interferon production	2/10	108/13069	0.0185185	24.2019	6.69985	0.00291588	0.0794414	0.047571	SYK/TLR3	2	CFBE
BP	GO:0032606	type I interferon production	2/10	108/13069	0.0185185	24.2019	6.69985	0.00291588	0.0794414	0.047571	SYK/TLR3	2	CFBE
BP	GO:0032640	tumor necrosis factor production	2/10	111/13069	0.018018	23.5477	6.60154	0.00307713	0.0794414	0.047571	SYK/TLR3	2	CFBE
BP	GO:0032680	regulation of tumor necrosis factor production	2/10	111/13069	0.018018	23.5477	6.60154	0.00307713	0.0794414	0.047571	SYK/TLR3	2	CFBE
BP	GO:0071706	tumor necrosis factor superfamily cytokine production	2/10	114/13069	0.0175439	22.9281	6.50704	0.00324251	0.0794414	0.047571	SYK/TLR3	2	CFBE
BP	GO:1903555	regulation of tumor necrosis factor superfamily cytokine production	2/10	114/13069	0.0175439	22.9281	6.50704	0.00324251	0.0794414	0.047571	SYK/TLR3	2	CFBE
BP	GO:0009617	response to bacterium	3/10	422/13069	0.007109	9.29076	4.79078	0.00338647	0.0804542	0.0481775	SYK/TLR3/TMEM255A	3	CFBE

## Sheet: WTBE(Pmel) vs CFBE(Pmel)
ONTOLOGY	ID	Description	GeneRatio	BgRatio	RichFactor	FoldEnrichment	zScore	pvalue	p.adjust	qvalue	geneID	Count	Enriched Group
BP	GO:0007169	transmembrane receptor protein tyrosine kinase signaling pathway	79/1095	500/13069	0.158	1.88576	6.10718	2.17441e-08	9.90846e-05	8.26636e-05	IFI6/SAMD12/CCN2/FLT1/CSF1R/IGFBP4/KANK1/GAREM1/BMP2/GDF15/PDGFRB/EPN2/PTPRE/EXT1/KIT/PTK2/BLNK/FLRT2/RAPGEF2/FGF2/SYK/PDGFC/PDK4/AHI1/DOCK3/STAT6/VAV1/BMP5/PRICKLE1/FGFR3/CYFIP2/NTRK2/CREB3L1/FLRT3/SLC2A8/PLCE1/NRG1/HBEGF/PIK3R3/AGR2/PRLR/NTF3/PIK3R1/IGF2/EPHA2/SORBS1/NGFR/NDRG4/ENPP1/WNT4/STON1/IGFBP6/CEACAM1/NRP2/EIF2AK3/FGFBP1/FLT4/GPC1/IL12A/ADRB2/EPHA10/TNS2/IGFBP2/ALK/PGF/SULF1/ZFYVE28/FRK…	79	WTBE(Pmel)
BP	GO:0050804	modulation of chemical synaptic transmission	61/1095	358/13069	0.170391	2.03364	5.99674	6.05867e-08	9.90846e-05	8.26636e-05	ZMYND8/FBXO2/CDH11/GRIN1/RASGRF1/KIT/GRID1/NSG1/MAP1B/SYT1/RAPGEF2/ACHE/ADORA2B/ARHGAP44/CALB1/F2R/RIMS4/NTRK2/SLC38A2/DLGAP3/ITPKA/SLC1A3/JPH3/SYNE1/NTF3/WNT7A/PRKAR2B/NGFR/PRRT2/MAPT/SLC4A8/SHANK1/PPP1R9A/SYBU/SORCS2/NETO1/ADRB2/MAP1A/TSHZ3/CACNA2D2/CACNA1B/STX1B/SLC7A11/GRM2/RELN/GPER1/ACE/SYN1/PHF24/HAP1/NEFH/AKAP7/TMEM108/ARC/KMO/P2RY1/PLCL2/RASGRF2/GRM4/CPLX1/GRID2IP	61	WTBE(Pmel)
BP	GO:0099177	regulation of trans-synaptic signaling	61/1095	359/13069	0.169916	2.02798	5.97243	6.72147e-08	9.90846e-05	8.26636e-05	ZMYND8/FBXO2/CDH11/GRIN1/RASGRF1/KIT/GRID1/NSG1/MAP1B/SYT1/RAPGEF2/ACHE/ADORA2B/ARHGAP44/CALB1/F2R/RIMS4/NTRK2/SLC38A2/DLGAP3/ITPKA/SLC1A3/JPH3/SYNE1/NTF3/WNT7A/PRKAR2B/NGFR/PRRT2/MAPT/SLC4A8/SHANK1/PPP1R9A/SYBU/SORCS2/NETO1/ADRB2/MAP1A/TSHZ3/CACNA2D2/CACNA1B/STX1B/SLC7A11/GRM2/RELN/GPER1/ACE/SYN1/PHF24/HAP1/NEFH/AKAP7/TMEM108/ARC/KMO/P2RY1/PLCL2/RASGRF2/GRM4/CPLX1/GRID2IP	61	WTBE(Pmel)
BP	GO:0007610	behavior	75/1095	480/13069	0.15625	1.86487	5.83804	8.01331e-08	9.90846e-05	8.26636e-05	DNAH11/GDF15/B2M/CEND1/CTNS/ATP1B2/KCND2/NPTX2/SDK1/GRIN1/RASGRF1/EXT1/NRXN3/DPP4/KIT/DDO/GRID1/NPAS1/ABAT/EGR1/NCOR1/FOXB1/GPR37/CALB1/TMOD1/ATP8A2/SGK1/AHI1/WFS1/NTRK2/KAT2B/GALR2/SLC1A3/FOXO6/JPH3/NAV2/NTF3/CLCN3/NRXN2/PRKAR2B/NDRG4/MAPT/LEPR/CDH23/SHANK1/CAMK4/B3GAT1/NETO1/SCN9A/NHLH2/MAP1A/ALK/BBS12/DMBX1/SLC7A11/POU4F1/GRM2/RELN/MEIS2/FGF12/FOS/SOBP/TMOD2/KCNQ1/SLC1A2/ACE/PI3/GLRB/SLC24A4/A…	75	WTBE(Pmel)
BP	GO:0007423	sensory organ development	69/1095	439/13069	0.157175	1.87591	5.64526	2.13499e-07	0.000211193	0.000176192	FLT1/LHX2/BMP7/BMP2/MSX1/PDGFRB/CTNS/SDK1/NTN1/GRHL3/LAMA1/FAT1/DCHS1/KIT/TSPAN12/TCF15/ACHE/FGF2/SOX11/MAFB/CALB1/TMOD1/ATP8A2/JAG2/AHI1/BMP5/PRICKLE1/NTRK2/PRDM1/MAF/CDKN1C/JAG1/CEBPA/PLAAT1/OSR1/WNT7A/EPHA2/MYO7A/DLX6/WNT6/FAT3/BMP4/VSX1/CDH23/MEGF11/FBN1/MDM1/MYOM2/CYP1A1/BHLHA15/TBC1D32/DLX2/LEF1/KCNK3/B9D1/FREM2/SLC7A11/DLL4/HPCA/MEIS2/SOBP/NKD1/KCNQ1/COL2A1/ADGRV1/RP1L1/TBX2/COL8A1/RBP4	69	WTBE(Pmel)
BP	GO:0048880	sensory system development	52/1095	300/13069	0.173333	2.06876	5.66311	3.32475e-07	0.000245139	0.000204513	FLT1/LHX2/BMP7/PDGFRB/CTNS/SDK1/GRHL3/LAMA1/FAT1/TSPAN12/ACHE/FGF2/SOX11/CALB1/TMOD1/ATP8A2/AHI1/PRICKLE1/C3/NTRK2/PRDM1/MAF/CDKN1C/JAG1/PLAAT1/WNT7A/EPHA2/MYO7A/WNT6/FAT3/BMP4/VSX1/MEGF11/FBN1/MDM1/MYOM2/CYP1A1/TBC1D32/DLX2/B9D1/FREM2/SLC7A11/POU4F1/DLL4/HPCA/MEIS2/NKD1/RP1L1/TBX2/COL8A1/RBP4/ITGAM	52	WTBE(Pmel)
BP	GO:0050919	negative chemotaxis	15/1095	40/13069	0.375	4.47568	6.65743	3.46941e-07	0.000245139	0.000204513	SEMA3B/NTN1/DPP4/FLRT2/SEMA6B/FLRT3/NRG1/LGR6/SEMA3D/UNC5C/NRP2/PLXNA3/SEMA3E/PLXNA4/ITGB3	15	WTBE(Pmel)
BP	GO:0043410	positive regulation of MAPK cascade	55/1095	334/13069	0.164671	1.96537	5.40455	8.40243e-07	0.000436043	0.000363779	CCN2/FLT1/CSF1R/IGFBP4/GAREM1/BMP2/GDF15/PDGFRB/TLR3/SASH1/RASSF2/IL6/KIT/ADRA2C/WWC1/RAPGEF2/FGF2/SYK/KSR2/MID1/GPR37/PDGFC/FGFR3/TNFAIP8L3/F2R/ADRA1B/NTRK2/NRG1/GDF6/NTF3/IGF2/WNT7A/PELI2/NDRG4/WNT4/BMP4/MAP3K5/ALOX12B/IGFBP6/LGALS9/GADD45G/FLT4/NPNT/FBXW7/ADRB2/CCL5/ALOX15/GPER1/NKD1/MAPK8IP3/ALKAL1/LAPTM5/ITGB3/P2RY1/GRM4	55	WTBE(Pmel)
BP	GO:0035418	protein localization to synapse	19/1095	65/13069	0.292308	3.48874	6.0826	8.81607e-07	0.000436043	0.000363779	KIF5C/NSG1/ARHGAP44/LRRC7/GRIP2/C1QL2/WNT7A/NRXN2/KIF5A/MAPT/SHANK1/NETO1/RAB27B/MAP1A/STX1B/RELN/NPTX1/MAPK8IP3/CPLX1	19	WTBE(Pmel)
BP	GO:0009617	response to bacterium	65/1095	422/13069	0.154028	1.83835	5.29398	1.00234e-06	0.000450691	0.000375999	OAS1/KRT6A/OAS2/IL7R/OAS3/CMPK2/BMP2/B2M/SLPI/ISG15/TLR3/SASH1/TNFRSF1B/NOCT/TMEM255A/IFI44/IL6/SLC15A2/USP18/SYK/RNF213/TENT5A/SLC9A9/IL36RN/HERC6/C3/F2R/GBP4/DIO2/NR4A1/CFB/CXCL11/PRLR/EPHA2/CFD/NLRP10/NCR3LG1/ADAMTS5/CARD16/DHX58/LGALS9/CASP1/GBP5/CXCL10/CYP1A1/IL12A/GSDMB/CXCL8/IGHG1/NLRP1/PLAC8/LRAT/CD14/FOS/TRIM6/ACE/ABCA1/PI3/GFI1/S100A14/NAALADL2/RNASE7/KMO/ITGAM/TF	65	WTBE(Pmel)
BP	GO:0001525	angiogenesis	67/1095	443/13069	0.151242	1.80509	5.21322	1.32639e-06	0.000517897	0.000432067	CCN2/FLT1/NRCAM/PDGFRB/TLR3/EPN2/SASH1/IL6/CTSH/PTK2/PANK2/TSPAN12/FGF2/SYK/TGFBR3/CEMIP2/RNF213/EMP2/SAT1/AGO2/C3/HAND1/GATA4/CREB3L1/ANGPTL4/NR4A1/THSD7A/JAG1/PIK3R3/RORA/WNT7A/EPHA2/TERT/NGFR/EGR3/BMP4/ITGB8/LEPR/PPP1R16B/CEACAM1/NRP2/EIF2AK3/FGFBP1/FLT4/CXCL10/COL18A1/IL12A/FBXW7/CXCR4/CXCL8/LEF1/SEMA3E/MINAR1/AMOT/PGF/SULF1/ANGPT4/NPPC/ADAM12/UNC5B/PTGIS/DLL4/ACE/NPPB/ITGB3/COL8A1/ITGA2B	67	WTBE(Pmel)
BP	GO:0042391	regulation of membrane potential	50/1095	299/13069	0.167224	1.99585	5.26774	1.67089e-06	0.000517897	0.000432067	IFI6/CFTR/ZMYND8/FHL1/NRCAM/GABRE/CTNS/ATP1B2/KCND2/GRIN1/GABRB3/SLC1A6/KCNK15/GRID1/PANK2/ABAT/GABRQ/ABCD1/UCP2/CACNA1H/RIMS4/NTRK2/KCNH2/HCN4/SCN8A/SYNE1/WNT7A/SLC8A1/MAPT/SLC4A8/SHANK1/NETO1/SCN9A/ADRB2/KCNK3/CACNA1G/KCNK12/RYR2/STX1B/RELN/FGF12/GPER1/KCNQ1/INSYN1/GLRB/KCNMB3/SLC24A4/AKAP6/TMEM108/ACTN2	50	WTBE(Pmel)
BP	GO:0098739	import across plasma membrane	30/1095	142/13069	0.211268	2.52151	5.51268	1.78007e-06	0.000517897	0.000432067	SLC12A7/ACSL5/SLC12A4/SLC2A3/ATP1B2/ACSL1/SLC1A6/SLC15A2/SLC36A1/SCNN1A/SLC9A9/CACNA1H/KCNH2/SLC38A2/HCN4/SLC1A3/SLC15A3/SLC8A1/SCNN1G/SLC7A8/CACNA1G/SLC16A2/CACNA1B/SLC7A11/TRPV3/STEAP2/KCNQ1/SLC1A2/SLC24A4/NALF1	30	WTBE(Pmel)
BP	GO:0045071	negative regulation of viral genome replication	16/1095	51/13069	0.313725	3.74436	5.93809	2.27544e-06	0.000607957	0.000507202	OAS1/MX1/OAS2/IFITM1/RSAD2/OAS3/BST2/IFIH1/SLPI/ISG15/IFIT1/APOBEC3G/ISG20/OASL/CCL5/TRIM6	16	WTBE(Pmel)
BP	GO:0051607	defense response to virus	43/1095	245/13069	0.17551	2.09474	5.23089	2.45838e-06	0.000607957	0.000507202	OAS1/IFI6/MX1/OAS2/IFITM1/MX2/RSAD2/OAS3/BST2/TRIM22/IFI27/IFIH1/RTP4/ISG15/TLR3/IFIT1/HERC5/DDX60/SAMHD1/IL6/SERINC5/DDX60L/APOBEC3G/USP18/PARP9/ZBP1/IRF7/CGAS/IFIT3/ISG20/OASL/IFI44L/TRIM52/IFIT2/DHX58/CASP1/GBP5/CXCL10/IL15/NLRP1/IFNL1/TRIM6/SLFN13	43	WTBE(Pmel)
BP	GO:0003013	circulatory system process	64/1095	425/13069	0.150588	1.79729	5.05316	2.66029e-06	0.000626562	0.000522724	OLR1/SLC2A3/ATP1B2/KCND2/STC1/EXT1/TNNC1/SLC15A2/ADRA2C/ABAT/SCNN1A/PLEC/ADORA2B/ADRA1D/EMP2/CACNA1H/SGK1/ATP2A3/F2R/GATA4/ADRA1B/KCNH2/KAT2B/SLC38A2/GRIP2/PTGS1/HCN4/SLC29A4/SCN8A/HBEGF/SLC1A3/SLCO3A1/PCSK5/NAV2/P2RY2/SLC8A1/LEPR/SLC4A8/CYP2J2/CEACAM1/ERAP2/SERPING1/CXCL10/SCNN1G/SCN9A/CXCR4/ADRB2/SLC7A8/CACNA1G/SLC16A2/NPPC/RYR2/FGF12/GPER1/KCNQ1/SLC1A2/ACE/TBX2/CYP4F2/ITGA4/SH3GL2/NPPB/NPY/P2R…	64	WTBE(Pmel)
BP	GO:0007186	G protein-coupled receptor signaling pathway	70/1095	483/13069	0.144928	1.72973	4.94181	3.66487e-06	0.00082393	0.000687383	GNAO1/PDGFRB/PROKR2/CCKBR/PLCB4/ADRA2C/RAPGEF2/ADGRG2/KLK6/PREX1/ADORA2B/TAS1R3/CHRM4/ADRA1D/GPR37/KCTD12/VAV1/C3/F2R/S1PR3/ADRA1B/FZD1/CELSR2/GALR2/GLP2R/PLCE1/LGR6/PADI2/CXCL11/P2RY2/LMBRD2/CXCL10/GPR162/SORCS2/TAPT1/BHLHA15/CXCR4/ADRB2/CCL5/GPR146/CXCL8/GPR63/NPBWR1/CMKLR2/ENTREP1/GRM2/GPER1/CPE/NXPH3/TMOD2/CGB7/KCNQ1/ACE/ADGRV1/ABCA1/VIPR1/PHF24/RPH3AL/GLRB/SLC24A4/GPR19/NPPB/ITGB3/ACTN2/RASD…	70	WTBE(Pmel)
BP	GO:0001503	ossification	54/1095	343/13069	0.157434	1.879	4.98866	4.28301e-06	0.000921033	0.000768394	IFITM1/CCN2/CDH11/BMP7/BMP2/ISG15/STC1/EXT1/TP53INP2/NOTUM/MSX2/NOCT/RASSF2/DCHS1/IL6/PTK2/ACHE/CHRD/FGF2/CSGALNACT1/SOX11/TENT5A/BMP5/PRICKLE1/FGFR3/FZD1/CREB3L1/JAG1/CEBPA/CLEC11A/CYP24A1/OSR1/IGF2/EPHA2/ENPP1/WNT4/SLC8A1/BMP4/RUNX3/EIF2AK3/DHRS3/NPNT/TAPT1/ADRB2/LEF1/SNAI1/NPPC/MGP/ALOX15/ERFE/SMPD3/COL2A1/ADGRV1/DNAI3	54	WTBE(Pmel)
BP	GO:0051216	cartilage development	32/1095	165/13069	0.193939	2.3147	5.13923	5.65444e-06	0.00116529	0.000972167	CCN2/DDRGK1/BMP7/BMP2/SCIN/MSX1/STC1/EXT1/MSX2/FGF2/CSGALNACT1/BMP5/FGFR3/HAND1/TRPS1/MAF/GDF6/OSR1/WNT7A/BMP4/ITGB8/RUNX3/EIF2AK3/TAPT1/DLX2/SNAI1/SULF1/NPPC/MGP/SMPD3/COL2A1/COL11A2	32	WTBE(Pmel)
BP	GO:1902476	chloride transmembrane transport	18/1095	67/13069	0.268657	3.20646	5.47546	6.43967e-06	0.00127402	0.00106288	CFTR/APOL1/SLC12A7/SLC12A4/GABRE/GABRB3/CLCN4/GABRQ/UCP2/SLC1A3/CLCN3/SLC4A8/BEST1/CLIC3/ANO2/FXYD3/GLRB/CLIC5	18	WTBE(Pmel)
BP	GO:0098742	cell-cell adhesion via plasma-membrane adhesion molecules	34/1095	185/13069	0.183784	2.19349	4.94391	9.92167e-06	0.00175259	0.00146214	PCDHGA8/CDH24/CDH11/BMP2/IL1RAPL1/SDK1/FAT1/DCHS1/LGALS7B/IL1RAP/GATA5/PCDHGB7/CLDN9/PCDHGB4/DCHS2/NECTIN4/CELSR2/PCDHGA7/FLRT3/CEACAM19/FAT3/ESAM/CDH23/CEACAM1/PCDHGB2/FAT4/IL1RN/TENM4/PCDHGB6/CDH10/CADM3/PCDHGA9/ITGAM/MDGA1	34	WTBE(Pmel)
BP	GO:0045669	positive regulation of osteoblast differentiation	16/1095	57/13069	0.280702	3.35022	5.37732	1.13547e-05	0.00188804	0.00157514	IFITM1/BMP7/BMP2/MSX2/IL6/FGF2/SOX11/TENT5A/FZD1/JAG1/CEBPA/WNT4/BMP4/NPNT/NPPC/DNAI3	16	WTBE(Pmel)
BP	GO:0048667	cell morphogenesis involved in neuron differentiation	70/1095	499/13069	0.140281	1.67427	4.64418	1.14519e-05	0.00188804	0.00157514	KIF1A/LHX2/RNF6/CSF1R/DPYSL5/SEMA3B/CDH11/BMP7/NRCAM/KIF5C/AUTS2/IL1RAPL1/NTN1/EXT1/MAP2/NRXN3/ACTBL2/PTK2/MAP1B/FLRT2/RAPGEF2/FOXB1/ARHGAP44/SDC2/ATP8A2/TIAM2/PRICKLE1/SEMA6B/CYFIP2/NTRK2/CELSR2/FLRT3/DRAXIN/ITPKA/LGR6/NOVA2/SLC1A3/SEMA3D/DOCK10/UNC5C/SYNE1/WNT7A/MYO7A/KIF5A/NGFR/UST/FAT3/MAPT/RPS6KA5/CDH23/SHANK1/PLEKHG4/PLXNC1/GFRA3/NRP2/ISL2/B4GALT6/EPHA10/PLXNA3/SEMA3E/MAP1A/TLX2/UNC5B/POU4F…	70	WTBE(Pmel)
BP	GO:0001906	cell killing	23/1095	105/13069	0.219048	2.61437	5.0225	1.50339e-05	0.00232367	0.00193858	KRT6A/IL7R/HLA-F/ULBP2/APOL1/B2M/CTSH/SYK/EMP2/ULBP3/VAV1/RAET1G/C3/ULBP1/CEACAM1/LGALS9/GBP5/IL12A/GSDMB/IGHG1/RAET1L/RNASE7/ITGAM	23	WTBE(Pmel)
BP	GO:0003206	cardiac chamber morphogenesis	23/1095	105/13069	0.219048	2.61437	5.0225	1.50339e-05	0.00232367	0.00193858	DNAH11/BMP7/BMP2/MSX2/TNNC1/SOX11/TGFBR3/BMP5/HAND1/GATA4/FZD1/NRG1/JAG1/BMP4/NRP2/DHRS3/RYR2/POU4F1/DLL4/CPE/TBX2/ZFPM2/RBP4	23	WTBE(Pmel)
BP	GO:0010038	response to metal ion	43/1095	266/13069	0.161654	1.92937	4.63089	2.08356e-05	0.00299251	0.00249657	CRIP1/SYT13/B2M/NUDT1/TNNC1/KIT/AOC1/ABAT/SYT1/NDRG1/MT1E/AQP3/UCP2/CACNA1H/PRKAA2/ITPKA/CEBPA/SYT3/TERT/MAPT/RASAL1/EIF2AK3/FOSB/RASA4B/CYP1A1/KCNK3/D2HGDH/CACNA1G/SLC30A3/SYT17/RYR2/CD14/HPCA/ALOX15/NPTX1/FOS/RASA4/SMPD3/ADGRV1/KCNMB3/SLC30A2/TXNIP/TF	43	WTBE(Pmel)
BP	GO:0001913	T cell mediated cytotoxicity	12/1095	36/13069	0.333333	3.97839	5.41131	2.11763e-05	0.00299251	0.00249657	IL7R/HLA-F/ULBP2/B2M/CTSH/EMP2/ULBP3/RAET1G/ULBP1/CEACAM1/IL12A/RAET1L	12	WTBE(Pmel)
BP	GO:0019221	cytokine-mediated signaling pathway	53/1095	355/13069	0.149296	1.78187	4.51647	2.44138e-05	0.00335419	0.00279831	OAS1/MX1/OAS2/IFITM1/IL7R/OAS3/CSF1R/IFI27/PARP14/IFIH1/ISG15/CD70/ACSL1/EXT1/TNFRSF1B/SAMHD1/IL6/KIT/USP18/EGR1/PARP9/ZBP1/SYK/IL1RAP/IRF7/IL36RN/STAT6/CCDC3/CEBPA/PADI2/OASL/CXCL11/PRLR/BIRC3/PIK3R1/CRLF1/LEPR/RPS6KA5/CARD16/CEACAM1/CASP1/CXCL10/IL12A/CXCR4/CCL5/CXCL8/IL15/IL1RN/IFNL1/ENTREP1/TRIM6/LAPTM5/GFI1	53	WTBE(Pmel)
BP	GO:0006821	chloride transport	18/1095	75/13069	0.24	2.86444	4.89665	3.45531e-05	0.00430813	0.00359416	CFTR/APOL1/SLC12A7/SLC12A4/GABRE/GABRB3/CLCN4/GABRQ/UCP2/SLC1A3/CLCN3/SLC4A8/BEST1/CLIC3/ANO2/FXYD3/GLRB/CLIC5	18	WTBE(Pmel)
BP	GO:0014706	striated muscle tissue development	34/1095	196/13069	0.173469	2.07038	4.56583	3.48413e-05	0.00430813	0.00359416	BMP7/BMP2/MSX1/PDGFRB/MSX2/TNNC1/EYA2/FGF2/PLEC/TGFBR3/GATA5/BMP5/PRICKLE1/HAND1/GATA4/KDM6B/HCN4/NRG1/SYNE1/NDRG4/SLC8A1/BMP4/LEF1/CACNA1G/RYR2/POU4F1/DLL4/TENM4/TBX2/AKAP6/NPPB/ACTN2/ZFPM2/RBP4	34	WTBE(Pmel)
BP	GO:0048738	cardiac muscle tissue development	32/1095	181/13069	0.176796	2.11008	4.54772	3.99733e-05	0.00470733	0.0039272	BMP7/BMP2/MSX1/PDGFRB/MSX2/TNNC1/FGF2/PLEC/TGFBR3/GATA5/BMP5/PRICKLE1/HAND1/GATA4/KDM6B/HCN4/NRG1/SYNE1/NDRG4/SLC8A1/BMP4/CACNA1G/RYR2/POU4F1/DLL4/TENM4/TBX2/AKAP6/NPPB/ACTN2/ZFPM2/RBP4	32	WTBE(Pmel)
BP	GO:0043270	positive regulation of monoatomic ion transport	27/1095	142/13069	0.190141	2.26936	4.5991	4.29021e-05	0.00493474	0.00411693	CFTR/FHL1/PDGFRB/ATP1B2/GRIN1/STC1/STAC2/CNKSR3/F2R/WFS1/KCNH2/GALR2/LRRC38/CXCL11/CXCL10/ADRB2/CCL5/RYR2/TRPV3/RELN/FGF12/GPER1/KCNQ1/HAP1/AKAP6/ACTN2/P2RY1	27	WTBE(Pmel)
BP	GO:0006836	neurotransmitter transport	28/1095	150/13069	0.186667	2.2279	4.57388	4.40777e-05	0.00495474	0.00413361	SLC1A6/PTPRN2/SYT1/GABRQ/CADPS2/RIMS4/SLC38A2/SLC29A4/NR4A1/SLC1A3/WNT7A/NRXN2/SNPH/PRRT2/SLC4A8/SLC29A3/DOC2A/STX1B/GPER1/SLC1A2/SYN1/RPH3AL/ITGB3/KMO/P2RY1/STX11/GRM4/CPLX1	28	WTBE(Pmel)
BP	GO:2000147	positive regulation of cell motility	63/1095	456/13069	0.138158	1.64894	4.26548	4.98678e-05	0.00543049	0.00453051	FLT1/CXCL16/CSF1R/DDRGK1/SEMA3B/BMP7/BMP2/PDGFRB/MED23/NTN1/SASH1/VSIR/FAT1/IL6/CTSH/KIT/PTK2/RAPGEF2/FGF2/PREX1/TGFBR3/PDGFC/EPB41L4B/DAB2/AGO2/SEMA6B/F2R/LGR6/HBEGF/PIK3R3/SEMA3D/NTF3/PIK3R1/WNT7A/EPHA2/TERT/BMP4/PDPN/LGALS9/NRP2/FGFBP1/FLT4/CXCL10/IL12A/CXCR4/CCL5/CXCL8/LEF1/SEMA3E/SNAI1/PGF/DAPK2/ANGPT4/RELN/GPER1/ITGA4/S100A14/ITGB3/CFAP69/ITGA2B/MALAT1/TF/DOCK8	63	WTBE(Pmel)
BP	GO:0021979	hypothalamus cell differentiation	6/1095	10/13069	0.6	7.1611	5.89379	5.33716e-05	0.00561651	0.00468571	NRP2/NHLH2/PLXNA3/SEMA3E/HAP1/PRDM13	6	WTBE(Pmel)
BP	GO:0003197	endocardial cushion development	13/1095	46/13069	0.282609	3.37298	4.87539	6.92594e-05	0.0071366	0.00595388	BMP7/BMP2/MSX1/MSX2/DCHS1/GATA5/BMP5/GATA4/JAG1/BMP4/ADAMTS5/SNAI1/TBX2	13	WTBE(Pmel)
BP	GO:0097485	neuron projection guidance	33/1095	195/13069	0.169231	2.0198	4.33876	7.47404e-05	0.00739332	0.00616805	LHX2/CSF1R/DPYSL5/SEMA3B/BMP7/NRCAM/KIF5C/NTN1/EXT1/NRXN3/PTK2/FLRT2/SEMA6B/CYFIP2/FLRT3/DRAXIN/LGR6/NOVA2/SEMA3D/UNC5C/KIF5A/NGFR/RPS6KA5/PLEKHG4/GFRA3/NRP2/ISL2/EPHA10/PLXNA3/SEMA3E/UNC5B/RELN/PLXNA4	33	WTBE(Pmel)
BP	GO:0010959	regulation of metal ion transport	41/1095	265/13069	0.154717	1.84657	4.21023	8.92981e-05	0.00813049	0.00678305	FHL1/B2M/PDGFRB/ATP1B2/GRIN1/STC1/FXYD6/STAC2/CNKSR3/F2R/WFS1/KCNH2/GALR2/LRRC38/CXCL11/JPH3/OSR1/AHNAK/SLC8A1/CXCL10/NETO1/CXCR4/ADRB2/CCL5/BEST1/FGF11/FXYD3/RYR2/TRPV3/HPCA/FGF12/GPER1/KCNQ1/ACE/CBARP/HAP1/AKAP6/ITGB3/ACTN2/KCNAB3/TF	41	WTBE(Pmel)
BP	GO:0001934	positive regulation of protein phosphorylation	60/1095	437/13069	0.1373	1.63869	4.10667	8.96364e-05	0.00813049	0.00678305	FLT1/CSF1R/DDRGK1/BRAT1/BMP2/PARP14/PDGFRB/TLR3/PRR5L/SASH1/RASSF2/IL6/KIT/PTK2/ADRA2C/PARP9/RAPGEF2/FGF2/SYK/PDGFC/EMP2/DAB2/MRNIP/FGFR3/C3/LATS1/DOK7/FZD1/NTRK2/FNIP2/NRG1/HBEGF/SLCO3A1/PIK3R3/PRLR/NTF3/CRLF1/PELI2/BMP4/LEPR/MAP3K5/FLT4/SPATC1L/IL12A/AGAP2/FBXW7/ADRB2/CCL5/IL15/PGF/IFNL1/ANGPT4/SH2D3C/RELN/GPER1/TRIM6/CCND2/ITGB3/P2RY1/MTCP1	60	WTBE(Pmel)
BP	GO:0009612	response to mechanical stimulus	29/1095	164/13069	0.176829	2.11049	4.32761	9.0096e-05	0.00813049	0.00678305	TLR3/KIT/PTK2/MAP1B/FGF2/PLEC/PPL/ATP8A2/GATA4/SLC38A2/SLC1A3/NRXN2/SLC8A1/CASP1/CXCL10/FOSB/SCN9A/CXCR4/IGFBP2/RYR2/MEIS2/FOS/KCNQ1/ADGRV1/PHF24/ITGB3/P2RY1/TXNIP/ITGAM	29	WTBE(Pmel)
BP	GO:0002521	leukocyte differentiation	62/1095	456/13069	0.135965	1.62276	4.09344	9.13458e-05	0.00813049	0.00678305	IL7R/RSAD2/DHRS2/CSF1R/BMP2/B2M/TLR3/DHRS7B/LY6D/VSIR/RASSF2/IL6/RC3H2/KIT/BLNK/EGR1/PREX1/SYK/IRF7/UCP2/ST3GAL1/MAFB/JAG2/STAT6/VAV1/PRDM1/TNFSF9/CASP10/CEBPA/BATF2/PIK3R3/RORA/DOCK10/PIK3R1/EPHA2/EGR3/WNT4/BMP4/ITGB8/LEPR/RUNX3/CAMK4/FBN1/CEACAM1/INPP5D/LGALS9/DNAJB9/TNFRSF9/FBXW7/IL15/LEF1/ZBTB46/IFNL1/POU4F1/DLL4/FOS/ERFE/ITGA4/GAB3/DOCK2/PLCL2/TF	62	WTBE(Pmel)
BP	GO:0042327	positive regulation of phosphorylation	64/1095	475/13069	0.134737	1.60811	4.08259	9.24678e-05	0.00813049	0.00678305	FLT1/CSF1R/DDRGK1/BRAT1/BMP2/PARP14/PDGFRB/TLR3/PRR5L/SASH1/RASSF2/IL6/KIT/PTK2/ADRA2C/PARP9/RAPGEF2/FGF2/SYK/PDGFC/EMP2/DAB2/MRNIP/FGFR3/C3/LATS1/DOK7/FZD1/NTRK2/FNIP2/NRG1/HBEGF/SLCO3A1/PIK3R3/PRLR/NTF3/CRLF1/PELI2/EPHA2/BMP4/MAPT/LEPR/MAP3K5/FLT4/SPATC1L/IL12A/AGAP2/FBXW7/ADRB2/CCL5/IL15/ALK/PGF/IFNL1/ANGPT4/SH2D3C/RELN/GPER1/TRIM6/CCND2/ITGB3/P2RY1/TF/MTCP1	64	WTBE(Pmel)
BP	GO:0061448	connective tissue development	37/1095	231/13069	0.160173	1.91169	4.22764	9.36995e-05	0.00813049	0.00678305	CCN2/DDRGK1/CRIP1/BMP7/BMP2/SCIN/MSX1/PDGFRB/DHRS7B/STC1/EXT1/MSX2/EGR1/FGF2/CSGALNACT1/BMP5/FGFR3/HAND1/TRPS1/MAF/GDF6/OSR1/WNT7A/BMP4/ITGB8/RUNX3/EIF2AK3/TAPT1/DLX2/SNAI1/SULF1/NPPC/MGP/SMPD3/COL2A1/ITGB3/COL11A2	37	WTBE(Pmel)
BP	GO:0042475	odontogenesis of dentin-containing tooth	16/1095	67/13069	0.238806	2.85019	4.59135	9.91332e-05	0.00831038	0.00693313	CFTR/BMP7/BMP2/MSX1/MSX2/JAG2/PERP/HAND1/WNT6/NGFR/BMP4/DLX2/LEF1/SMPD3/FOXI3/SLC24A4	16	WTBE(Pmel)
BP	GO:0040017	positive regulation of locomotion	63/1095	467/13069	0.134904	1.6101	4.06003	0.000101029	0.00832818	0.00694798	FLT1/CXCL16/CSF1R/DDRGK1/SEMA3B/BMP7/BMP2/PDGFRB/MED23/NTN1/SASH1/VSIR/FAT1/IL6/CTSH/KIT/PTK2/RAPGEF2/FGF2/PREX1/TGFBR3/PDGFC/EPB41L4B/DAB2/AGO2/SEMA6B/F2R/LGR6/HBEGF/PIK3R3/SEMA3D/NTF3/PIK3R1/WNT7A/EPHA2/TERT/BMP4/PDPN/LGALS9/NRP2/FGFBP1/FLT4/CXCL10/IL12A/CXCR4/CCL5/CXCL8/LEF1/SEMA3E/SNAI1/PGF/DAPK2/ANGPT4/RELN/GPER1/ITGA4/S100A14/ITGB3/CFAP69/ITGA2B/MALAT1/TF/DOCK8	63	WTBE(Pmel)
BP	GO:0001914	regulation of T cell mediated cytotoxicity	10/1095	30/13069	0.333333	3.97839	4.93869	0.000103607	0.00840063	0.00700843	IL7R/HLA-F/ULBP2/B2M/ULBP3/RAET1G/ULBP1/CEACAM1/IL12A/RAET1L	10	WTBE(Pmel)
BP	GO:1990138	neuron projection extension	27/1095	150/13069	0.18	2.14833	4.27749	0.000114237	0.00875376	0.00730303	LHX2/RNF6/SEMA3B/NRCAM/AUTS2/NTN1/MAP2/MAP1B/SYT1/PRICKLE1/SEMA6B/CYFIP2/FLRT3/DRAXIN/SEMA3D/SYT3/MAPT/RASAL1/NRP2/CXCR4/PLXNA3/SEMA3E/SYT17/PLXNA4/ITGA4/TMEM108/SH3GL2	27	WTBE(Pmel)
BP	GO:0060021	roof of mouth development	18/1095	82/13069	0.219512	2.61991	4.44976	0.000120598	0.00875376	0.00730303	MSX1/ALX4/GABRB3/SOX11/TGFBR3/JAG2/FZD1/OSR1/WNT7A/DLX6/ITGB8/DHRS3/TBC1D32/LEF1/SNAI1/COL2A1/TBX2/COL11A2	18	WTBE(Pmel)
BP	GO:0120162	positive regulation of cold-induced thermogenesis	17/1095	75/13069	0.226667	2.7053	4.47871	0.000121698	0.00875376	0.00730303	ACSL1/ACHE/SYK/KSR2/UCP2/PDGFC/STAT6/YBX2/KDM6B/DIO2/PRLR/LEPR/GADD45G/CXCR4/ADRB2/PLAC8/PRDM16	17	WTBE(Pmel)
BP	GO:0120254	olefinic compound metabolic process	21/1095	104/13069	0.201923	2.40998	4.36553	0.000122121	0.00875376	0.00730303	BMP2/GRIN1/EGR1/ABCD1/CACNA1H/DAB2/BMP5/PTGS1/ALOX12/WNT4/CYP4F3/ALOX12B/CYP2J2/DHRS3/CYP1A1/LRAT/PTGIS/ALOX15/CYP4F2/CEL/RBP4	21	WTBE(Pmel)
BP	GO:0044057	regulation of system process	52/1095	368/13069	0.141304	1.68649	4.03953	0.000125767	0.00880389	0.00734485	ZMYND8/ATP1B2/KCND2/GRIN1/STC1/TNNC1/TNFRSF1B/KIT/ADRA2C/ABAT/ADORA2B/ADRA1D/GATA5/EMP2/CACNA1H/SGK1/ATP2A3/DAB2/F2R/GATA4/ADRA1B/KCNH2/DLGAP3/ZNF488/HCN4/NR4A1/HBEGF/SYNE1/WNT7A/SLC8A1/SHANK1/CYP2J2/EIF2AK3/NPNT/NETO1/ADRB2/CACNA1G/TSHZ3/RYR2/STX1B/RELN/FGF12/GPER1/KCNQ1/ACE/TENM4/TBX2/AKAP6/ITGA4/TMEM108/NPPB/ACACB	52	WTBE(Pmel)
BP	GO:0002252	immune effector process	56/1095	405/13069	0.138272	1.65029	4.02016	0.00012638	0.00880389	0.00734485	IFI35/IL7R/HLA-F/RSAD2/ULBP2/BST2/B2M/CD70/TLR3/TNFRSF1B/DDX60/IL6/RC3H2/CTSH/KIT/PTK2/CLU/SYK/PLEC/IRF7/ADORA2B/ST3GAL1/EMP2/ULBP3/STAT6/VAV1/CGAS/RAET1G/C3/ULBP1/C1R/APBB1IP/JAG1/CFB/RORA/DOCK10/CFD/NCR3LG1/DHX58/CEACAM1/INPP5D/SERPING1/LGALS9/DNAJB9/IL12A/LEF1/IGHG1/RAET1L/IFNL1/TRIM6/ACE/LAPTM5/RBP4/ITGAM/DOCK2/PLCL2	56	WTBE(Pmel)
BP	GO:0050808	synapse organization	54/1095	387/13069	0.139535	1.66537	4.01807	0.000130929	0.00899409	0.00750353	KIF1A/ZMYND8/NRCAM/ASAP1/ELFN1/GABRE/IL1RAPL1/SDK1/NTN1/GABRB3/ZNF804A/ACTBL2/GRID1/MAP1B/FLRT2/ACHE/IL1RAP/ARHGAP44/C3/F2R/DOK7/FZD1/NTRK2/DLGAP3/DNER/FLRT3/C1QL2/ITPKA/DOCK10/RAB39B/WNT7A/NRXN2/MAPT/RPS6KA5/SHANK1/PLXNC1/SYBU/NRP2/SEMA3E/CACNA2D2/SLC7A11/POU4F1/RELN/NPTX1/PLXNA4/SYN1/GLRB/NEFH/CDH10/TMEM108/ARC/ITGB3/ITGAM/MDGA1	54	WTBE(Pmel)
BP	GO:0010721	negative regulation of cell development	35/1095	218/13069	0.16055	1.9162	4.12515	0.000136722	0.00926341	0.00772822	LHX2/RNF6/DPYSL5/SEMA3B/BMP7/B2M/TLR3/NTN1/MAP2/IL6/RC3H2/RAPGEF2/SOX11/MAFB/SEMA6B/S1PR3/DRAXIN/CEBPA/SEMA3D/PIK3R1/WNT7A/BMP4/RUNX3/FBN1/CEACAM1/INPP5D/FBXW7/DLX2/PLXNA3/SEMA3E/ZBTB46/TLX2/IFNL1/NPPC/ERFE	35	WTBE(Pmel)
BP	GO:0044344	cellular response to fibroblast growth factor stimulus	18/1095	83/13069	0.216867	2.58835	4.38974	0.000142139	0.00935707	0.00780635	CCN2/EXT1/FLRT2/FGF2/FGFR3/CREB3L1/FLRT3/NR4A1/NGFR/EGR3/WNT4/FGFBP1/GPC1/CCL5/CXCL8/SULF1/DLL4/TBX2	18	WTBE(Pmel)
BP	GO:0017157	regulation of exocytosis	27/1095	152/13069	0.177632	2.12006	4.20025	0.00014378	0.00935707	0.00780635	CFTR/HLA-F/SYT13/SMCR8/IL1RAPL1/SYT1/CADPS2/SYK/ADORA2B/RIMS4/LGI3/SYT3/WNT7A/SLC4A8/CEACAM1/LGALS9/DOC2A/RAB27B/SYT17/SMPD3/SYN1/CBARP/RPH3AL/HAP1/P2RY1/ITGAM/CPLX1	27	WTBE(Pmel)
CC	GO:0043235	receptor complex	50/1135	274/13658	0.182482	2.19589	6.01998	8.58081e-08	4.2475e-05	3.7304e-05	FLT1/OLR1/CSF1R/BMP2/B2M/PDGFRB/GABRE/GRIN1/NR3C2/GABRB3/TNFRSF1B/PTPRN2/IL6/KIT/GABRQ/ITGA7/SYK/TAS1R3/GPR37/TGFBR3/KCTD12/FGFR3/NTRK2/APBB1IP/PRLR/CRLF1/EPHA2/ITGB8/LEPR/PLXNC1/CEACAM1/GFRA3/NRP2/FLT4/ADRB2/PLXNA3/GPR63/ALK/IFNL1/TRPV3/CD14/PLXNA4/ADGRV1/VIPR1/ITGA4/ITGB3/GABBR2/ITGA2B/ITGAM/TF	50	WTBE(Pmel)
CC	GO:0044309	neuron spine	30/1135	141/13658	0.212766	2.56031	5.60665	1.29456e-06	0.000320404	0.000281397	ZMYND8/FBXO2/CPEB4/KCNC3/ASAP1/KCND2/GRIN1/ZNF804A/PTK2/MAP1B/ARHGAP44/CALB1/NTRK2/GRIP2/ITPKA/DOCK10/SYNE1/PRKAR2B/NGFR/PRRT2/MAPT/SHANK1/PPP1R9A/SORCS2/PSD/HPCA/GPER1/HAP1/ARC/ACTN2	30	WTBE(Pmel)
CC	GO:0043197	dendritic spine	29/1135	139/13658	0.208633	2.51058	5.38891	2.93885e-06	0.000447608	0.000393115	ZMYND8/FBXO2/CPEB4/KCNC3/ASAP1/KCND2/GRIN1/ZNF804A/PTK2/MAP1B/ARHGAP44/CALB1/NTRK2/ITPKA/DOCK10/SYNE1/PRKAR2B/NGFR/PRRT2/MAPT/SHANK1/PPP1R9A/SORCS2/PSD/HPCA/GPER1/HAP1/ARC/ACTN2	29	WTBE(Pmel)
CC	GO:0098978	glutamatergic synapse	53/1135	335/13658	0.158209	1.9038	5.04217	3.61703e-06	0.000447608	0.000393115	FBXO2/DAPK1/CDH11/NRCAM/ASAP1/IL1RAPL1/KCND2/NPTX2/SLC1A6/ACTBL2/GRID1/NSG1/SYT1/FXYD6/ABLIM3/CADPS2/IL1RAP/ADORA2B/ARHGAP44/CALB1/DLGAP3/GRIP2/FLRT3/SCN8A/C1QL2/ITPKA/DOCK10/CLCN3/WNT7A/NRXN2/PRKAR2B/ADAM23/PRRT2/SLC4A8/SHANK1/PLXNC1/NRP2/DOC2A/NETO1/SLC30A3/GRM2/HPCA/NPTX1/PLXNA4/SLC1A2/CDH10/ARC/SH3GL2/ITGB3/ACTN2/P2RY1/CPLX1/GRID2IP	53	WTBE(Pmel)
CC	GO:0097060	synaptic membrane	44/1135	268/13658	0.164179	1.97565	4.85614	9.25036e-06	0.00077317	0.000679041	FBXO2/KCNC3/NRCAM/GABRE/IL1RAPL1/KCND2/GRIN1/GABRB3/NRXN3/SLC1A6/GRID1/NSG1/SYT1/FXYD6/GABRQ/CHRM4/KCTD12/LRRC7/F2R/RIMS4/GRIP2/FLRT3/SCN8A/SYNE1/NRXN2/ADAM23/PRRT2/SLC4A8/SHANK1/NRP2/SORCS2/NETO1/GRM2/GPER1/SLC1A2/GLRB/CDH10/ARC/ITGB3/ACTN2/P2RY1/GABBR2/STX11/GRID2IP	44	WTBE(Pmel)
CC	GO:0045211	postsynaptic membrane	33/1135	178/13658	0.185393	2.23093	4.97644	9.37175e-06	0.00077317	0.000679041	FBXO2/KCNC3/NRCAM/GABRE/IL1RAPL1/KCND2/GRIN1/GABRB3/GRID1/NSG1/FXYD6/GABRQ/CHRM4/KCTD12/LRRC7/F2R/GRIP2/FLRT3/SCN8A/SYNE1/PRRT2/SHANK1/NRP2/SORCS2/NETO1/GLRB/CDH10/ARC/ITGB3/ACTN2/P2RY1/GABBR2/GRID2IP	33	WTBE(Pmel)
CC	GO:0009897	external side of plasma membrane	36/1135	216/13658	0.166667	2.00558	4.4847	4.24159e-05	0.00233288	0.00204886	IL7R/HLA-F/ULBP2/NRCAM/B2M/ATP1B2/MUC16/KIT/ITGA7/SCNN1A/TGFBR3/ULBP3/RAET1G/ULBP1/PRLR/CRLF1/CLCN3/ASGR1/LEPR/MAP3K5/GFRA3/CXCL10/TNFRSF9/LY6G6C/SCNN1G/CXCR4/AMOT/RAET1L/SCUBE1/CD14/ACE/ABCA1/ITGA4/ITGB3/ITGA2B/ITGAM	36	WTBE(Pmel)
CC	GO:0098552	side of membrane	61/1135	443/13658	0.137698	1.65698	4.23196	5.78217e-05	0.00286218	0.00251372	SAMD12/IL7R/HLA-F/ULBP2/AJAP1/GNAO1/BST2/ALPP/PLEKHA4/NRCAM/B2M/ATP1B2/MUC16/LY6D/MSLN/KIT/CPM/ACHE/ITGA7/SCNN1A/TGFBR3/STAC2/ULBP3/TFPI/RAET1G/ULBP1/ALPG/PRLR/CRLF1/CLCN3/NLRP10/ASGR1/LEPR/MAP3K5/SPRN/GFRA3/GBP5/GEM/CXCL10/TNFRSF9/GPC1/LY6G6C/SCNN1G/CXCR4/AMOT/RAET1L/SCUBE1/CD14/ALOX15/KCNQ1/ACE/ABCA1/OTULINL/MYZAP/ITGA4/ITGB3/ITGA2B/ITGAM/MMP17/MDGA1/GNAL	61	WTBE(Pmel)
CC	GO:0016324	apical plasma membrane	41/1135	272/13658	0.150735	1.81387	4.08165	0.00013515	0.00565309	0.00496486	CFTR/AJAP1/BST2/PDGFRB/ATP1B2/STC1/SLC30A5/DPP4/FAT1/UPK2/SLC15A2/RAPGEF2/ADGRG2/SLC36A1/SCNN1A/EMP2/CNKSR3/SLC29A4/JAG1/SLCO3A1/SLC52A3/MYO7A/SLC4A8/CEACAM1/PDPN/SCNN1G/ADRB2/SLC7A8/RAB27B/IGFBP2/SLC16A2/PLD1/CA12/KCNQ1/CYP4F2/PARD3B/SLC24A4/ITGB3/CLIC5/P2RY1/TF	41	WTBE(Pmel)
CC	GO:0005788	endoplasmic reticulum lumen	37/1135	237/13658	0.156118	1.87864	4.10787	0.000137045	0.00565309	0.00496486	APOL1/IGFBP4/ARSI/B2M/LRPAP1/NOTUM/SLC27A2/MSLN/COL9A2/IL6/COL9A3/CLU/COL17A1/PDGFC/SDC2/C3/WFS1/WNT7A/WNT6/WNT4/COL22A1/BMP4/ADAMTS5/FBN1/ERAP2/SERPING1/DNAJB9/COL18A1/IL12A/COL26A1/COL2A1/COL4A4/CES3/COL8A1/TF/CHGB/COL11A2	37	WTBE(Pmel)
CC	GO:0045177	apical part of cell	46/1135	325/13658	0.141538	1.7032	3.86259	0.0002446	0.00870868	0.00764845	CFTR/AJAP1/BST2/PDGFRB/ATP1B2/STC1/SLC30A5/DPP4/FAT1/UPK2/DCHS1/SLC15A2/RAPGEF2/ADGRG2/SLC36A1/SCNN1A/EPB41L4B/EMP2/CNKSR3/SLC29A4/JAG1/SLCO3A1/SLC52A3/MYO7A/SLC4A8/CEACAM1/PDPN/SCNN1G/ADRB2/SLC7A8/RAB27B/IGFBP2/SLC16A2/FRMPD2/PLD1/CA12/SLC7A11/KCNQ1/CYP4F2/PARD3B/SLC24A4/ITGB3/CLIC5/P2RY1/SPTBN5/TF	46	WTBE(Pmel)
CC	GO:0045095	keratin filament	8/1135	22/13658	0.363636	4.37581	4.77054	0.000246306	0.00870868	0.00764845	KRT6A/KRT80/KRT16/KRTAP2-3/EPPK1/KRT14/GPER1/FBF1	8	WTBE(Pmel)
CC	GO:0030312	external encapsulating structure	50/1135	365/13658	0.136986	1.64842	3.78019	0.00029772	0.00921073	0.00808938	CCN2/SEMA3B/BMP7/GDF15/ELFN1/SLPI/TLR3/NTN1/LAMA1/COL9A2/COL9A3/CTSH/CLU/FLRT2/ACHE/TFPI2/COL17A1/SDC2/TIMP4/ANGPTL4/FLRT3/FBLN5/NAV2/WNT7A/WNT6/WNT4/COL22A1/ADAMTS5/FBN1/SERPING1/LGALS9/GPC1/NPNT/COL18A1/FREM2/SULF1/ANGPT4/COL26A1/MGP/RELN/ITIH5/TNXB/COL2A1/PI3/COL4A4/COL8A1/MMP17/FCGBP/ADAMTS17/COL11A2	50	WTBE(Pmel)
CC	GO:0031012	extracellular matrix	50/1135	365/13658	0.136986	1.64842	3.78019	0.00029772	0.00921073	0.00808938	CCN2/SEMA3B/BMP7/GDF15/ELFN1/SLPI/TLR3/NTN1/LAMA1/COL9A2/COL9A3/CTSH/CLU/FLRT2/ACHE/TFPI2/COL17A1/SDC2/TIMP4/ANGPTL4/FLRT3/FBLN5/NAV2/WNT7A/WNT6/WNT4/COL22A1/ADAMTS5/FBN1/SERPING1/LGALS9/GPC1/NPNT/COL18A1/FREM2/SULF1/ANGPT4/COL26A1/MGP/RELN/ITIH5/TNXB/COL2A1/PI3/COL4A4/COL8A1/MMP17/FCGBP/ADAMTS17/COL11A2	50	WTBE(Pmel)
MF	GO:0030546	signaling receptor activator activity	61/1113	256/13439	0.238281	2.87714	9.11201	1.99551e-14	1.27527e-11	1.12458e-11	CXCL16/SEMA3B/BMP7/BMP2/GDF15/LRPAP1/METRNL/CD70/STC1/DPP4/IL6/TNFSF10/RABEP1/FLRT2/FGF2/PDGFC/JAG2/IL36RN/BMP5/SEMA6B/ENHO/FLRT3/TNFSF9/NRG1/JAG1/HBEGF/CLEC11A/GDF6/SEMA3D/CXCL11/NTF3/CRLF1/IGF2/OSGIN1/WNT7A/WNT6/WNT4/BMP4/FBN1/CXCL10/IL12A/CCL5/CXCL8/IL15/IL1RN/SEMA3E/PGF/IFNL1/NRG2/FGF11/ANGPT4/NPPC/DLL4/FGF12/ERFE/CGB7/ALKAL1/CMTM1/NPPB/NPY/CHGB	61	WTBE(Pmel)
MF	GO:0048018	receptor ligand activity	60/1113	251/13439	0.239044	2.88635	9.06513	2.81517e-14	1.27527e-11	1.12458e-11	CXCL16/SEMA3B/BMP7/BMP2/GDF15/LRPAP1/METRNL/CD70/STC1/DPP4/IL6/TNFSF10/RABEP1/FLRT2/FGF2/PDGFC/JAG2/IL36RN/BMP5/SEMA6B/ENHO/FLRT3/TNFSF9/NRG1/JAG1/HBEGF/CLEC11A/GDF6/SEMA3D/CXCL11/NTF3/CRLF1/IGF2/OSGIN1/WNT7A/WNT6/WNT4/BMP4/FBN1/CXCL10/IL12A/CCL5/CXCL8/IL15/IL1RN/SEMA3E/PGF/IFNL1/NRG2/FGF11/NPPC/DLL4/FGF12/ERFE/CGB7/ALKAL1/CMTM1/NPPB/NPY/CHGB	60	WTBE(Pmel)
MF	GO:0004888	transmembrane signaling receptor activity	80/1113	448/13439	0.178571	2.15617	7.47902	2.74083e-11	6.20798e-09	5.47445e-09	IL7R/FLT1/CSF1R/SLC22A17/PDGFRB/GABRE/TLR3/GRIN1/GABRB3/PROKR2/PTPRE/CCKBR/TNFRSF1B/PTPRN2/CTSH/KIT/SCARB2/GRID1/ADRA2C/ELOVL4/ADGRG2/GABRQ/IL1RAP/ADORA2B/TAS1R3/CHRM4/ADRA1D/GPR37/TGFBR3/FGFR3/F2R/S1PR3/ADRA1B/FZD1/NTRK2/CELSR2/GALR2/DNER/GLP2R/LGR6/UNC5C/PRLR/CRLF1/NRXN2/EPHA2/P2RY2/NGFR/LEPR/PLXNC1/GFRA3/NRP2/FLT4/GPR162/SORCS2/TAPT1/CXCR4/ADRB2/GPR146/EPHA10/PLXNA3/GPR63/ALK/NPBWR1/B9D1/CMKLR…	80	WTBE(Pmel)
MF	GO:0008201	heparin binding	25/1113	110/13439	0.227273	2.74422	5.51954	2.62054e-06	0.000296776	0.000261709	CCN2/TMEM184A/BMP7/LRPAP1/AOC1/LIPH/FGF2/COL17A1/TGFBR3/LGR6/HBEGF/CXCL11/NAV2/BMP4/ADAMTS5/FBN1/NRP2/FGFBP1/CXCL10/CXCL8/ALK/PGF/TNXB/CEL/COL11A2	25	WTBE(Pmel)
MF	GO:0015267	channel activity	46/1113	292/13439	0.157534	1.90216	4.68344	1.60463e-05	0.00139344	0.00122879	CALHM2/CFTR/APOL1/SLC12A7/KCNC3/SLC12A4/GABRE/KCND2/GJB5/GRIN1/GABRB3/CLCN4/KCNK15/GRID1/GABRQ/AQP3/KCNS3/SCNN1A/CACNA1H/KCNH2/HCN4/SCN8A/LRRC38/CLCN3/SCNN1G/SCN9A/KCNK3/CACNA1G/BEST1/CLIC3/CACNA2D2/KCNK12/ANO2/FXYD3/CACNA1B/RYR2/TRPV3/TMC7/KCNQ1/GLRB/KCNMB3/TMC8/SLC24A4/CLIC5/NALF1/KCNAB3	46	WTBE(Pmel)
MF	GO:0022803	passive transmembrane transporter activity	46/1113	292/13439	0.157534	1.90216	4.68344	1.60463e-05	0.00139344	0.00122879	CALHM2/CFTR/APOL1/SLC12A7/KCNC3/SLC12A4/GABRE/KCND2/GJB5/GRIN1/GABRB3/CLCN4/KCNK15/GRID1/GABRQ/AQP3/KCNS3/SCNN1A/CACNA1H/KCNH2/HCN4/SCN8A/LRRC38/CLCN3/SCNN1G/SCN9A/KCNK3/CACNA1G/BEST1/CLIC3/CACNA2D2/KCNK12/ANO2/FXYD3/CACNA1B/RYR2/TRPV3/TMC7/KCNQ1/GLRB/KCNMB3/TMC8/SLC24A4/CLIC5/NALF1/KCNAB3	46	WTBE(Pmel)
MF	GO:0005509	calcium ion binding	66/1113	473/13439	0.139535	1.68482	4.55628	1.69181e-05	0.00139344	0.00122879	PCDHGA8/CDH24/CDH11/SYT13/SCIN/GRIN1/TLL1/PLCB4/TNNC1/FAT1/DCHS1/AOC1/SYT1/RAPGEF2/HPCAL4/PITPNM3/CEMIP2/PCDHGB7/CALB1/JAG2/ZZEF1/NECAB3/PCDHGB4/DCHS2/CELSR2/PCDHGA7/RASGRP3/DNER/C1R/JAG1/PADI2/NKD2/FBLN5/SYT3/CLGN/RHBDL3/ENPP1/FAT3/SLC8A1/CDH23/FBN1/EML1/NPNT/EFHC1/PCDHGB2/FAT4/TLL2/SCUBE1/SYT17/SULF1/CACNA1B/RYR2/MGP/PLA2G4F/DLL4/HPCA/PLA2G4D/NKD1/ADGRV1/PCDHGB6/CDH10/S100A14/ACTN2/PCDHGA9/CABY…	66	WTBE(Pmel)
MF	GO:0005216	monoatomic ion channel activity	42/1113	265/13439	0.158491	1.91371	4.51413	3.20333e-05	0.00223247	0.00196868	CALHM2/CFTR/APOL1/KCNC3/GABRE/KCND2/GRIN1/GABRB3/CLCN4/KCNK15/GRID1/GABRQ/KCNS3/SCNN1A/CACNA1H/KCNH2/HCN4/SCN8A/LRRC38/CLCN3/SCNN1G/SCN9A/KCNK3/CACNA1G/BEST1/CLIC3/CACNA2D2/KCNK12/ANO2/FXYD3/CACNA1B/RYR2/TRPV3/TMC7/KCNQ1/GLRB/KCNMB3/TMC8/SLC24A4/CLIC5/NALF1/KCNAB3	42	WTBE(Pmel)
MF	GO:0008514	organic anion transmembrane transporter activity	31/1113	174/13439	0.178161	2.15122	4.59285	3.62596e-05	0.00234652	0.00206925	CFTR/SLC25A11/SLC2A3/CTNS/SLC38A9/GRIN1/SLC1A6/SLC27A2/SERINC5/SLC27A6/SLC36A1/ABCD1/UCP2/SLCO1B3/SLC38A2/SLC7A4/SLC7A7/SLC2A8/SLC1A3/SLCO3A1/SLC52A3/SLC4A8/CEACAM1/SLC52A1/SLC16A10/SLC7A8/BEST1/SLC16A2/SLC7A11/SLC1A2/SLC25A42	31	WTBE(Pmel)
MF	GO:0015108	chloride transmembrane transporter activity	17/1113	70/13439	0.242857	2.9324	4.87079	4.16716e-05	0.00251696	0.00221956	CFTR/APOL1/SLC12A7/SLC12A4/GABRE/GABRB3/CLCN4/GABRQ/UCP2/CLCN3/SLC4A8/BEST1/CLIC3/ANO2/FXYD3/GLRB/CLIC5	17	WTBE(Pmel)
MF	GO:1901681	sulfur compound binding	32/1113	189/13439	0.169312	2.04437	4.34492	7.62724e-05	0.00385797	0.00340212	CCN2/TMEM184A/BMP7/LRPAP1/CHST12/AOC1/LIPH/FGF2/COL17A1/TGFBR3/LGR6/HBEGF/CXCL11/NAV2/ENPP1/BMP4/ADAMTS5/FBN1/GAL3ST4/NRP2/FGFBP1/CXCL10/CXCL8/ALK/PGF/RYR2/HS3ST5/TNXB/PNPLA3/CEL/ACACB/COL11A2	32	WTBE(Pmel)
MF	GO:0019838	growth factor binding	23/1113	117/13439	0.196581	2.37363	4.48418	7.66485e-05	0.00385797	0.00340212	CCN2/FLT1/CSF1R/IGFBP4/PDGFRB/KIT/TGFBR3/IL36RN/FGFR3/NTRK2/NKD2/EPHA2/NGFR/IGFBP6/NRP2/FGFBP1/FLT4/GPC1/IL1RN/IGFBP2/COL2A1/HAP1/ITGB3	23	WTBE(Pmel)
MF	GO:0015171	amino acid transmembrane transporter activity	16/1113	68/13439	0.235294	2.84108	4.57349	0.000104562	0.00498596	0.00439682	CTNS/SLC38A9/GRIN1/SLC1A6/SERINC5/SLC36A1/UCP2/SLC38A2/SLC7A4/SLC7A7/SLC1A3/SLC16A10/SLC7A8/SLC16A2/SLC7A11/SLC1A2	16	WTBE(Pmel)
CC	GO:0022627	cytosolic small ribosomal subunit	15/807	42/13658	0.357143	6.04443	8.20461	7.21573e-09	3.91093e-06	3.80535e-06	RPS27/RPS21/RPS19/RPS5/RPS6/RPSA/EIF2D/RPS25/RPSA2/RPS16/RPS10/RPS27A/RPS29/RPS3/RPS11	15	CFBE(Pmel)
MF	GO:0003735	structural constituent of ribosome	25/803	158/13439	0.158228	2.6481	5.25312	7.12925e-06	0.00583172	0.00578595	MRPL9/RPS27/RPS21/RPL24/DAP3/MRPL3/RPS19/RPS5/RPS6/RPSA/RPLP2/RPS25/RPL18A/RPSA2/RPS16/RPL29/RPS10/RPS27A/RPS29/RPS3/RPS11/RPL14/MRPS21/RPL28/RNA5S1	25	CFBE(Pmel)
MF	GO:0030527	structural constituent of chromatin	15/803	71/13439	0.211268	3.53577	5.40041	1.52566e-05	0.00623995	0.00619097	H2AC6/H2BC12/H2BC5/H1-2/H2BC21/H3C6/H2BC11/H2AC18/H2BC4/H2BC8/H4C15/H2AC8/H3C10/H2AC11/H4C14	15	CFBE(Pmel)
