# Supplementary material for: Functional CFTR may be required for Prevotella melaninogenica regulation of epithelial cell defense against Staphylococcus aureus
Source: J Cyst Fibros. Author manuscript; Available in PMC 2026 Jan 22. (PMC12821323; doi:10.1016/j.jcf.2025.11.002)
Supplement: Supplementary Table 4 [file NIHMS2129011-supplement-Supplementary_Table_4.xlsx]

## Sheet: Module Score Gene sets
TLR Signaling	Complement	Lipoprotein
CD70	C3	APOD
LTB	C1S	LRP2
NFKBIA	C1QTNF12	IL6
TNFAIP3		CXCL1
EDN1		NFKBIA
TNF		CXCL8
TRAF1		TNFAIP3
RELB		EDN1
NFKBIA		TNF
CXCL8		IL6
TNFAIP3		CXCL1
EDN1		NFKBIA
TNF		CXCL8
TRAF1		TNFAIP3
TLR3		TNF
XAF1		IL6
PELI2		CXCL1
TNFSF10		NFKBIA
TNFRSF1B		CXCL8
TLR3		TNFAIP3
LTA		EDN1
TNFS11		TNF
LTB		NODAL
TNFRSF9		LDLRAD1
SELP		FAR2
TNFRSF6B		PCSK5
IKBKGP1		DIO2
TNFSF9		ATP8A1
C1QTNF12		LIPH
TNFSF11		acsl5
		KCTD8
		LDLRAD4
		ACSS1
		APOL3
		STARD8
		APOBEC3H
		CYP2E1
		CYP11A1
		SLC27A5
		PCSK9
		AKR1D1
		PLA2G4A
		HSD17B2
		AKR1E2
		CYP26C1
		HSD11B1
		PLIN1
		CYP4F12
		HSD17B2
		MAT1A
		CYP4F2
		ACSL6
		ABCB1
		SLCO2B1
		APOD
		FAR2
		APOBEC3G

## Sheet: GO terms Module Score Gene List
TLR Signaling	Complement	Lipoprotein
GO:0002224	GO:0005601	GO:0055094
GO:0033209	GO:0006958	GO:0042157
GO:0007249

## Sheet: GO terms Heat Maps
Ion Transport	Apoptosis Signaling	Wound Repair
GO:1902476	GO:2001236	GO:0045765
GO:0006936	GO:0008656	GO:0010573
GO:0043270	GO:2001238	GO:0070169
GO:0006821	GO:0043065	GO:0008544
GO:0005509	GO:0022411	GO:0031012
GO:0015079	GO:0008656	GO:1904707
GO:2001258	GO:0090200	GO:1990874
GO:0050806	GO:2000351	GO:0030856
GO:0006972	GO:0043277	GO:0010632
GO:0050850	GO:0070266	GO:0051549
GO:0042554	GO:0072577	GO:0060100
GO:1903307	GO:0008656	GO:0045765
GO:0042391	GO:0008637	GO:1901342
GO:0098739	GO:0001906	GO:0043588
GO:1902476	GO:0141061	GO:0051547
GO:0022803	GO:0045124	GO:0090594
GO:0005509	GO:0070266	GO:0001937
GO:0005216	GO:0031343	GO:0042311
GO:0008514		GO:0045840
GO:0015108		GO:0006911
		GO:0061028
		GO:0035987
		GO:0061045
		GO:1905330
		GO:0007492
		GO:0003158
		GO:0001935
		GO:0034614
		GO:0090594
		GO:0031346
		GO:0042311
		GO:0061448
		GO:0044344
		GO:0045095
		GO:0031012
